# Supplementary material for: Multi-layered dosage compensation of the avian Z chromosome by increased transcriptional burst frequency and elevated translational rates
Source: Nat Commun. 2025 Oct 13;16:9088. doi: 10.1038/s41467-025-64817-w (PMC12518621; doi:10.1038/s41467-025-64817-w)
Supplement: Supplementary file 5 — Supplementary Dataset 1 [file 41467_2025_64817_MOESM5_ESM.xlsx]

## Sheet: Supplementary_table_1
Supplementary Data 1. Differential expression between Females and Males corrected for tissue type using DESeq2 LRT test.
gene_id	gene_name	baseMean	log2FoldChange	lfcSE	stat	pvalue	padj	chromosome
ENSGALG00000035998	HINTW	630.043	-12.1658	0.3568	4119.63	0	0	W
ENSGALG00000040704	SPIN1W	146.631	-9.81824	0.339845	3051.79	0	0	W
ENSGALG00000043758		151.937	-9.09079	0.311596	5763.52	0	0	W
ENSGALG00000033705		78.971	-8.96195	0.35208	4488.12	0	0	W
ENSGALG00000040086	HNRNPKL	63.7859	-8.57443	0.351895	3259.75	0	0	W
ENSGALG00000051419		35.5683	-8.0789	0.357275	1655.6	0	0	Z
ENSGALG00000014184		36.6091	-7.82547	0.354534	1851.26	0	0	W
ENSGALG00000034488		37.0326	-7.07076	0.343878	1878.11	0	0	W
ENSGALG00000039023		68.1035	-4.4553	0.134472	2025.26	0	0	W
ENSGALG00000031327		43.7683	-7.81284	0.354299	1416.63	0	7.99e-307	W
ENSGALG00000048542		22.6769	-7.10246	0.355866	1230.7	1.3e-269	1.84e-266	W
ENSGALG00000040780	UBAP2	17.4435	-6.9167	0.354878	1191.54	4.21e-261	5.48e-258	W
ENSGALG00000035780		21.6958	-7.10077	0.355867	1150.7	3.16e-252	3.8e-249	W
ENSGALG00000048286		20.5692	-7.56591	0.362752	1008.09	3.13e-221	3.49e-218	W
ENSGALG00000030382		19.9732	-6.78703	0.3584	914.019	8.8e-201	9.15e-198	W
ENSGALG00000041221		13.4989	-6.62504	0.35849	901.598	4.41e-198	4.3e-195	W
ENSGALG00000041500		18.6388	-6.95296	0.360717	893.427	2.63e-196	2.42e-193	W
ENSGALG00000040263		93.5154	-4.77035	0.159978	887.024	6.5e-195	5.63e-192	W
ENSGALG00000038064		23.0259	-6.70103	0.358714	880.883	1.41e-193	1.15e-190	W
ENSGALG00000029783		12.6386	-6.37125	0.358703	767.094	7.7e-169	6.01e-166	AADN05001439.1
ENSGALG00000037880	ATP5A1Z	657.005	0.960025	0.0370497	680.065	6.47e-150	4.81e-147	Z
ENSGALG00000027170		11.0057	-5.90592	0.362117	558.885	1.47e-123	1.04e-120	W
ENSGALG00000034905		12.5383	-6.03549	0.349974	545.804	1.03e-120	6.99e-118	W
ENSGALG00000054870		9.98091	-6.08957	0.364731	535.365	1.92e-118	1.25e-115	W
ENSGALG00000043838		6.9337	-5.49139	0.365535	400.716	3.85e-89	2.4e-86	W
ENSGALG00000003605		173.956	0.786619	0.0402812	385.478	7.99e-86	4.79e-83	Z
ENSGALG00000047904		5.63768	-5.36763	0.365423	368.319	4.35e-82	2.51e-79	W
ENSGALG00000013493	SPTLC1	159.923	0.894083	0.0475082	357.737	8.76e-80	4.88e-77	Z
ENSGALG00000015548	RNF20	181.571	0.676786	0.0364118	347.412	1.55e-77	8.35e-75	Z
ENSGALG00000031355		8.62772	-5.7171	0.379392	333.16	1.97e-74	1.02e-71	W
ENSGALG00000035785		5.93266	-5.32139	0.371439	329.621	1.16e-73	5.85e-71	W
ENSGALG00000030707		6.30605	-5.69348	0.37932	325.046	1.15e-72	5.62e-70	W
ENSGALG00000048307		5.87673	-4.94496	0.369653	290.735	3.44e-65	1.63e-62	W
ENSGALG00000014916	SPIN1Z	86.6178	0.944095	0.0571305	275.708	6.47e-62	2.97e-59	Z
ENSGALG00000031142	ACAA2	290.621	0.699264	0.0451777	242.876	9.28e-55	4.14e-52	Z
ENSGALG00000012598	NAA35	91.4081	0.731526	0.0477297	236.317	2.5e-53	1.08e-50	Z
ENSGALG00000001986	VCP	261.882	0.734952	0.0483431	233.688	9.36e-53	3.95e-50	Z
ENSGALG00000015002	MRPS27	58.5371	0.72768	0.0482657	229.088	9.42e-52	3.87e-49	Z
ENSGALG00000008229	ALDH7A1	290.593	0.898009	0.0603313	225.555	5.56e-51	2.22e-48	Z
ENSGALG00000015641	CCNH	96.8604	0.781971	0.0527022	222.041	3.24e-50	1.27e-47	Z
ENSGALG00000003373	BRIX1	69.3662	0.800981	0.0559619	207.081	5.95e-47	2.27e-44	Z
ENSGALG00000001782	PLAA	48.9652	0.92596	0.0652097	204.584	2.09e-46	7.75e-44	Z
ENSGALG00000014709	SKIV2L2	84.3745	0.843916	0.0599006	200.416	1.69e-45	6.15e-43	Z
ENSGALG00000043541	SREK1	79.3224	0.670188	0.047919	196.739	1.08e-44	3.81e-42	Z
ENSGALG00000015663	HSDL2	143.361	0.728917	0.0532955	189.773	3.56e-43	1.24e-40	Z
ENSGALG00000013809		110.149	0.703488	0.0515561	187.133	1.34e-42	4.56e-40	Z
ENSGALG00000050647		3.49575	-4.43634	0.384536	182.313	1.51e-41	5.03e-39	W
ENSGALG00000027334		122.291	0.815393	0.0609779	180.452	3.86e-41	1.26e-38	Z
ENSGALG00000021365	DCTN3	152.363	0.877619	0.0658977	179.98	4.9e-41	1.56e-38	Z
ENSGALG00000000247	WDR36	60.4596	0.840541	0.0630205	179.678	5.7e-41	1.78e-38	Z
ENSGALG00000002187	HSD17B4	479.071	0.835664	0.0628752	179.436	6.43e-41	1.97e-38	Z
ENSGALG00000015368	TMEM175	58.2818	0.826386	0.0631676	172.249	2.39e-39	7.16e-37	Z
ENSGALG00000014648	CETN3	75.8284	0.894038	0.0688485	171.024	4.42e-39	1.3e-36	Z
ENSGALG00000002394	RGP1	26.5431	1.00269	0.0778473	169.008	1.22e-38	3.52e-36	Z
ENSGALG00000029545	SMAD7B	6.95448	-4.09444	0.383951	164.725	1.05e-37	2.98e-35	W
ENSGALG00000026001	C9orf85	57.2429	0.892076	0.0701492	163.962	1.54e-37	4.3e-35	Z
ENSGALG00000014891	PELO	218.598	0.547712	0.0430202	163.002	2.5e-37	6.84e-35	Z
ENSGALG00000003708	WDR70	52.4509	0.873286	0.0693905	159.727	1.3e-36	3.49e-34	Z
ENSGALG00000036001	SMAD2Z	138.134	0.872746	0.0706533	154.714	1.62e-35	4.28e-33	Z
ENSGALG00000052796		120.32	0.816067	0.0659461	154.641	1.68e-35	4.36e-33	Z
ENSGALG00000003631	CPLANE1	40.0844	0.886053	0.0718949	153.703	2.69e-35	6.88e-33	Z
ENSGALG00000005395	POLR1E	34.564	0.929312	0.0757084	152.923	3.98e-35	1e-32	Z
ENSGALG00000020534	AK6	20.858	1.11843	0.0923247	150.627	1.26e-34	3.13e-32	Z
ENSGALG00000014661	FAM172A	59.9846	0.846835	0.069687	149.587	2.13e-34	5.2e-32	Z
ENSGALG00000015091	HAUS6	47.4678	0.793295	0.0663594	144.427	2.87e-33	6.88e-31	Z
ENSGALG00000004390	AP3B1	72.8253	0.700925	0.058698	144.013	3.53e-33	8.34e-31	Z
ENSGALG00000033862		74.0195	0.790782	0.0665201	143.855	3.82e-33	8.9e-31	Z
ENSGALG00000003775	RICTOR	78.21	0.714016	0.0598466	143.382	4.85e-33	1.11e-30	Z
ENSGALG00000013511	ANKRA2	40.1294	0.839359	0.0703894	143.252	5.18e-33	1.17e-30	Z
ENSGALG00000027332	TMEM167A	149.819	0.547993	0.0460822	142.456	7.73e-33	1.72e-30	Z
ENSGALG00000038723	RPP25L	35.6471	0.931176	0.0791197	140.712	1.86e-32	4.09e-30	Z
ENSGALG00000012607	ZCCHC6	124.724	0.589849	0.0503534	137.968	7.41e-32	1.59e-29	Z
ENSGALG00000013510	UTP15	46.4705	0.885338	0.0757667	137.956	7.45e-32	1.59e-29	Z
ENSGALG00000014767	TRAPPC13	39.2113	0.854777	0.0739295	134.99	3.32e-31	7e-29	Z
ENSGALG00000000189	YTHDC2	55.045	0.734587	0.063597	134.558	4.13e-31	8.58e-29	Z
ENSGALG00000012621	ERCC6L2	54.5972	0.808755	0.0699962	134.155	5.05e-31	1.04e-28	Z
ENSGALG00000034801	HDHD2	37.0498	0.907675	0.0786472	134.077	5.25e-31	1.06e-28	Z
ENSGALG00000015603	ZCCHC9	45.2676	0.968426	0.0841168	133.611	6.65e-31	1.33e-28	Z
ENSGALG00000005337	SNX2	124.445	0.68248	0.0599196	131.557	1.87e-30	3.69e-28	Z
ENSGALG00000002308	COMMD10	60.079	0.684183	0.0600553	130.335	3.46e-30	6.75e-28	Z
ENSGALG00000015349		31.4081	0.863766	0.0770557	127.07	1.79e-29	3.45e-27	Z
ENSGALG00000028267		46.9867	0.867939	0.0777556	125.844	3.33e-29	6.33e-27	Z
ENSGALG00000014790	CDK7	31.6647	0.938479	0.0843129	125.785	3.43e-29	6.44e-27	Z
ENSGALG00000010147	CBWD1	43.5992	0.790703	0.0709307	125.174	4.66e-29	8.66e-27	Z
ENSGALG00000001668	UBE2R2	102.885	0.781312	0.0709886	123.566	1.05e-28	1.92e-26	Z
ENSGALG00000014810	TENT2	29.5566	0.845814	0.0765423	122.972	1.41e-28	2.57e-26	Z
ENSGALG00000027932	SLF1	32.9735	0.965704	0.088096	121.153	3.54e-28	6.34e-26	Z
ENSGALG00000015620	XRCC4	42.4089	0.821674	0.0754335	119.312	8.95e-28	1.59e-25	Z
ENSGALG00000014724		45.8765	0.743263	0.068512	118.605	1.28e-27	2.24e-25	Z
ENSGALG00000003288	TARS	77.4006	0.764296	0.0715031	115.892	5.02e-27	8.7e-25	Z
ENSGALG00000003688	NUP155	39.3041	0.858348	0.0803163	115.67	5.61e-27	9.63e-25	Z
ENSGALG00000014747	CWC27	52.7505	0.708931	0.0667599	113.802	1.44e-26	2.44e-24	Z
ENSGALG00000012583	IDNK	48.5617	0.713378	0.067481	113.182	1.97e-26	3.3e-24	Z
ENSGALG00000001801	IFT74	47.5663	0.677421	0.0639946	112.81	2.37e-26	3.94e-24	Z
ENSGALG00000014756	PPWD1	35.6454	0.865648	0.0820932	112.506	2.77e-26	4.55e-24	Z
ENSGALG00000015264	PPIP5K2	140.621	0.658583	0.0635639	107.924	2.79e-25	4.54e-23	Z
ENSGALG00000014684	ERAP1	49.4031	0.864411	0.0848691	104.379	1.67e-24	2.69e-22	Z
ENSGALG00000012591		138.968	0.573893	0.0563968	104.341	1.7e-24	2.71e-22	Z
ENSGALG00000001947	ELP1	47.3043	0.735557	0.072289	104.258	1.78e-24	2.8e-22	Z
ENSGALG00000014670	TTC37	46.803	0.640728	0.0630403	103.767	2.28e-24	3.55e-22	Z
ENSGALG00000008174	MTAP	39.8534	0.89311	0.0884934	103.6	2.48e-24	3.82e-22	Z
ENSGALG00000014672	ARSK	31.2933	0.822885	0.0812075	103.568	2.52e-24	3.85e-22	Z
ENSGALG00000014691	PHAX	60.2781	0.769317	0.076445	102.31	4.75e-24	7.19e-22	Z
ENSGALG00000015589	MSH3	33.001	0.762389	0.0759232	101.782	6.2e-24	9.3e-22	Z
ENSGALG00000004350	WDR41	22.677	0.864357	0.0863301	101.523	7.06e-24	1.05e-21	Z
ENSGALG00000014642	CHD1Z	78.7595	0.683901	0.0681481	100.814	1.01e-23	1.49e-21	Z
ENSGALG00000026547	TPGS2	18.0257	1.04052	0.104441	100.493	1.19e-23	1.73e-21	Z
ENSGALG00000005316	SRFBP1	25.9077	0.921831	0.0936556	98.8818	2.68e-23	3.87e-21	Z
ENSGALG00000002341	AP3S1	103.704	0.457412	0.0460344	98.4396	3.35e-23	4.8e-21	Z
ENSGALG00000001864	C9orf72	48.2449	0.913263	0.0927192	97.8522	4.51e-23	6.4e-21	Z
ENSGALG00000002605	MRPL17	22.932	0.873021	0.0895495	96.6841	8.13e-23	1.14e-20	Z
ENSGALG00000013512	BTF3	123.493	0.672011	0.0691703	96.3825	9.47e-23	1.32e-20	Z
ENSGALG00000039434	PIAS2	69.8289	0.548458	0.0559596	96.3138	9.8e-23	1.35e-20	Z
ENSGALG00000015118	SMC5	93.8091	0.662728	0.068009	95.4135	1.54e-22	2.11e-20	Z
ENSGALG00000015071	FOCAD	35.2521	0.728918	0.074993	95.1487	1.77e-22	2.4e-20	Z
ENSGALG00000015576		31.5471	0.746421	0.0769936	95.0041	1.9e-22	2.56e-20	Z
ENSGALG00000015391		38.4049	0.795557	0.0819639	94.9755	1.93e-22	2.57e-20	Z
ENSGALG00000000220	APC	118.14	0.481387	0.0498698	93.5604	3.94e-22	5.21e-20	Z
ENSGALG00000027891	NREP	466.189	0.602883	0.0647108	87.9854	6.59e-21	8.65e-19	Z
ENSGALG00000000218	SRP19	74.1148	0.91008	0.0977758	87.8415	7.09e-21	9.22e-19	Z
ENSGALG00000040796	AOPEP	48.5531	0.783315	0.0849491	85.626	2.17e-20	2.8e-18	Z
ENSGALG00000028998	XPA	80.5796	0.862966	0.0955353	82.8445	8.88e-20	1.14e-17	Z
ENSGALG00000035773	PIK3C3	52.6908	0.685024	0.0755802	82.537	1.04e-19	1.32e-17	Z
ENSGALG00000003365	RAD1	15.0346	0.98409	0.109624	82.1843	1.24e-19	1.56e-17	Z
ENSGALG00000028149	MED18	26.3162	0.773158	0.0863252	81.0973	2.15e-19	2.68e-17	Z
ENSGALG00000010694	SECISBP2	62.6852	0.490734	0.0547742	80.242	3.31e-19	4.1e-17	Z
ENSGALG00000014700	DHX29	60.189	0.47339	0.0530463	79.8814	3.98e-19	4.88e-17	Z
ENSGALG00000005346	PPIC	60.8374	0.771285	0.0872436	79.5971	4.59e-19	5.6e-17	Z
ENSGALG00000020523		30.3912	0.682375	0.076839	79.4061	5.06e-19	6.12e-17	Z
ENSGALG00000028675	ZCCHC7	27.0794	0.777743	0.0886453	77.6014	1.26e-18	1.51e-16	Z
ENSGALG00000015691	SMC2	83.5536	1.0708	0.123245	77.449	1.36e-18	1.62e-16	Z
ENSGALG00000014784	MAST4	87.803	0.523226	0.0598633	77.1452	1.59e-18	1.88e-16	Z
ENSGALG00000020528	INIP	53.8235	0.730229	0.0836906	76.9928	1.72e-18	2.01e-16	Z
ENSGALG00000015144	ZFAND5	77.8249	0.791688	0.0904384	76.7695	1.92e-18	2.24e-16	Z
ENSGALG00000014732	ERCC8	20.4452	0.848941	0.0984031	75.0808	4.52e-18	5.22e-16	Z
ENSGALG00000050012		1.41312	-3.41707	0.426282	74.4746	6.14e-18	7e-16	Z
ENSGALG00000030730	NOL6	15.336	0.950763	0.111425	74.4847	6.11e-18	7e-16	Z
ENSGALG00000014942	NSA2	173.532	0.761985	0.0891095	74.27	6.81e-18	7.7e-16	Z
ENSGALG00000014787	SLC30A5	56.5942	0.610974	0.0713806	73.6738	9.22e-18	1.03e-15	Z
ENSGALG00000027564	NDUFAF2	41.6861	0.624405	0.0729672	73.3147	1.11e-17	1.23e-15	Z
ENSGALG00000041081		33.925	0.756735	0.0887318	73.1022	1.23e-17	1.36e-15	Z
ENSGALG00000027714	ATG10	23.8987	0.955164	0.112778	72.7846	1.45e-17	1.59e-15	Z
ENSGALG00000015331	GNE	66.6003	0.576759	0.0676236	72.6631	1.54e-17	1.67e-15	Z
ENSGALG00000014939	GFM2	28.6497	0.733215	0.0864952	72.6623	1.54e-17	1.67e-15	Z
ENSGALG00000049285		118.644	0.41839	0.0492356	72.3781	1.78e-17	1.91e-15	Z
ENSGALG00000003326	AMACR	42.5062	0.785779	0.0937138	71.378	2.95e-17	3.15e-15	Z
ENSGALG00000050110		15.8294	0.949647	0.113562	71.0222	3.53e-17	3.75e-15	Z
ENSGALG00000018534		20.1445	0.989879	0.1193	70.6254	4.32e-17	4.55e-15	Z
ENSGALG00000037299	LYRM7	33.3156	0.753461	0.0905296	70.0156	5.88e-17	6.16e-15	Z
ENSGALG00000014649	MBLAC2	20.227	0.862838	0.104048	68.9391	1.02e-16	1.06e-14	Z
ENSGALG00000026195	GALT	14.7302	0.951049	0.115428	68.7885	1.1e-16	1.13e-14	Z
ENSGALG00000015451	ZNF462	85.7226	0.520328	0.0629852	68.353	1.37e-16	1.4e-14	Z
ENSGALG00000014740	IPO11	45.9969	0.612649	0.0743172	68.2224	1.46e-16	1.49e-14	Z
ENSGALG00000048320	HINT2	138.197	0.838503	0.102187	68.158	1.51e-16	1.53e-14	Z
ENSGALG00000015090	PLIN2	158.51	1.0462	0.12758	67.5315	2.07e-16	2.09e-14	Z
ENSGALG00000041052		26.3098	0.763925	0.0935004	67.2438	2.4e-16	2.4e-14	Z
ENSGALG00000015014	TNPO1	45.0921	0.551225	0.0675011	66.8902	2.87e-16	2.85e-14	Z
ENSGALG00000026300		72.3469	0.837509	0.104547	65.1641	6.89e-16	6.81e-14	Z
ENSGALG00000036775	SETBP1	66.4489	0.615936	0.0764497	65.0779	7.2e-16	7.07e-14	Z
ENSGALG00000026757	DHFR	34.0316	0.87626	0.109981	64.3586	1.04e-15	1.01e-13	Z
ENSGALG00000034584		52.2463	0.606133	0.0762368	63.6666	1.47e-15	1.43e-13	Z
ENSGALG00000014753	CENPK	22.9167	0.889049	0.112206	63.5907	1.53e-15	1.48e-13	Z
ENSGALG00000000273	FER	49.0224	0.56347	0.0707533	63.5223	1.59e-15	1.52e-13	Z
ENSGALG00000014874	MRPS30	16.1362	0.854289	0.108086	63.3328	1.75e-15	1.66e-13	Z
ENSGALG00000004438	ARSB	17.3356	0.872112	0.110533	63.2599	1.81e-15	1.71e-13	Z
ENSGALG00000008204	FEM1C	22.0153	0.751176	0.0945884	63.1315	1.93e-15	1.82e-13	Z
ENSGALG00000015138	ABHD17B	39.1473	0.809716	0.102273	62.908	2.17e-15	2.02e-13	Z
ENSGALG00000015268	NUDT12	24.884	0.879359	0.112248	62.3133	2.93e-15	2.72e-13	Z
ENSGALG00000015170	VPS13A	87.8109	0.410288	0.052834	60.4348	7.61e-15	7.02e-13	Z
ENSGALG00000012589	C9orf64	32.9909	0.74928	0.0971022	59.639	1.14e-14	1.05e-12	Z
ENSGALG00000014589		38.3514	-0.909019	0.116963	59.3269	1.34e-14	1.22e-12	28
ENSGALG00000014906	MOCS2	81.1183	0.716872	0.0941757	58.432	2.1e-14	1.91e-12	Z
ENSGALG00000003235		56.6584	0.488889	0.0639964	58.2783	2.28e-14	2.05e-12	Z
ENSGALG00000005016	ZNF608	31.0711	0.672175	0.0884261	58.1641	2.41e-14	2.16e-12	Z
ENSGALG00000015082	RPS6	1256.06	0.773961	0.10249	57.7719	2.94e-14	2.62e-12	Z
ENSGALG00000026203	FAM174A	35.6099	0.887294	0.118097	57.0457	4.26e-14	3.78e-12	Z
ENSGALG00000015288	RIOK2	42.2422	0.575561	0.0765963	56.2963	6.23e-14	5.5e-12	Z
ENSGALG00000015021	TMEM174	94.9094	0.84829	0.116405	55.5259	9.22e-14	8.09e-12	Z
ENSGALG00000040397	HAUS1	25.1663	0.830194	0.112628	55.0843	1.15e-13	1.01e-11	Z
ENSGALG00000015058	PTPRD	50.1014	0.665293	0.0897148	55.0664	1.17e-13	1.01e-11	Z
ENSGALG00000015439	SLC44A1	22.3298	0.730183	0.098997	54.6006	1.48e-13	1.27e-11	Z
ENSGALG00000038260	PTCD2	23.6974	0.670505	0.091298	54.3104	1.71e-13	1.47e-11	Z
ENSGALG00000015390	HOOK3	81.7122	0.412099	0.0564468	53.4211	2.69e-13	2.3e-11	Z
ENSGALG00000003248	SUB1	178.064	0.498529	0.0688187	52.3494	4.65e-13	3.94e-11	Z
ENSGALG00000001954	APTX	24.2975	0.787583	0.109617	52.3288	4.69e-13	3.96e-11	Z
ENSGALG00000002227	DMXL1	93.1522	0.561856	0.078564	51.8746	5.92e-13	4.96e-11	Z
ENSGALG00000014952	CERT1	45.8999	0.498155	0.0694894	51.3946	7.55e-13	6.3e-11	Z
ENSGALG00000008237	GRAMD2B	44.5122	0.716095	0.100447	50.8871	9.78e-13	8.12e-11	Z
ENSGALG00000015103	CCDC171	60.703	0.597373	0.0839558	50.8146	1.02e-12	8.38e-11	Z
ENSGALG00000014832	PRKAA1	26.9595	0.574739	0.0809816	50.6074	1.13e-12	9.27e-11	Z
ENSGALG00000014765	TRIM23	27.0923	0.717465	0.100989	50.4219	1.24e-12	1.01e-10	Z
ENSGALG00000028135		22.311	0.902975	0.128863	49.7574	1.74e-12	1.41e-10	Z
ENSGALG00000014664		7.41477	1.07087	0.15376	49.3992	2.09e-12	1.68e-10	Z
ENSGALG00000036259		5.86732	1.07388	0.15462	49.3991	2.09e-12	1.68e-10	Z
ENSGALG00000028026	NDUFS4	83.4623	0.797484	0.114244	49.2668	2.23e-12	1.79e-10	Z
ENSGALG00000002009	FANCG	6.09073	1.23678	0.179458	49.1711	2.35e-12	1.87e-10	Z
ENSGALG00000005368	CEP120	18.0243	0.758071	0.108024	49.1545	2.37e-12	1.87e-10	Z
ENSGALG00000014826	TTC33	28.0135	0.640635	0.0914401	48.8668	2.74e-12	2.16e-10	Z
ENSGALG00000017706		29.6356	0.620705	0.0889506	48.7684	2.88e-12	2.26e-10	Z
ENSGALG00000015372	ATP5I	101.728	0.708383	0.10223	48.5854	3.16e-12	2.47e-10	Z
ENSGALG00000052041		1.38147	-2.98346	0.455706	48.5022	3.3e-12	2.56e-10	W
ENSGALG00000015376	IDUA	26.5224	0.650225	0.0941777	47.807	4.7e-12	3.63e-10	Z
ENSGALG00000028298	CNTLN	8.91594	1.02317	0.149883	47.7987	4.72e-12	3.63e-10	Z
ENSGALG00000014933	HEXB	62.8236	0.448799	0.0656841	47.2211	6.34e-12	4.85e-10	Z
ENSGALG00000014721		17.3523	0.663453	0.097376	46.53	9.02e-12	6.87e-10	Z
ENSGALG00000015443	FKTN	21.6601	0.64073	0.0943517	46.1158	1.11e-11	8.44e-10	Z
ENSGALG00000005423	GRHPR	42.2811	0.761642	0.112936	46.0596	1.15e-11	8.65e-10	Z
ENSGALG00000015083	DENND4C	38.8823	0.497848	0.07328	45.9548	1.21e-11	9.08e-10	Z
ENSGALG00000015179	CEP78	17.5853	0.839462	0.125617	44.9091	2.06e-11	1.54e-09	Z
ENSGALG00000015156	NMRK1	68.205	0.802411	0.120432	44.787	2.2e-11	1.63e-09	Z
ENSGALG00000004491	DMGDH	80.0029	0.75205	0.114514	43.8709	3.51e-11	2.59e-09	Z
ENSGALG00000018874	SNX24	42.9181	0.692917	0.10547	43.5175	4.2e-11	3.09e-09	Z
ENSGALG00000032776	WDR7	28.9416	0.532216	0.0810934	43.1834	4.98e-11	3.65e-09	Z
ENSGALG00000050497		7.3189	1.06097	0.164184	42.8284	5.98e-11	4.36e-09	Z
ENSGALG00000014956	POLK	32.3113	0.512248	0.0785254	42.7465	6.23e-11	4.52e-09	Z
ENSGALG00000010697	SEMA4D	46.0426	0.47974	0.0735406	42.7257	6.3e-11	4.55e-09	Z
ENSGALG00000014835	C7	68.3437	0.958882	0.146553	42.6989	6.38e-11	4.59e-09	Z
ENSGALG00000015617	RPS23	522.427	0.705198	0.108867	42.2553	8.01e-11	5.73e-09	Z
ENSGALG00000013377	LMBRD2	66.7899	0.378536	0.0587041	41.7615	1.03e-10	7.35e-09	Z
ENSGALG00000027295	NUDT2	27.2547	0.601515	0.0935286	41.2949	1.31e-10	9.29e-09	Z
ENSGALG00000012586	GKAP1	36.5008	0.496185	0.0772377	41.2807	1.32e-10	9.31e-09	Z
ENSGALG00000015326	CLTA	156.378	0.72136	0.113814	40.8717	1.63e-10	1.14e-08	Z
ENSGALG00000000264		52.5095	0.428647	0.0673575	40.6487	1.82e-10	1.27e-08	Z
ENSGALG00000012585	UBQLN1	113.708	0.417804	0.0659584	40.2259	2.26e-10	1.58e-08	Z
ENSGALG00000014903	ITGA2	24.8937	0.641037	0.101433	40.1276	2.38e-10	1.65e-08	Z
ENSGALG00000002345	ATG12	63.5881	0.553858	0.0875741	40.102	2.41e-10	1.66e-08	Z
ENSGALG00000014725	PLK2	45.332	0.560924	0.0891526	40.0185	2.52e-10	1.73e-08	Z
ENSGALG00000004353	TBCA	71.1377	0.647774	0.103317	39.9679	2.58e-10	1.77e-08	Z
ENSGALG00000005330	SNCAIP	13.4919	0.8309	0.133753	39.1176	3.99e-10	2.72e-08	Z
ENSGALG00000003168	MTMR12	30.7361	0.694467	0.112142	38.5544	5.32e-10	3.61e-08	Z
ENSGALG00000002399		33.0013	0.475689	0.0766686	38.5031	5.47e-10	3.69e-08	Z
ENSGALG00000002430	SMN	73.13	0.349291	0.0561924	38.4923	5.5e-10	3.7e-08	Z
ENSGALG00000014807	MTX3	31.6603	0.485913	0.0790635	37.7088	8.21e-10	5.5e-08	Z
ENSGALG00000014880	PARP8	22.0218	0.651583	0.106261	37.6722	8.37e-10	5.58e-08	Z
ENSGALG00000015689	ECPAS	62.995	0.359482	0.0587861	37.4	9.62e-10	6.39e-08	Z
ENSGALG00000015019	FCHO2	29.51	0.531535	0.0875014	37.2769	1.02e-09	6.78e-08	Z
ENSGALG00000014851	FBXO4	20.7516	0.66214	0.109011	37.0938	1.13e-09	7.41e-08	Z
ENSGALG00000033558		19.1379	0.677805	0.111999	36.6942	1.38e-09	9.06e-08	Z
ENSGALG00000039151	ST8SIA3Z	16.5184	0.835387	0.142198	36.3233	1.67e-09	1.09e-07	Z
ENSGALG00000005426	FREM1	30.6484	0.580196	0.0966668	36.1268	1.85e-09	1.2e-07	Z
ENSGALG00000030800	IL31RA	36.6491	0.563808	0.094341	35.7408	2.25e-09	1.46e-07	Z
ENSGALG00000015167	PRUNE2	122.683	0.533872	0.0906734	35.621	2.4e-09	1.55e-07	Z
ENSGALG00000026028	SREK1IP1	22.1086	0.627751	0.105548	35.5152	2.53e-09	1.63e-07	Z
ENSGALG00000010178	PUM3	84.4358	0.357616	0.0610942	34.5375	4.18e-09	2.67e-07	Z
ENSGALG00000015704	TXN	712.656	0.681042	0.116798	34.4689	4.33e-09	2.76e-07	Z
ENSGALG00000016467	SMC6	65.4389	-0.369123	0.0630017	34.3172	4.68e-09	2.97e-07	3
ENSGALG00000020569	DIMT1	12.7688	0.658522	0.11291	34.3091	4.7e-09	2.97e-07	Z
ENSGALG00000023379	F2RL2	14.9002	0.719123	0.123684	34.1245	5.17e-09	3.25e-07	Z
ENSGALG00000014923	ARHGEF28	53.8038	0.463112	0.0796758	34.0314	5.42e-09	3.4e-07	Z
ENSGALG00000014716	IL6ST	58.25	0.476559	0.0818741	33.7768	6.18e-09	3.86e-07	Z
ENSGALG00000052991		36.7087	0.53051	0.0919594	33.2169	8.24e-09	5.12e-07	Z
ENSGALG00000012608	DAPK1	21.4318	0.632881	0.108951	33.0459	9e-09	5.57e-07	Z
ENSGALG00000014773	ERBIN	80.4067	0.339316	0.0591833	33.0274	9.09e-09	5.58e-07	Z
ENSGALG00000015155	CARNMT1	57.504	0.465038	0.0808565	33.033	9.06e-09	5.58e-07	Z
ENSGALG00000014960		11.4319	0.902824	0.157997	32.7149	1.07e-08	6.53e-07	Z
ENSGALG00000049219		1.7069	-2.12881	0.415182	32.6013	1.13e-08	6.9e-07	W
ENSGALG00000012618	FANCC	15.9042	0.935938	0.166148	32.4857	1.2e-08	7.29e-07	Z
ENSGALG00000002142	DGKQ	34.5323	0.577829	0.101502	32.4512	1.22e-08	7.39e-07	Z
ENSGALG00000005846	MPDZ	69.7866	0.416864	0.0731847	32.3712	1.27e-08	7.67e-07	Z
ENSGALG00000015540	RAD23B	296.467	0.328296	0.058343	31.891	1.63e-08	9.79e-07	Z
ENSGALG00000035927	ST8SIA5	47.605	0.536551	0.0950548	31.8581	1.66e-08	9.92e-07	Z
ENSGALG00000000241	STARD4	188.279	0.827967	0.147047	31.7557	1.75e-08	1.04e-06	Z
ENSGALG00000046684		5.73869	0.913637	0.165456	30.9951	2.59e-08	1.53e-06	Z
ENSGALG00000002294	SEMA6A	46.741	0.410049	0.0739405	30.9643	2.63e-08	1.55e-06	Z
ENSGALG00000023083		25.6333	0.713255	0.128524	30.8122	2.84e-08	1.67e-06	Z
ENSGALG00000000215	DCP2	35.8949	0.485383	0.0876264	30.7129	2.99e-08	1.76e-06	Z
ENSGALG00000036774	RPL17	476.426	0.710183	0.129158	30.5536	3.25e-08	1.9e-06	Z
ENSGALG00000004311		22.2867	0.556051	0.101538	30.1194	4.06e-08	2.37e-06	Z
ENSGALG00000045092	CCDC112	14.9494	0.770907	0.140475	30.001	4.32e-08	2.5e-06	Z
ENSGALG00000014718	MAP3K1	36.5582	0.525268	0.0962499	29.986	4.35e-08	2.51e-06	Z
ENSGALG00000012575	TLE1	22.6431	0.582804	0.106219	29.9863	4.35e-08	2.51e-06	Z
ENSGALG00000012624	PRXL2C	24.6456	0.568596	0.104633	29.8037	4.78e-08	2.74e-06	Z
ENSGALG00000027761	TNFAIP8	74.2318	0.425304	0.0776344	29.6116	5.28e-08	3.02e-06	Z
ENSGALG00000003547	SKP2	79.8963	0.325243	0.0602905	29.2611	6.33e-08	3.6e-06	Z
ENSGALG00000025915	ARRDC3	130.157	0.537045	0.0999161	29.0598	7.02e-08	3.98e-06	Z
ENSGALG00000014711	PLPP1	105.45	0.452611	0.0842668	29.0496	7.05e-08	3.99e-06	Z
ENSGALG00000012595	AGTPBP1	29.9045	0.534339	0.0995915	28.9917	7.27e-08	4.09e-06	Z
ENSGALG00000015399	FUT10	9.38738	0.802176	0.149854	28.822	7.93e-08	4.45e-06	Z
ENSGALG00000027258	CDC42SE2	41.6225	0.451205	0.0842614	28.7785	8.11e-08	4.54e-06	Z
ENSGALG00000002110	TSTD2	5.74854	0.882856	0.166839	28.4089	9.82e-08	5.47e-06	Z
ENSGALG00000017405	NPR3	44.3442	0.659314	0.125156	28.132	1.13e-07	6.29e-06	Z
ENSGALG00000003733	LIFR	57.6866	0.465674	0.0881075	27.8369	1.32e-07	7.3e-06	Z
ENSGALG00000045028		17.3329	0.831235	0.159525	27.8154	1.33e-07	7.36e-06	Z
ENSGALG00000038817	CKS2	5.09943	1.28684	0.25264	27.7953	1.35e-07	7.41e-06	Z
ENSGALG00000031991	SHLD3	8.21344	0.734569	0.140027	27.6789	1.43e-07	7.84e-06	Z
ENSGALG00000003446	PRLR	67.6597	0.56088	0.107246	27.5339	1.54e-07	8.42e-06	Z
ENSGALG00000002014	SMU1	93.2728	0.336216	0.0641074	27.5063	1.57e-07	8.51e-06	Z
ENSGALG00000015397	FNTA	61.1233	0.311391	0.0593462	27.4572	1.61e-07	8.69e-06	Z
ENSGALG00000015020	TMEM171	46.4796	0.529688	0.101667	27.4536	1.61e-07	8.69e-06	Z
ENSGALG00000005441	NFIB	156.663	0.281458	0.0538386	27.3927	1.66e-07	8.94e-06	Z
ENSGALG00000012620	PTCH1	8.33581	0.873935	0.168776	27.22	1.82e-07	9.74e-06	Z
ENSGALG00000033098	C5orf51	10.5079	0.728048	0.140304	27.1121	1.92e-07	1.03e-05	Z
ENSGALG00000021848		767.727	0.634518	0.124673	27.07	1.96e-07	1.04e-05	Z
ENSGALG00000015656	PALM2AKAP2	98.7297	0.30366	0.0585828	26.8467	2.2e-07	1.17e-05	Z
ENSGALG00000005800	DCAF12L2	68.2466	0.326047	0.0630921	26.748	2.32e-07	1.23e-05	Z
ENSGALG00000025842	TPM2	808.188	0.475422	0.0927547	26.6698	2.41e-07	1.27e-05	Z
ENSGALG00000045948		5.12034	0.931299	0.182212	26.6245	2.47e-07	1.3e-05	Z
ENSGALG00000014712	SLC38A9	12.6145	0.684764	0.133826	26.2752	2.96e-07	1.55e-05	Z
ENSGALG00000041200	ZNF706	420.464	-0.222327	0.0433418	26.1168	3.21e-07	1.68e-05	2
ENSGALG00000021378	UBAP1	8.57144	0.744901	0.146605	26.0183	3.38e-07	1.76e-05	Z
ENSGALG00000015683	GNG10	48.9472	0.563781	0.112976	25.3302	4.83e-07	2.5e-05	Z
ENSGALG00000052891		4.97271	0.94993	0.191095	25.051	5.58e-07	2.88e-05	Z
ENSGALG00000005821	FAM219A	22.4369	0.509692	0.102222	24.97	5.82e-07	3e-05	Z
ENSGALG00000000255	MAN2A1	27.0312	0.477825	0.0958294	24.8889	6.07e-07	3.12e-05	Z
ENSGALG00000003295	ADAMTS12	22.5332	0.523592	0.105376	24.8601	6.16e-07	3.15e-05	Z
ENSGALG00000002599	ARHGEF39	6.59515	1.0222	0.207199	24.777	6.44e-07	3.28e-05	Z
ENSGALG00000005806	KIF24	3.74196	1.24894	0.254358	24.7375	6.57e-07	3.34e-05	Z
ENSGALG00000003353	RAI14	68.2254	0.361565	0.072977	24.6286	6.95e-07	3.52e-05	Z
ENSGALG00000004425	SCAMP1	33.8473	0.356194	0.0722607	24.2856	8.31e-07	4.19e-05	Z
ENSGALG00000012606	ISCA1	131.221	0.26023	0.0530875	23.9563	9.85e-07	4.96e-05	Z
ENSGALG00000001765	CAAP1	5.35584	0.86955	0.179005	23.8602	1.04e-06	5.2e-05	Z
ENSGALG00000054392		18.9358	0.50507	0.104492	23.4782	1.26e-06	6.32e-05	Z
ENSGALG00000015543	MRPL50	13.9714	0.822048	0.171118	23.3813	1.33e-06	6.62e-05	Z
ENSGALG00000054993		8.38534	1.01487	0.213372	23.1716	1.48e-06	7.36e-05	Z
ENSGALG00000015184	TLE4	49.715	0.437054	0.0908234	22.9714	1.64e-06	8.15e-05	Z
ENSGALG00000015682	UGCG	20.8304	0.503526	0.105345	22.9623	1.65e-06	8.16e-05	Z
ENSGALG00000044064		20.6039	0.561667	0.117616	22.8132	1.79e-06	8.79e-05	Z
ENSGALG00000027472	TMEM38B	35.5382	0.587251	0.123535	22.6359	1.96e-06	9.61e-05	Z
ENSGALG00000023066	DNAJA1	404.788	0.342915	0.072406	22.4561	2.15e-06	0.000105168	Z
ENSGALG00000027428	ZDHHC21	29.3881	0.404617	0.085427	22.4464	2.16e-06	0.000105371	Z
ENSGALG00000002087	NCBP1	53.6921	0.347479	0.0733199	22.4379	2.17e-06	0.000105506	Z
ENSGALG00000014734		18.6765	0.486694	0.102826	22.3831	2.23e-06	0.000108223	Z
ENSGALG00000000234	EPB41L4A	19.2244	0.420905	0.0893067	22.3159	2.31e-06	0.000111735	Z
ENSGALG00000014789	MRPS36	71.2897	0.559191	0.118744	22.2358	2.41e-06	0.000116132	Z
ENSGALG00000012350	TDRD7	23.9705	0.529034	0.113236	22.0071	2.72e-06	0.000130424	Z
ENSGALG00000027963	COX7C	195.919	0.679402	0.145676	21.8954	2.88e-06	0.000137814	Z
ENSGALG00000001918	DNAJB5	22.7497	0.588583	0.126873	21.6065	3.35e-06	0.000159239	Z
ENSGALG00000015577		4.0212	1.00351	0.217646	21.6065	3.35e-06	0.000159239	Z
ENSGALG00000002854	PDZD2	19.2413	0.503996	0.108628	21.5995	3.36e-06	0.000159329	Z
ENSGALG00000015050	KIAA2026	62.3249	0.290016	0.0625674	21.4672	3.6e-06	0.000170194	Z
ENSGALG00000014690	SLC12A2	35.1742	0.514954	0.111541	21.3059	3.92e-06	0.000184575	Z
ENSGALG00000002022	B4GALT1	18.1023	0.539566	0.117477	21.2531	4.02e-06	0.000189158	Z
ENSGALG00000008870	ZDHHC6	54.6432	-0.340766	0.0736215	21.2414	4.05e-06	0.000189746	6
ENSGALG00000015433	ABCA1	17.0536	0.590434	0.128864	21.032	4.52e-06	0.000211013	Z
ENSGALG00000027632	ACYP2	54.1668	-0.43318	0.0945023	20.8588	4.94e-06	0.00023029	3
ENSGALG00000010164	SMARCA2	330.577	0.206675	0.045495	20.6559	5.5e-06	0.000255266	Z
ENSGALG00000012592	RMI1	9.40733	0.667877	0.147601	20.5117	5.93e-06	0.000274432	Z
ENSGALG00000014859	ZNF131	20.1682	0.436572	0.096401	20.4976	5.97e-06	0.000275632	Z
ENSGALG00000014788	CENPH	17.31	0.64587	0.143091	20.4852	6.01e-06	0.000276603	Z
ENSGALG00000054205		18.5822	0.487088	0.107657	20.372	6.38e-06	0.000292597	Z
ENSGALG00000015311	RNF38	34.5392	0.418637	0.0933714	20.1763	7.06e-06	0.000323159	Z
ENSGALG00000054848		3.7059	0.956719	0.223035	20.0394	7.59e-06	0.000346123	Z
ENSGALG00000015154	TRPM6	13.3074	0.7979	0.18057	20.019	7.67e-06	0.000348823	Z
ENSGALG00000014678	ELL2	16.5581	0.569791	0.127817	19.9527	7.94e-06	0.00036008	Z
ENSGALG00000015024	RCL1	40.5751	0.31537	0.0706672	19.9454	7.97e-06	0.000360416	Z
ENSGALG00000014729	DEPDC1B	6.11282	0.803974	0.181172	19.873	8.28e-06	0.000373232	Z
ENSGALG00000050798		8.03245	0.835937	0.189577	19.6961	9.08e-06	0.000408262	Z
ENSGALG00000015177	GNAQ	51.793	0.320254	0.0724108	19.6509	9.3e-06	0.000416828	Z
ENSGALG00000015571	RAD17	21.7253	0.408225	0.092766	19.4385	1.04e-05	0.00046356	Z
ENSGALG00000050218		3.83087	1.05416	0.242189	19.4369	1.04e-05	0.00046356	Z
ENSGALG00000054498		5.20097	0.773494	0.17593	19.4235	1.05e-05	0.000465508	Z
ENSGALG00000014786	PIK3R1	334.979	0.327495	0.0745476	19.4027	1.06e-05	0.000469271	Z
ENSGALG00000010094	B4GALT2	38.3921	-0.334024	0.0764023	19.2214	1.16e-05	0.000514548	8
ENSGALG00000021843	AUH	119.058	0.239546	0.0548738	19.1992	1.18e-05	0.000519093	Z
ENSGALG00000010688	SHC3	10.0753	0.756261	0.175206	18.9075	1.37e-05	0.000603111	Z
ENSGALG00000041353	TP53INP1	91.2272	0.502634	0.115986	18.8518	1.41e-05	0.000619229	2
ENSGALG00000014863	TMEM267	16.9702	0.521144	0.120031	18.7736	1.47e-05	0.000643338	Z
ENSGALG00000014869	NNT	82.1169	0.367185	0.0851288	18.7599	1.48e-05	0.000644507	Z
ENSGALG00000017558		22.9489	0.657154	0.152366	18.7595	1.48e-05	0.000644507	Z
ENSGALG00000003432	AGXT2	56.0778	0.524888	0.123834	18.5899	1.62e-05	0.000702501	Z
ENSGALG00000015949	ASRGL1	54.1215	-0.349777	0.0823707	18.0104	2.2e-05	0.00094963	3
ENSGALG00000003438	NUF2	34.7125	0.4299	0.101399	17.974	2.24e-05	0.000965326	8
ENSGALG00000015105	PSIP1	173.697	0.306122	0.0724415	17.9535	2.26e-05	0.000973058	Z
ENSGALG00000002326		18.7363	0.485453	0.114883	17.8178	2.43e-05	0.00104214	Z
ENSGALG00000015036	RIC1	19.9929	0.437152	0.10337	17.7942	2.46e-05	0.00105226	Z
ENSGALG00000014743	RNF180	5.75379	0.76396	0.182084	17.7678	2.5e-05	0.00106404	Z
ENSGALG00000010554		43.4405	-0.325224	0.0774659	17.7186	2.56e-05	0.0010889	3
ENSGALG00000042963		5.91405	-1.49483	0.34246	17.653	2.65e-05	0.00111498	27
ENSGALG00000023089	SSBP2	93.6981	0.271849	0.0648248	17.6618	2.64e-05	0.00111498	Z
ENSGALG00000008197	PGGT1B	26.6704	0.353	0.0841399	17.657	2.65e-05	0.00111498	Z
ENSGALG00000015147	ALDH1A1	601.156	0.477997	0.11448	17.6684	2.63e-05	0.00111498	Z
ENSGALG00000002125	TMOD1	18.4696	0.545094	0.128919	17.6381	2.67e-05	0.00112075	Z
ENSGALG00000025921		4.33771	0.893289	0.214511	17.6108	2.71e-05	0.00113388	Z
ENSGALG00000002419	KIAA1328	9.59295	0.555979	0.132947	17.5668	2.77e-05	0.00115733	Z
ENSGALG00000015616	ACOT12	19.1821	0.626784	0.153045	17.459	2.94e-05	0.00122155	Z
ENSGALG00000014978	IQGAP2	222.791	0.274068	0.0658219	17.36	3.09e-05	0.00128344	Z
ENSGALG00000014447	AK3	77.3124	0.372569	0.0897355	17.3036	3.19e-05	0.00131862	Z
ENSGALG00000012576	RASEF	6.22854	0.788899	0.192672	17.2339	3.3e-05	0.00136425	Z
ENSGALG00000049835	S1PR3	5.06711	0.789182	0.1916	17.211	3.34e-05	0.00137713	Z
ENSGALG00000029932	LURAP1L	7.90685	0.664894	0.161634	17.1553	3.44e-05	0.00141437	Z
ENSGALG00000015290	LIX1	4.8324	1.1595	0.283902	17.1275	3.5e-05	0.0014315	Z
ENSGALG00000026704	GPX8	25.2409	0.443742	0.107578	17.0831	3.58e-05	0.00146155	Z
ENSGALG00000014867	PAIP1	165.817	0.237041	0.0578525	16.7683	4.22e-05	0.0017206	Z
ENSGALG00000031835	TMEM68	62.432	-0.563681	0.136556	16.7225	4.33e-05	0.00175804	2
ENSGALG00000031244	ADCY6	87.3879	0.435766	0.106478	16.6962	4.39e-05	0.00177797	7
ENSGALG00000013548	GZMA	5.04652	1.47401	0.364894	16.6564	4.48e-05	0.00181099	Z
ENSGALG00000015209	NFIL3	81.3191	0.42638	0.105436	16.5793	4.67e-05	0.00188124	Z
ENSGALG00000050014		1.96408	-1.26119	0.322551	16.5563	4.72e-05	0.00189927	24
ENSGALG00000008188	TRIM36	2.57409	1.0505	0.264978	16.394	5.14e-05	0.00206368	Z
ENSGALG00000053682		24.7812	0.686919	0.171245	16.3776	5.19e-05	0.00207637	16
ENSGALG00000014727	PDE4D	81.3249	0.413107	0.102536	16.3455	5.28e-05	0.00210635	Z
ENSGALG00000035912	CTIF	11.7022	0.44211	0.109833	16.2872	5.44e-05	0.0021667	Z
ENSGALG00000006623	ATP11C	49.4139	-0.328723	0.0815492	16.2405	5.58e-05	0.0022151	4
ENSGALG00000015145	TMC1	2.93168	0.976757	0.247669	16.2271	5.62e-05	0.00222509	Z
ENSGALG00000053307		11.6289	0.494024	0.12269	16.1658	5.8e-05	0.00229255	Z
ENSGALG00000002523	CREB3	29.209	0.37647	0.0940018	16.1049	5.99e-05	0.00236145	Z
ENSGALG00000043756	PEX11G	34.5594	-0.334281	0.0832563	16.0819	6.07e-05	0.0023843	28
ENSGALG00000013628	C6orf62	168.295	0.335315	0.0841696	15.9465	6.52e-05	0.00255463	2
ENSGALG00000038041	PHF14	115.951	-0.193181	0.0485297	15.8648	6.8e-05	0.0026606	2
ENSGALG00000015428	PSD3	17.2458	0.520067	0.131401	15.7161	7.36e-05	0.00287102	Z
ENSGALG00000010166	VLDLR	56.2868	-0.408811	0.103811	15.7028	7.41e-05	0.00288403	Z
ENSGALG00000016102	CYP26B1	12.4103	0.869298	0.215212	15.6832	7.49e-05	0.00290674	4
ENSGALG00000054030		3.17467	1.02685	0.269561	15.5895	7.87e-05	0.00304679	Z
ENSGALG00000033353	RIT2	7.68117	0.911614	0.248919	15.5325	8.11e-05	0.00313243	Z
ENSGALG00000047486		105.435	-0.259844	0.0658967	15.4804	8.34e-05	0.00321195	5
ENSGALG00000010652	SCP2	667.646	-0.234039	0.0590916	15.4386	8.52e-05	0.00326765	8
ENSGALG00000001944	TBC1D2	10.7661	0.554912	0.141327	15.4401	8.52e-05	0.00326765	Z
ENSGALG00000005416	TTC39B	46.1973	0.367829	0.0939632	15.4259	8.58e-05	0.00328167	Z
ENSGALG00000008072	CHRDL1	35.3612	-0.654052	0.166676	15.4185	8.61e-05	0.00328643	4
ENSGALG00000042214	UBQLN4	59.4738	-0.220166	0.056268	15.383	8.78e-05	0.00334061	25
ENSGALG00000014448	CDC37L1	41.9161	0.277639	0.0709567	15.3556	8.91e-05	0.00338105	Z
ENSGALG00000013546		2.03931	1.27269	0.32955	15.3401	8.98e-05	0.00340074	Z
ENSGALG00000040136	PSTPIP2	3.78682	0.897443	0.232808	15.3062	9.14e-05	0.00345387	Z
ENSGALG00000002165	UNC13B	10.7384	0.636583	0.16344	15.2858	9.24e-05	0.00348289	Z
ENSGALG00000020561		9.85733	0.644309	0.165917	15.1974	9.68e-05	0.00364108	Z
ENSGALG00000009169	TRMT6	43.2068	-0.276059	0.0708519	15.1859	9.74e-05	0.00365454	3
ENSGALG00000002439	BDP1	54.1724	0.326016	0.0840965	15.0921	0.000102391	0.00382226	Z
ENSGALG00000014930	ENC1	32.4885	0.422589	0.109169	15.0938	0.000102301	0.00382226	Z
ENSGALG00000014819	JMY	16.3777	0.495477	0.127891	15.082	0.000102939	0.00383357	Z
ENSGALG00000012638	CRY1	91.4523	-0.333504	0.0851135	14.984	0.000108428	0.00402836	1
ENSGALG00000054345	RFKL	30.0481	0.544023	0.141839	14.8396	0.00011705	0.00433836	Z
ENSGALG00000027512	MACIR	38.1618	0.363613	0.0942883	14.7875	0.000120329	0.00444932	Z
ENSGALG00000037426	DYM	43.1232	0.26847	0.0699292	14.7318	0.000123939	0.00457196	Z
ENSGALG00000038608	HSPB11	20.4688	0.348317	0.0909183	14.7097	0.000125398	0.00461489	8
ENSGALG00000026768		13.9015	0.603684	0.159563	14.5415	0.000137105	0.00503385	Z
ENSGALG00000014798	SERINC5	32.3915	0.37075	0.0974666	14.507	0.000139637	0.00511479	Z
ENSGALG00000042148	FKBP5	177.228	0.454851	0.120701	14.4038	0.000147502	0.00539022	26
ENSGALG00000052376		21.6362	-0.456976	0.120602	14.3852	0.000148966	0.00543101	16
ENSGALG00000021304	RANBP3L	13.1858	0.628759	0.166467	14.366	0.000150498	0.00547407	Z
ENSGALG00000014948	HMGCR	241.24	0.401354	0.106339	14.331	0.000153318	0.00556368	Z
ENSGALG00000015256	PAM	121.175	0.233509	0.0616658	14.316	0.000154546	0.00559522	Z
ENSGALG00000006785	IRF1	29.48	0.560827	0.147606	14.2992	0.000155931	0.00563229	13
ENSGALG00000041808	ANO1	66.7422	-0.430821	0.113878	14.2677	0.00015856	0.00571404	5
ENSGALG00000023443	SMIM15	37.2556	0.278213	0.0739401	14.1275	0.00017083	0.00614201	Z
ENSGALG00000023552	SPEF2	28.5532	0.73176	0.194761	14.0342	0.000179516	0.00643945	Z
ENSGALG00000010187	SLC1A1	35.1725	-0.570214	0.148297	14.01	0.000181843	0.00650796	Z
ENSGALG00000003747		39.9415	0.472259	0.1261	13.9207	0.000190686	0.00680883	Z
ENSGALG00000016438	MELK	7.92492	0.697126	0.188171	13.842	0.000198844	0.00708393	Z
ENSGALG00000005472	NAT	32.3162	-0.4058	0.108256	13.8206	0.000201116	0.00714857	11
ENSGALG00000012629	ZNF367	5.53687	0.664087	0.180247	13.8031	0.000202997	0.00718269	Z
ENSGALG00000005831	DNAI1	5.36526	0.82504	0.220887	13.804	0.0002029	0.00718269	Z
ENSGALG00000026776		27.8598	-0.350328	0.0944317	13.7388	0.000210069	0.00741609	1
ENSGALG00000054145		45.5621	-0.504371	0.134638	13.7326	0.000210768	0.007424	10
ENSGALG00000012588	KIF27	12.9483	0.500059	0.134757	13.6085	0.000225166	0.00791326	Z
ENSGALG00000001206		6.16864	0.834102	0.228169	13.318	0.000262868	0.00921751	13
ENSGALG00000010569	TXNDC12	83.5435	-0.209043	0.05745	13.305	0.000264694	0.00926074	8
ENSGALG00000011592	MRAS	94.3609	-0.27102	0.0744555	13.2752	0.000268943	0.00938833	7
ENSGALG00000013092	STRAP	75.4726	-0.214637	0.0589164	13.2571	0.000271557	0.00945841	1
ENSGALG00000002162	ACO1	335.584	0.251498	0.0695144	13.1671	0.00028491	0.0099014	Z
ENSGALG00000026192	ST8SIA4	8.64316	0.569363	0.158	13.0127	0.000309382	0.010728	Z
ENSGALG00000015733	MDN1	146.86	-0.195207	0.054183	12.8856	0.000331119	0.0114563	3
ENSGALG00000027630	NPR2	6.06691	0.72523	0.204562	12.853	0.000336937	0.0116318	Z
ENSGALG00000041949	AAMDC	50.6685	-0.275698	0.0767997	12.8179	0.000343317	0.0118259	1
ENSGALG00000015301	LNPEP	32.7269	0.304047	0.0851761	12.7381	0.000358285	0.0123143	Z
ENSGALG00000015108	FXN	5.70671	0.64042	0.180268	12.6711	0.000371357	0.0126804	Z
ENSGALG00000015113	PTAR1	3.1828	0.723611	0.203948	12.671	0.000371375	0.0126804	Z
ENSGALG00000023179		6.26586	0.861854	0.26106	12.6742	0.00037073	0.0126804	Z
ENSGALG00000028484	TMED7	377.921	0.333331	0.0943603	12.594	0.000386994	0.0131848	Z
ENSGALG00000014877	EMB	370.455	0.481903	0.135732	12.5831	0.000389258	0.0132331	Z
ENSGALG00000012627	CDC14B	18.5298	0.371314	0.105297	12.5347	0.000399468	0.0135507	Z
ENSGALG00000010896	TMEM161B	7.83865	0.527391	0.148743	12.5149	0.000403727	0.0136654	Z
ENSGALG00000053878		1.78545	1.07524	0.305691	12.4982	0.000407336	0.0137577	Z
ENSGALG00000020322		100.019	-0.244505	0.0688989	12.4564	0.000416557	0.0140388	4
ENSGALG00000000208	MCC	33.5165	0.298274	0.0845124	12.4358	0.000421172	0.0141394	Z
ENSGALG00000006525	NCAPG2	7.12108	0.68441	0.193295	12.435	0.000421355	0.0141394	2
ENSGALG00000014692	LMNB1	34.1123	0.363884	0.103018	12.4235	0.000423969	0.0141966	Z
ENSGALG00000008121	CYP17A1	1223.45	-1.03513	0.29626	12.3807	0.000433806	0.0144949	6
ENSGALG00000017025	CKAP2	43.834	0.446496	0.126571	12.3605	0.000438511	0.0146208	1
ENSGALG00000027734	NAIF1	47.0606	-0.232903	0.0664009	12.3477	0.000441523	0.0146898	17
ENSGALG00000004059	LRRC49	18.3836	-0.403015	0.115392	12.3241	0.000447156	0.0148456	10
ENSGALG00000046953		8.89858	0.578714	0.16419	12.236	0.000468759	0.0155298	Z
ENSGALG00000027907	NR2F1	7.42539	0.837335	0.239944	12.2287	0.000470593	0.0155575	Z
ENSGALG00000001840	TEK	32.9597	0.364093	0.104855	12.1364	0.00049446	0.016312	Z
ENSGALG00000001107	GOSR2	61.7134	-0.234075	0.0671831	12.1199	0.000498875	0.0164229	27
ENSGALG00000026470		162.989	-0.168464	0.0483894	12.0812	0.000509322	0.0167315	4
ENSGALG00000037401	IDH3A	149.491	-0.222424	0.0638842	12.0498	0.000517989	0.0169805	10
ENSGALG00000050522		2.60375	0.943049	0.298828	11.9534	0.000545481	0.0178442	Z
ENSGALG00000001797	GPSM1	9.85931	0.77497	0.221814	11.906	0.000559544	0.0182659	17
ENSGALG00000006038	TGFBR3	69.3504	-0.312261	0.0902658	11.7916	0.00059499	0.0193825	8
ENSGALG00000003267	STAT3	80.6755	0.26035	0.0758566	11.7523	0.000607681	0.0197547	27
ENSGALG00000030515	UBE2N	202.608	-0.141937	0.0413949	11.7426	0.000610868	0.019817	1
ENSGALG00000014126		5.45237	0.709736	0.208713	11.7319	0.000614383	0.0198897	1
ENSGALG00000012119	MARCO	45.1495	0.680664	0.199908	11.6288	0.000649399	0.0209798	7
ENSGALG00000028340		11.0221	0.497692	0.145904	11.6148	0.000654274	0.0210936	Z
ENSGALG00000014719		4.22768	0.649136	0.191001	11.6037	0.000658219	0.021177	Z
ENSGALG00000027483	GLRX	11.2479	0.650846	0.191149	11.592	0.000662355	0.0212662	Z
ENSGALG00000016736	CYFIP1	127.649	-0.18277	0.0537476	11.5595	0.000674036	0.0215727	1
ENSGALG00000014673	RFESD	4.48751	0.913765	0.270727	11.5578	0.000674665	0.0215727	Z
ENSGALG00000019756	MLANA	8.87217	1.2417	0.388556	11.537	0.000682259	0.0217709	Z
ENSGALG00000015442	FSD1L	15.6034	0.424716	0.12506	11.519	0.000688873	0.0219371	Z
ENSGALG00000053167		220.614	-0.389203	0.113011	11.4952	0.000697774	0.022143	33
ENSGALG00000014668	MCTP1	40.8329	0.734564	0.21586	11.4941	0.000698176	0.022143	Z
ENSGALG00000016409	KIDINS220	148.174	-0.170333	0.0504059	11.4095	0.000730695	0.0231273	3
ENSGALG00000015572	CCDC125	5.83789	0.536477	0.159307	11.3965	0.000735808	0.023242	Z
ENSGALG00000002529	MCCC2	57.7837	0.232078	0.0692723	11.1985	0.000818614	0.0258054	Z
ENSGALG00000015267	CMSS1	29.9362	-0.307067	0.0920531	11.1786	0.000827464	0.0260317	1
ENSGALG00000013102	COBL	118.681	-0.23345	0.0695383	11.1681	0.000832143	0.0261263	2
ENSGALG00000006267	TPX2	46.5096	0.383282	0.114593	11.1561	0.00083755	0.0262432	20
ENSGALG00000013867	PTPN2	56.545	0.330295	0.0981089	11.1445	0.000842834	0.0263559	2
ENSGALG00000010580	STRN	44.2337	-0.216696	0.0651437	11.1209	0.000853602	0.0266392	3
ENSGALG00000034590	CELF2	226.539	-0.278009	0.0832495	11.1018	0.00086246	0.0268619	1
ENSGALG00000002621	SLC25A42	29.8939	0.325049	0.0973413	11.0918	0.000867082	0.0269521	28
ENSGALG00000001118	NEK6	98.1625	0.227221	0.0684475	11.0633	0.000880514	0.0273152	17
ENSGALG00000029266	ZDHHC3	57.5042	-0.268864	0.0805935	11.0321	0.000895458	0.0277237	2
ENSGALG00000053325		1.71797	0.93157	0.28735	10.9833	0.00091936	0.0284073	Z
ENSGALG00000008431	SMARCA1	68.2398	-0.206201	0.0622433	10.9703	0.000925822	0.028511	4
ENSGALG00000016915	MYCBP2	239.818	-0.148531	0.0447706	10.9692	0.000926369	0.028511	1
ENSGALG00000002069	FAM214B	4.33991	0.640149	0.194977	10.899	0.000962168	0.0295545	Z
ENSGALG00000003323	NECAB2	67.3713	-0.399306	0.11921	10.8509	0.000987467	0.030272	11
ENSGALG00000048311		2.28514	-1.06777	0.342803	10.8244	0.00100174	0.0306492	3
ENSGALG00000001109	GTSF1	49.0597	-0.627217	0.189038	10.809	0.0010101	0.0308446	27
ENSGALG00000036566		14.2263	-0.48905	0.149719	10.8002	0.00101488	0.0308456	4
ENSGALG00000005319	CDH8	13.0354	0.628399	0.19341	10.7999	0.00101506	0.0308456	11
ENSGALG00000053451		5.32426	1.20279	0.361267	10.7981	0.00101606	0.0308456	Z
ENSGALG00000002064	STOML2	44.1194	0.282831	0.0865991	10.7086	0.00106638	0.0323104	Z
ENSGALG00000012628	HABP4	38.1983	0.504728	0.153244	10.6949	0.00107433	0.032488	Z
ENSGALG00000041380	BF2	371.25	0.359668	0.109763	10.6726	0.00108736	0.0328186	16
ENSGALG00000025945	AVD	4.74792	1.39332	0.408228	10.6458	0.00110321	0.0332326	Z
ENSGALG00000041989	RRN3	70.7685	-0.237065	0.0724681	10.5854	0.00113987	0.0342707	14
ENSGALG00000009500	VPS50	72.8861	-0.163165	0.0502957	10.5561	0.00115803	0.0346832	2
ENSGALG00000047098		3.53895	1.05332	0.36665	10.5566	0.00115775	0.0346832	4
ENSGALG00000016445	NOL10	56.17	-0.198256	0.0611014	10.5511	0.00116119	0.034711	3
ENSGALG00000013780	AIG1	44.2717	-0.230925	0.0711483	10.4915	0.00119924	0.0357801	3
ENSGALG00000011340	ZRANB2	115.367	-0.152819	0.0472274	10.4717	0.0012122	0.0360977	8
ENSGALG00000012594	NTRK2	19.0713	0.406611	0.125685	10.4616	0.00121882	0.0362257	Z
ENSGALG00000046481		59.0314	-0.553828	0.16839	10.4354	0.00123621	0.0366727	Z
ENSGALG00000055119		4.06326	0.638022	0.198648	10.43	0.00123987	0.0367115	Z
ENSGALG00000038550		7.55857	-0.503299	0.156553	10.4137	0.00125084	0.0369661	10
ENSGALG00000012593	SLC28A3	10.7238	0.665453	0.209	10.378	0.00127527	0.0376167	Z
ENSGALG00000039452	GJA5	11.1912	0.455036	0.141992	10.3556	0.00129085	0.0380044	1
ENSGALG00000007537	INCENP	47.2992	0.280257	0.0875043	10.3081	0.0013245	0.0389219	5
ENSGALG00000040506	NARS	228.013	0.148727	0.0463011	10.2851	0.00134109	0.0393353	Z
ENSGALG00000004612	MTHFR	56.6531	-0.234	0.0729746	10.2323	0.00138004	0.0404019	21
ENSGALG00000016708	ENPP4	33.4243	0.304114	0.0954199	10.1431	0.00144846	0.0423254	3
ENSGALG00000051422		1.99756	-1.43645	0.513184	10.1179	0.00146835	0.0428264	W
ENSGALG00000008436	CRY2	112.372	-0.298038	0.093115	10.0912	0.0014898	0.0433711	5
ENSGALG00000033322	MTHFSD	23.6768	-0.288995	0.0913143	10.086	0.00149401	0.0434125	11
ENSGALG00000008032		31.5161	-0.317549	0.100287	10.0811	0.00149794	0.0434459	1
ENSGALG00000031380	DENND3	5.71123	-0.5578	0.177448	10.0548	0.00151948	0.0439165	2
ENSGALG00000000791		17.9198	0.393126	0.124373	10.0545	0.0015198	0.0439165	26
ENSGALG00000019284		136.863	-0.158699	0.0501761	10.0196	0.00154887	0.0445525	1
ENSGALG00000011116	VRK1	36.4266	0.31685	0.100217	10.0244	0.00154484	0.0445525	5
ENSGALG00000005467	HSD17B2	24.0805	0.735675	0.243671	10.0178	0.00155037	0.0445525	11
ENSGALG00000017038	PROSER1	16.4222	-0.360074	0.114181	10.0014	0.00156421	0.0448676	1
ENSGALG00000028595	CCNO	4.17813	0.614216	0.194392	9.99789	0.0015672	0.0448707	Z
ENSGALG00000028673	MARCHF3	7.25492	0.738008	0.237873	9.98846	0.00157524	0.0450185	Z
ENSGALG00000049807		7.15919	-1.01875	0.340292	9.95302	0.00160586	0.0458095	1
ENSGALG00000043556		2.87721	0.899636	0.304581	9.85274	0.00169579	0.0482867	Z
ENSGALG00000029118		4.34978	0.626139	0.199836	9.83476	0.00171245	0.0486722	Z
ENSGALG00000005140	RRAD	23.8282	-0.426718	0.135814	9.78931	0.0017553	0.0497993	11
ENSGALG00000017276		14.3419	-0.349053	0.112386	9.75703	0.00178638	0.0505893	1
ENSGALG00000028005	GADD45G	13.8925	0.746226	0.23232	9.75272	0.00179058	0.0506163	Z
ENSGALG00000031018	RNF165	4.66482	0.641974	0.207736	9.733	0.00180989	0.0510695	Z
ENSGALG00000046534		2.44406	0.963517	0.328346	9.70874	0.00183394	0.0516548	Z
ENSGALG00000032066		2.33393	0.779663	0.253721	9.70401	0.00183867	0.0516947	Z
ENSGALG00000014703	PRRC1	54.183	0.242164	0.0775553	9.68543	0.00185735	0.052126	Z
ENSGALG00000002412	GBA2	60.066	0.339806	0.109629	9.67808	0.0018648	0.0522411	Z
ENSGALG00000049272		26.8267	-0.339787	0.109224	9.66818	0.00187487	0.0524291	33
ENSGALG00000014651	LYSMD3	17.7079	0.329797	0.106205	9.66134	0.00188186	0.0525306	Z
ENSGALG00000046786		3.85692	0.79144	0.282752	9.64411	0.0018996	0.0529309	1
ENSGALG00000015753		1.32587	1.15006	0.380132	9.58385	0.00196296	0.0545989	Z
ENSGALG00000003427	USP3	48.4404	0.210786	0.0681984	9.54083	0.00200951	0.0557943	10
ENSGALG00000013400	PDCD6	95.9624	-0.168773	0.054587	9.53464	0.0020163	0.0558834	2
ENSGALG00000007358	CILP	17.5126	-0.451498	0.146579	9.50619	0.00204779	0.0566557	10
ENSGALG00000015148	ANXA1	165.588	0.495825	0.161167	9.49795	0.00205701	0.05681	Z
ENSGALG00000012755	IGF-I	10.9712	-0.527317	0.172114	9.47245	0.00208581	0.0574543	1
ENSGALG00000000253	SLC25A46	23.8223	0.346247	0.11301	9.47078	0.00208771	0.0574543	Z
ENSGALG00000036876	TMEM230	84.7119	-0.171919	0.0559425	9.45916	0.00210097	0.0577175	22
ENSGALG00000037525	FGFRL1	53.7389	-0.284775	0.0921645	9.45244	0.00210868	0.0578275	4
ENSGALG00000015419	PENK	23.6853	0.85535	0.270852	9.43244	0.0021318	0.058359	2
ENSGALG00000001184	COQ9	53.1154	-0.276671	0.0900183	9.41323	0.00215425	0.0588703	11
ENSGALG00000004339		6.60433	0.441387	0.144444	9.40593	0.00216284	0.0590017	Z
ENSGALG00000014675	RHOBTB3	7.97296	0.501995	0.164118	9.391	0.00218053	0.0593805	Z
ENSGALG00000020554	ADAMTSL1	8.44558	0.487243	0.160404	9.37264	0.00220249	0.0598738	Z
ENSGALG00000037307	IQCD	2.57763	0.786197	0.261477	9.32048	0.00226607	0.0614952	15
ENSGALG00000007863	COX7B	137.269	-0.365849	0.118727	9.31082	0.00227804	0.0617128	4
ENSGALG00000015386	RNF170	32.3322	0.273925	0.0901513	9.27981	0.00231694	0.0626578	Z
ENSGALG00000007651	STAT1	94.2428	0.269703	0.0881092	9.27344	0.00232501	0.0627672	7
ENSGALG00000001048	OLFML2A	41.1108	0.27281	0.0896864	9.24787	0.00235769	0.0635397	17
ENSGALG00000031763	EDARADD	17.8314	-0.330188	0.10913	9.20728	0.00241054	0.064852	3
ENSGALG00000019077		46.6734	0.26021	0.0854818	9.18362	0.00244191	0.0655827	1
ENSGALG00000034628	CCDC127	83.215	-0.209113	0.0687018	9.17773	0.00244978	0.0656809	2
ENSGALG00000010674	DCTD	35.6683	0.348238	0.114729	9.1717	0.00245786	0.0657847	4
ENSGALG00000032679	GCSH	59.522	-0.340099	0.111836	9.13764	0.00250404	0.0668022	11
ENSGALG00000051862		2.18619	0.874782	0.292245	9.13735	0.00250444	0.0668022	Z
ENSGALG00000011967	MAD2L1	49.6347	0.290437	0.0960042	9.12977	0.00251483	0.0669649	4
ENSGALG00000003085	CDK1	55.1767	0.360529	0.119026	9.11851	0.00253036	0.0672635	6
ENSGALG00000041977	RNF128	38.8663	0.336462	0.111086	9.11148	0.00254011	0.06733	4
ENSGALG00000047915		3.78063	0.757537	0.251991	9.11048	0.00254149	0.06733	Z
ENSGALG00000032534		17.8497	-1.12923	0.348251	9.07045	0.00259773	0.0687034	2
ENSGALG00000004825		61.1915	-0.175274	0.0581812	9.06164	0.00261028	0.0689185	4
ENSGALG00000002479	MAT1A	314.207	0.389972	0.130593	9.01232	0.00268166	0.0706835	6
ENSGALG00000050097		5.17331	-0.586443	0.19717	9.00372	0.0026943	0.070897	2
ENSGALG00000051922		459.252	-0.153425	0.050955	8.99614	0.0027055	0.0710719	5
ENSGALG00000016910	RBM26	146.281	-0.143917	0.0479076	8.98358	0.00272416	0.0713219	1
ENSGALG00000010820	CHGA	68.2312	1.09055	0.351446	8.98599	0.00272058	0.0713219	5
ENSGALG00000021286		4.89933	-0.539872	0.183212	8.97787	0.00273269	0.0714254	14
ENSGALG00000039238	SALL1	407.998	-0.274719	0.0913903	8.93355	0.0027998	0.0729351	11
ENSGALG00000007109	APOA4	135.315	1.25301	0.426981	8.93616	0.0027958	0.0729351	24
ENSGALG00000015107	PIP5K1B	57.0013	0.37618	0.125372	8.90347	0.00284629	0.0740225	Z
ENSGALG00000052725		85.4586	-0.14494	0.0486208	8.89459	0.00286017	0.0742598	19
ENSGALG00000030492	ASCL2	1.81467	1.19573	0.435987	8.86497	0.00290695	0.0753488	5
ENSGALG00000047924		48.9838	-0.272691	0.091305	8.85871	0.00291694	0.0753576	10
ENSGALG00000044678		4.49395	0.740558	0.250255	8.86135	0.00291273	0.0753576	13
ENSGALG00000031794		12.0654	0.368636	0.123887	8.84472	0.00293938	0.0758117	Z
ENSGALG00000027330	SYNPO	10.2199	-0.413074	0.139167	8.83851	0.0029494	0.0759446	13
ENSGALG00000034198	MCM10	6.54954	0.686666	0.230215	8.82253	0.00297533	0.0764861	1
ENSGALG00000045015		10.8757	0.743678	0.250001	8.79541	0.00301989	0.0775038	Z
ENSGALG00000049431		89.9273	-0.170193	0.0574096	8.76818	0.00306531	0.0784115	6
ENSGALG00000030063	MALT1	4.77652	0.582915	0.197343	8.76883	0.00306422	0.0784115	Z
ENSGALG00000004128	CYSLTR1	6.75727	-0.585677	0.198099	8.73105	0.00312837	0.0797632	4
ENSGALG00000001472	JAM3	97.2151	0.237374	0.0804769	8.73195	0.00312682	0.0797632	24
ENSGALG00000002836	PEX14	42.4121	-0.186422	0.0631862	8.71794	0.00315095	0.0802078	21
ENSGALG00000012420	CG-1B	371.85	-0.559336	0.189692	8.68656	0.00320565	0.0814674	1
ENSGALG00000052645		6.65954	-1.04581	0.364442	8.67717	0.00322221	0.0817551	1
ENSGALG00000050305		1.57257	1.53533	0.559885	8.67307	0.00322946	0.081806	5
ENSGALG00000016988	RUBCNL	17.7513	0.347908	0.117313	8.66781	0.0032388	0.0819098	1
ENSGALG00000048524	SHARPIN	1.60701	-0.901197	0.314663	8.66061	0.00325163	0.082101	2
ENSGALG00000007492	YME1L1	143.128	-0.156978	0.0532583	8.65339	0.00326453	0.0821609	2
ENSGALG00000014984	F2RL1	32.5968	0.367698	0.124433	8.65437	0.00326278	0.0821609	Z
ENSGALG00000010891	ABCB11	72.5085	-0.255544	0.086985	8.60099	0.00335981	0.0844226	7
ENSGALG00000011305	SRSF11	222.486	-0.128273	0.0436321	8.57364	0.00341065	0.0853146	8
ENSGALG00000015101	BNC2	27.1379	0.395567	0.136063	8.57669	0.00340494	0.0853146	Z
ENSGALG00000028262		4.57826	0.58734	0.200961	8.57307	0.00341171	0.0853146	26
ENSGALG00000031874	HIST1H101	21.9015	0.342292	0.117481	8.56648	0.00342409	0.0854873	1
ENSGALG00000010014	CRIPT	94.3119	-0.170732	0.0583692	8.53848	0.00347716	0.0866735	3
ENSGALG00000029322	FBXO39	29.4977	0.36465	0.125116	8.53533	0.00348317	0.0866849	19
ENSGALG00000041790	SAMD4A	56.117	-0.240167	0.0820124	8.52863	0.00349603	0.0868663	5
ENSGALG00000016834	MCF2L	95.1255	-0.316455	0.107635	8.50786	0.00353615	0.0877236	1
ENSGALG00000014857		996.127	-0.187532	0.0641201	8.50399	0.00354368	0.0877707	Z
ENSGALG00000020876	AOX2	42.4022	0.60096	0.203209	8.49425	0.00356271	0.0881022	7
ENSGALG00000038873		6.22815	-0.512122	0.177182	8.48074	0.00358927	0.0886186	18
ENSGALG00000041622		2.01469	0.93159	0.341962	8.45489	0.00364063	0.0897446	8
ENSGALG00000006947	BDH1A	175.901	-0.160576	0.0549234	8.43691	0.00367681	0.0902091	9
ENSGALG00000016014	RCAN1	98.6359	0.195425	0.0674025	8.44184	0.00366686	0.0902091	1
ENSGALG00000020538	SLC49A3	17.1835	0.468215	0.162619	8.43726	0.0036761	0.0902091	Z
ENSGALG00000012256	UTRN	223.084	-0.13797	0.0474694	8.4324	0.00368594	0.0902911	3
ENSGALG00000007276	GCN1	66.7954	-0.16777	0.0578018	8.42755	0.00369577	0.09039	15
ENSGALG00000046715		23.8604	-0.876874	0.299578	8.39599	0.00376051	0.0918293	Z
ENSGALG00000045555	IVNS1ABP	158.42	-0.151963	0.0523507	8.38897	0.00377504	0.0920402	8
ENSGALG00000021285	UNG	31.3999	0.281621	0.0969495	8.37255	0.00380931	0.0927309	15
ENSGALG00000003011	TOM1L1	29.639	-0.300707	0.104345	8.35043	0.00385596	0.0937203	18
ENSGALG00000015333	PCGF3	17.2588	0.409773	0.141837	8.3322	0.00389485	0.0945182	Z
ENSGALG00000033203	TRIM54	3.51707	-0.950715	0.321743	8.30464	0.0039544	0.0957272	3
ENSGALG00000003734	SZRD1	65.2329	0.190153	0.0658979	8.30347	0.00395694	0.0957272	21
ENSGALG00000003935	PBLD	74.5197	-0.278936	0.0967519	8.27302	0.00402384	0.0970448	6
ENSGALG00000012613	FBP1	508.967	0.359686	0.124693	8.27465	0.00402025	0.0970448	Z
ENSGALG00000012870	AGK	53.4474	-0.189376	0.0659099	8.26883	0.00403316	0.0970894	1
ENSGALG00000031594		2.68176	0.675263	0.236121	8.26631	0.00403876	0.0970894	33
ENSGALG00000025868	TAF1C	1.50963	0.955852	0.334399	8.26379	0.00404435	0.0970894	Z
ENSGALG00000006584		49.9264	-0.325078	0.112448	8.22645	0.00412842	0.0989554	24
ENSGALG00000017099	RASL11A	14.531	-0.36077	0.126212	8.22261	0.00413717	0.099013	1
ENSGALG00000015491	GPR89A	215.396	-0.191888	0.0669508	8.21645	0.00415124	0.0991974	1
ENSGALG00000011361	CRYZ	388.588	-0.173797	0.0604422	8.21268	0.00415988	0.0992518	8
ENSGALG00000053073	NTPCR	39.075	-0.24601	0.0859741	8.20723	0.00417239	0.0993984	3
ENSGALG00000003597	AK2	72.601	-0.241708	0.0842843	8.19205	0.00420743	0.099514	23
ENSGALG00000015141	GDA	15.619	0.337875	0.11858	8.19304	0.00420514	0.099514	Z
ENSGALG00000000442	KCNA2	18.3952	0.543102	0.191572	8.19451	0.00420174	0.099514	26
ENSGALG00000006460	TTLL9	6.61099	0.560508	0.194639	8.19581	0.00419873	0.099514	20
ENSGALG00000044563		3.5801	0.638612	0.2431	8.19132	0.00420913	0.099514	Z
ENSGALG00000006403	MESDC2	137.432	0.151791	0.0529225	8.18098	0.0042332	0.0999228	10
ENSGALG00000027423	SLC26A1	341.512	0.344596	0.12035	8.17839	0.00423923	0.0999228	Z
ENSGALG00000007976		8.77937	1.06997	0.38781	8.15952	0.00428357	0.100816	4
ENSGALG00000002548	TLN1	115.018	0.181737	0.0637753	8.15147	0.00430262	0.100959	Z
ENSGALG00000014686	FBN2	35.4908	0.370733	0.130867	8.15158	0.00430237	0.100959	Z
ENSGALG00000026152		21.7297	0.424503	0.147147	8.14344	0.00432172	0.101255	12
ENSGALG00000001483		41.174	0.684255	0.22299	8.14063	0.00432842	0.10126	21
ENSGALG00000016164	ABCG1	8.02376	0.459306	0.161274	8.11329	0.00439419	0.102645	1
ENSGALG00000005390	DCAF10	3.026	0.660745	0.23362	8.08188	0.00447101	0.104284	Z
ENSGALG00000050196		8.048	-0.502946	0.176775	8.06782	0.00450582	0.104939	14
ENSGALG00000037040		106.75	-0.258636	0.0902715	8.04668	0.00455872	0.105697	4
ENSGALG00000015889	PHIP	88.764	-0.153444	0.05408	8.04668	0.00455872	0.105697	3
ENSGALG00000004557	WIPI2	57.3426	0.180116	0.0634618	8.04923	0.00455231	0.105697	14
ENSGALG00000005266	BEAN1	3.10331	0.727054	0.257677	8.03948	0.00457688	0.105961	11
ENSGALG00000044272		3.1336	0.673527	0.26183	8.03612	0.00458536	0.106	Z
ENSGALG00000011476	SEPTIN11	65.2374	0.200726	0.0710596	8.00845	0.00465596	0.107406	4
ENSGALG00000046419		1.72555	1.05371	0.399017	8.0069	0.00465994	0.107406	Z
ENSGALG00000023708	UBXN10	7.26411	-0.482815	0.170904	7.98585	0.00471445	0.108502	21
ENSGALG00000010649	CNST	19.9628	-0.274633	0.096932	7.9817	0.00472526	0.10859	3
ENSGALG00000003842	GHRH	2.71838	0.854843	0.306367	7.97468	0.0047436	0.108852	20
ENSGALG00000009332		88.7806	-0.14651	0.0517435	7.97181	0.00475114	0.108865	5
ENSGALG00000016421	ITGB1BP1	41.7665	-0.186834	0.0662662	7.96419	0.00477119	0.109164	3
ENSGALG00000041114	GOLGA4	263.026	-0.127085	0.0450526	7.9459	0.00481965	0.110111	2
ENSGALG00000007315	PSMD6	86.7465	-0.140941	0.0501503	7.91395	0.0049055	0.111908	12
ENSGALG00000046863		4.4953	0.567356	0.204971	7.90988	0.00491656	0.111997	Z
ENSGALG00000015529	WFS1	80.191	0.316674	0.110593	7.90455	0.00493107	0.112164	4
ENSGALG00000054241		1.31818	-0.938468	0.341213	7.89635	0.00495348	0.11251	16
ENSGALG00000050718		2.6151	-0.759638	0.281054	7.88068	0.00499658	0.113205	19
ENSGALG00000020410	TMED8	2.59807	0.685786	0.245266	7.87994	0.00499862	0.113205	5
ENSGALG00000030024	USP15	109.899	-0.118429	0.0421931	7.86664	0.00503553	0.113547	1
ENSGALG00000014645	MEF2C	53.6718	0.229961	0.0817586	7.86708	0.00503429	0.113547	Z
ENSGALG00000007269	GABRA3	7.31886	0.685143	0.261498	7.86917	0.00502848	0.113547	4
ENSGALG00000015624	VCAN	101.343	0.263022	0.093352	7.86347	0.00504434	0.113581	Z
ENSGALG00000042858	FAM8A1	29.4549	-0.273026	0.0969965	7.83377	0.0051279	0.115297	2
ENSGALG00000049208		6.99803	0.568626	0.20424	7.81974	0.00516786	0.116028	16
ENSGALG00000035980	REXO2	60.3433	-0.264467	0.094586	7.78949	0.0052551	0.117817	24
ENSGALG00000032957	NOCT	9.58017	0.586891	0.208072	7.78569	0.00526618	0.117896	4
ENSGALG00000042656		1.25124	-1.26212	0.459445	7.77484	0.00529788	0.118436	KZ626829.1
ENSGALG00000005066	DPM2	41.586	-0.198069	0.0712069	7.75886	0.00534497	0.119303	17
ENSGALG00000011286	UBE2E1	73.9614	-0.177439	0.0635482	7.7565	0.00535197	0.119303	2
ENSGALG00000015283	CEP57L1	7.4657	-0.678166	0.245202	7.73048	0.00542962	0.119809	3
ENSGALG00000008293	SH3PXD2A	70.2006	-0.226748	0.081699	7.72579	0.00544376	0.119809	6
ENSGALG00000010571	HEATR5B	55.4267	-0.17582	0.0632624	7.73647	0.00541165	0.119809	3
ENSGALG00000014708	GSTK1	294.742	-0.162262	0.0582561	7.72686	0.00544051	0.119809	1
ENSGALG00000001689	SCAMP2	54.5888	0.193789	0.0696915	7.73906	0.00540389	0.119809	10
ENSGALG00000015320	NANS	62.2882	0.253104	0.0911066	7.72605	0.00544298	0.119809	Z
ENSGALG00000034860	BCHE	67.08	0.271138	0.0977543	7.74284	0.00539259	0.119809	9
ENSGALG00000009690	CENPF	100.725	0.309177	0.1112	7.73056	0.0054294	0.119809	3
ENSGALG00000055071		2.56199	0.764976	0.305976	7.74324	0.00539139	0.119809	Z
ENSGALG00000021355		1.32479	0.966505	0.373832	7.71956	0.00546257	0.120053	Z
ENSGALG00000015908	COL12A1	137.324	0.28432	0.102035	7.71545	0.00547503	0.120158	3
ENSGALG00000007510	CETN1	53.6632	-0.214472	0.0771717	7.70604	0.00550363	0.120535	4
ENSGALG00000002358	CDO1	291.406	0.282146	0.102029	7.70472	0.00550765	0.120535	Z
ENSGALG00000011193	C3H6orf120	33.9593	0.231568	0.0833227	7.69995	0.00552222	0.120685	3
ENSGALG00000002371	RUSC2	26.6774	0.2663	0.0960549	7.69263	0.00554467	0.120689	Z
ENSGALG00000026598	NXNL2	5.98197	0.488059	0.176313	7.69502	0.00553735	0.120689	Z
ENSGALG00000038540	ZBTB32	21.6336	0.586079	0.212419	7.69232	0.00554563	0.120689	24
ENSGALG00000052721		3.06159	1.06257	0.431606	7.68771	0.00555982	0.120829	3
ENSGALG00000016717	GTPBP6	12.7308	-0.328638	0.119055	7.68482	0.00556872	0.120854	1
ENSGALG00000055086		76.4198	-0.199664	0.0719522	7.67561	0.00559722	0.121304	21
ENSGALG00000012282	L2HGDH	68.5184	0.186736	0.0673373	7.67139	0.00561033	0.12142	5
ENSGALG00000002993	CA10	32.8321	-0.391543	0.141828	7.66361	0.00563456	0.1216	18
ENSGALG00000001377	POLRMT	14.7265	0.293994	0.106137	7.66237	0.00563843	0.1216	28
ENSGALG00000033880	CRISPLD1	21.1798	0.304996	0.11065	7.66122	0.00564203	0.1216	2
ENSGALG00000049077		8.26724	-0.695968	0.255564	7.64443	0.0056948	0.122568	3
ENSGALG00000036892	BUB1B	27.4337	0.356014	0.128486	7.63506	0.00572446	0.123037	5
ENSGALG00000024332	CDC34	30.0205	-0.236242	0.0855076	7.62299	0.00576289	0.123692	28
ENSGALG00000016238	MED14	24.3132	0.255233	0.0923674	7.62011	0.00577211	0.12372	1
ENSGALG00000038671		44.4457	-0.294269	0.106122	7.60321	0.00582645	0.124713	18
ENSGALG00000004228	USP40	29.9022	-0.259217	0.0937609	7.59538	0.0058518	0.125084	7
ENSGALG00000015618	ATP6AP1L	6.46334	0.860862	0.348052	7.58365	0.00589	0.125728	Z
ENSGALG00000047617	DDA1	65.2987	-0.178573	0.0646763	7.58052	0.00590023	0.125775	28
ENSGALG00000015216	SYK	2.94578	0.688186	0.251187	7.57414	0.00592116	0.126049	Z
ENSGALG00000042259	DOCK1	60.8223	-0.169857	0.0618658	7.5573	0.00597674	0.126886	6
ENSGALG00000035417	TCEB1	159.042	-0.118707	0.0431862	7.55791	0.00597474	0.126886	2
ENSGALG00000013356	IKBKE	7.41681	-0.518785	0.188133	7.54644	0.00601288	0.127307	26
ENSGALG00000004191	RIC8A	32.3931	-0.229656	0.0838272	7.54754	0.0060092	0.127307	5
ENSGALG00000029254		5.38085	-1.00794	0.410129	7.52925	0.00607053	0.128179	AADN05001348.1
ENSGALG00000016412	MBOAT2	34.1528	-0.280487	0.102103	7.52939	0.00607006	0.128179	3
ENSGALG00000012178	PDGFB	25.5203	-0.27928	0.102013	7.52244	0.00609352	0.128491	1
ENSGALG00000027645		8.10022	-0.558016	0.202231	7.51646	0.00611378	0.128744	7
ENSGALG00000047592		2.9326	0.701622	0.256522	7.50744	0.00614445	0.129216	8
ENSGALG00000052629	TWSG1	69.3503	-0.191547	0.0702417	7.45846	0.0063139	0.1326	2
ENSGALG00000003046	PSMA4	168.273	-0.186633	0.0683357	7.4282	0.00642096	0.134668	10
ENSGALG00000001288		11.9567	-0.762514	0.287434	7.40715	0.00649651	0.135733	21
ENSGALG00000013969	ALDH8A1	58.4037	-0.317282	0.116434	7.40678	0.00649784	0.135733	3
ENSGALG00000015008	ZNF366	9.42582	0.34157	0.125596	7.41093	0.00648289	0.135733	Z
ENSGALG00000015059		36.442	-0.243004	0.0888614	7.38909	0.00656207	0.136891	1
ENSGALG00000020486		51.0335	-0.749556	0.283812	7.38056	0.00659327	0.137358	5
ENSGALG00000039573		17.5425	-0.274071	0.101102	7.37078	0.0066292	0.137923	30
ENSGALG00000038022	COL22A1	3.89984	0.642977	0.244013	7.35828	0.00667547	0.138608	2
ENSGALG00000027874	CHAC1	25.7428	0.715149	0.263483	7.35708	0.00667992	0.138608	5
ENSGALG00000040194		2.46687	-0.985552	0.364886	7.35327	0.00669408	0.138718	33
ENSGALG00000005959	GLMN	21.2816	-0.255107	0.09429	7.34718	0.0067168	0.139004	8
ENSGALG00000016556		8.8425	0.800664	0.290512	7.33111	0.00677713	0.140067	3
ENSGALG00000017447	OSTF1	71.9295	0.18005	0.066406	7.31432	0.00684071	0.141194	Z
ENSGALG00000016929	PIBF1	28.4567	-0.217707	0.0806134	7.31074	0.00685439	0.141289	1
ENSGALG00000049598		13.4627	-0.953984	0.386183	7.30182	0.00688848	0.141627	12
ENSGALG00000004648	PDCD5	123.048	-0.135836	0.0502019	7.3017	0.00688895	0.141627	11
ENSGALG00000001161	FLI1	31.7161	-0.331651	0.122556	7.29166	0.00692756	0.142186	24
ENSGALG00000014737	KIF2A	125.79	0.15091	0.0559273	7.28989	0.00693437	0.142186	Z
ENSGALG00000010924	NFIA	392.709	-0.145263	0.0536324	7.28292	0.00696132	0.142365	8
ENSGALG00000014682	CAST	148.674	0.198693	0.0733766	7.28419	0.00695642	0.142365	Z
ENSGALG00000015409	PROS1	37.1138	0.238524	0.0883863	7.27963	0.00697409	0.142439	1
ENSGALG00000007798	SHQ1	15.7076	-0.431546	0.159373	7.2721	0.00700337	0.14285	12
ENSGALG00000044204	ISG20	7.99088	0.380147	0.141358	7.26735	0.00702192	0.143042	10
ENSGALG00000011579		116.703	-0.25745	0.0953852	7.26002	0.00705064	0.143067	3
ENSGALG00000002612	U2SURP	218.039	-0.134167	0.0495676	7.26021	0.00704992	0.143067	9
ENSGALG00000034124	NLRP3	7.35118	0.431925	0.159875	7.26088	0.00704727	0.143067	5
ENSGALG00000011350	NEGR1	55.3038	-0.372175	0.137629	7.25199	0.00708223	0.143521	8
ENSGALG00000038972		9.4958	0.389766	0.143864	7.24458	0.00711154	0.143928	3
ENSGALG00000037872	ATAD2B	84.5644	-0.180393	0.0669291	7.23892	0.00713399	0.144195	3
ENSGALG00000000151	ADAMTS19	13.2925	0.513165	0.189674	7.22659	0.00718316	0.145001	Z
ENSGALG00000007549	VAPB	267.068	-0.100587	0.0373916	7.22137	0.00720407	0.145236	20
ENSGALG00000033408	ZBTB7C	4.49363	0.724662	0.273597	7.21878	0.00721448	0.145258	Z
ENSGALG00000042554	ABCD2	10.592	-0.428268	0.158578	7.21274	0.00723881	0.145372	1
ENSGALG00000000280	EFNA5	26.2162	0.407776	0.1532	7.21424	0.00723276	0.145372	Z
ENSGALG00000033441	COX14	5.01204	-0.496875	0.185508	7.2001	0.00728995	0.146054	33
ENSGALG00000010463	AHSA1	174.021	-0.167619	0.0624347	7.19513	0.00731019	0.146054	5
ENSGALG00000014749	EPHB6	15.2823	0.34809	0.129768	7.19795	0.0072987	0.146054	1
ENSGALG00000003242	STAR	339.293	1.13046	0.421527	7.19679	0.00730342	0.146054	22
ENSGALG00000043642	ANLN	30.7622	0.314461	0.117422	7.18364	0.00735712	0.146804	2
ENSGALG00000035803	THRSP	304.321	-1.21076	0.431226	7.17834	0.00737889	0.146912	1
ENSGALG00000047516		23.4438	-0.297878	0.111308	7.17773	0.00738139	0.146912	1
ENSGALG00000004129	SPP2	573.367	-1.44713	0.51503	7.17127	0.00740804	0.147255	7
ENSGALG00000011275	DEPDC1	10.6352	0.391623	0.146165	7.16099	0.00745062	0.147913	8
ENSGALG00000036111	ITM2C	143.274	0.508057	0.190048	7.15495	0.00747572	0.148223	9
ENSGALG00000040224	TIRAP	31.0442	-0.216805	0.0813425	7.14519	0.00751651	0.148842	24
ENSGALG00000012769	CHPT1	46.3474	0.212096	0.0791096	7.13886	0.00754312	0.14918	1
ENSGALG00000003539	KIAA1522	51.3246	-0.216387	0.0811235	7.13104	0.00757609	0.149642	23
ENSGALG00000003147	TRPC4AP	76.204	0.167797	0.062921	7.09557	0.00772748	0.152439	20
ENSGALG00000028664	CKS1B	13.231	0.362074	0.136361	7.07305	0.0078252	0.154172	25
ENSGALG00000009758	SLC7A11	2.25614	0.803722	0.322309	7.06968	0.00783993	0.154268	4
ENSGALG00000006045	SH3GL3	48.5875	0.275882	0.104134	7.05848	0.00788911	0.154998	10
ENSGALG00000042079	NID1	96.8934	0.32153	0.120997	7.0567	0.00789692	0.154998	3
ENSGALG00000003558	NADK2	8.39193	0.466559	0.175319	7.04914	0.00793032	0.155458	Z
ENSGALG00000003907	N4BP1	43.9304	-0.158285	0.0597487	7.0354	0.00799138	0.156459	11
ENSGALG00000016522	PPEF1	13.8606	0.482185	0.18215	7.01911	0.00806441	0.157493	1
ENSGALG00000048913		1.45703	0.912365	0.401835	7.01977	0.00806146	0.157493	Z
ENSGALG00000042418	CHEK1	8.27155	0.419865	0.158892	7.01399	0.0080875	0.157747	24
ENSGALG00000036466		77.25	0.207117	0.078274	6.99733	0.00816313	0.159023	2
ENSGALG00000031693	KCNB2	19.3383	-0.370528	0.139457	6.97194	0.00827978	0.161094	2
ENSGALG00000008937	PPP1R21	51.4513	-0.191779	0.0724715	6.96152	0.00832815	0.161834	3
ENSGALG00000011572	ASPG	50.0502	0.34509	0.130946	6.94052	0.00842648	0.163541	5
ENSGALG00000030287	NEUROD6	59.6469	-0.449425	0.170917	6.93605	0.00844753	0.163746	2
ENSGALG00000000161	ISOC1	66.3167	0.204552	0.0778075	6.92891	0.00848136	0.16399	Z
ENSGALG00000016559	PIGA	17.9722	0.334023	0.126478	6.92475	0.00850109	0.16399	1
ENSGALG00000029999	CCDC102A	8.27235	0.401076	0.152908	6.92791	0.00848606	0.16399	11
ENSGALG00000054675		7.54905	0.787021	0.334767	6.92453	0.00850215	0.16399	1
ENSGALG00000031343	ECE1	58.3379	0.257829	0.0982868	6.91614	0.00854212	0.164557	21
ENSGALG00000040619	BAAT	45.6311	-0.290787	0.110289	6.9058	0.00859168	0.165308	5
ENSGALG00000002175	KIF14	12.4856	0.386211	0.147063	6.90072	0.0086161	0.165573	8
ENSGALG00000009802	ANGEL2	32.5877	0.256139	0.0973692	6.89776	0.0086304	0.165644	3
ENSGALG00000015721	SVEP1	14.4349	0.361755	0.138141	6.89398	0.00864864	0.16579	Z
ENSGALG00000046938		68.6609	-0.187374	0.0713633	6.88359	0.00869906	0.166552	10
ENSGALG00000040436	GAD2	31.23	0.380021	0.149314	6.87652	0.00873355	0.167008	2
ENSGALG00000003699	EBF1	35.6706	0.339036	0.128447	6.84161	0.00890586	0.170094	13
ENSGALG00000024122	TNFRSF13B	1.26782	1.02633	0.419726	6.83239	0.00895193	0.170765	14
ENSGALG00000029512	SPTBN1	1058.75	-0.105248	0.0401716	6.82751	0.00897645	0.171001	3
ENSGALG00000051796		27.4528	0.335081	0.127985	6.82557	0.0089862	0.171001	Z
ENSGALG00000038054	FAM175B	42.1946	-0.170479	0.0653509	6.81902	0.0090192	0.17142	6
ENSGALG00000019543	OTULIN	17.2022	-0.37491	0.142007	6.79644	0.009134	0.173391	2
ENSGALG00000025996		95.9063	0.330791	0.126924	6.78652	0.00918489	0.174145	6
ENSGALG00000053536		2.31569	0.834099	0.322199	6.78301	0.00920294	0.174275	20
ENSGALG00000039254	SLC17A6	102.684	-0.31257	0.119489	6.77322	0.00925357	0.175021	5
ENSGALG00000002283	MAPKAPK3	54.9959	-0.207826	0.079562	6.76894	0.00927579	0.175229	12
ENSGALG00000015373	PDE6B	3.59944	0.771692	0.308791	6.76584	0.00929193	0.175322	Z
ENSGALG00000026625	gga-mir-6613	10.1065	0.453554	0.175121	6.74789	0.00938584	0.17688	Z
ENSGALG00000025898	SMAD6	34.955	0.329392	0.127229	6.74497	0.00940121	0.17695	10
ENSGALG00000003503	MYBL2	11.8793	0.350304	0.134466	6.74073	0.0094236	0.17695	20
ENSGALG00000002507	MBL2	53.7777	0.542956	0.218545	6.74112	0.00942154	0.17695	6
ENSGALG00000001717	SLC16A1	137.439	0.268278	0.10402	6.70811	0.00959755	0.179784	26
ENSGALG00000011024	CACHD1	10.2482	0.370786	0.142962	6.70938	0.00959072	0.179784	8
ENSGALG00000031158	OAT	245.026	0.169825	0.0656916	6.69416	0.00967291	0.180115	6
ENSGALG00000015286	SESN1	50.9892	0.342878	0.133263	6.69514	0.00966758	0.180115	3
ENSGALG00000014872	FGF10	23.5548	0.34447	0.132607	6.70167	0.00963224	0.180115	Z
ENSGALG00000009792		9.75869	0.414084	0.160316	6.69588	0.00966357	0.180115	4
ENSGALG00000003148	SPAG16	9.50963	0.550066	0.214481	6.69582	0.00966394	0.180115	7
ENSGALG00000036931	KLHL20	43.4756	0.191139	0.0738119	6.67522	0.00977623	0.181505	8
ENSGALG00000015053	GLDC	47.3868	0.286691	0.111246	6.67408	0.00978249	0.181505	Z
ENSGALG00000014943	FAM169A	29.1238	0.403945	0.157276	6.67627	0.00977049	0.181505	Z
ENSGALG00000016541		3.78743	-0.570682	0.222881	6.66974	0.00980637	0.181517	1
ENSGALG00000009795	MON2	81.456	-0.167329	0.0645455	6.6712	0.0097983	0.181517	1
ENSGALG00000053122		2.06914	-0.736459	0.304014	6.65546	0.00988526	0.182303	3
ENSGALG00000053304		7.39689	-0.36689	0.143057	6.65359	0.00989561	0.182303	14
ENSGALG00000016797	FHL2	94.8334	0.305178	0.118519	6.65809	0.00987065	0.182303	1
ENSGALG00000012165	DLGAP5	19.8034	0.399511	0.154771	6.65412	0.0098927	0.182303	5
ENSGALG00000046572		54.6883	-0.252589	0.0983614	6.64181	0.00996128	0.183297	15
ENSGALG00000049534		1.2388	-1.09585	0.513658	6.63487	0.0100001	0.183795	W
ENSGALG00000028774	S100A10	87.0263	-0.350515	0.136095	6.61992	0.0100845	0.184909	25
ENSGALG00000006873		86.8681	-0.132888	0.0515287	6.62032	0.0100822	0.184909	5
ENSGALG00000027788	CPE	239.595	-0.315148	0.122109	6.60912	0.0101458	0.185816	4
ENSGALG00000047289	TNFAIP8L3	92.4299	-0.293772	0.113778	6.60686	0.0101587	0.185833	10
ENSGALG00000002653	NCBP3	68.8206	-0.148395	0.0577494	6.59406	0.0102319	0.186955	19
ENSGALG00000002544	PCDH12	2.53311	-0.739117	0.289504	6.58282	0.0102968	0.187105	13
ENSGALG00000006190	FHL1	83.5762	-0.612268	0.230086	6.58997	0.0102555	0.187105	4
ENSGALG00000029066		3.8945	-0.531348	0.209628	6.58017	0.0103121	0.187105	23
ENSGALG00000011141	ITGB6	9.42711	-0.483827	0.191363	6.58681	0.0102737	0.187105	7
ENSGALG00000014855	GHR	49.7925	0.242213	0.0945929	6.58212	0.0103008	0.187105	Z
ENSGALG00000038242	CACNA2D2	9.47827	0.388204	0.151152	6.58516	0.0102832	0.187105	12
ENSGALG00000007886		7.67517	-0.451184	0.176487	6.57423	0.0103466	0.187338	5
ENSGALG00000039172	ASPSCR1	32.0213	-0.197073	0.0768485	6.57175	0.010361	0.187338	18
ENSGALG00000035099	LRRN1	19.1347	0.385034	0.149847	6.5726	0.010356	0.187338	12
ENSGALG00000033569		33.9094	-0.247858	0.0968085	6.56867	0.0103789	0.187445	21
ENSGALG00000039454	SP4	18.0355	-0.259233	0.101495	6.56034	0.0104276	0.188107	2
ENSGALG00000043026		3.87466	-0.618486	0.242264	6.55061	0.0104848	0.188921	24
ENSGALG00000027407		1.66295	-0.967984	0.403167	6.54124	0.0105402	0.189666	5
ENSGALG00000039163	ARHGEF11	13.9114	0.269973	0.105561	6.5395	0.0105505	0.189666	25
ENSGALG00000014464	MTR	66.2693	-0.187686	0.0735166	6.50777	0.0107404	0.192857	3
ENSGALG00000045458		1.57232	0.763619	0.311434	6.49825	0.0107981	0.19367	Z
ENSGALG00000037665	LMBR1L	2.94808	0.70823	0.279454	6.49598	0.0108119	0.193695	33
ENSGALG00000004505	CCDC137	16.7119	-0.284283	0.112053	6.48478	0.0108802	0.194696	18
ENSGALG00000019290	SLC6A12	9.68334	-0.606214	0.239208	6.47673	0.0109296	0.195355	1
ENSGALG00000049812	SLC66A2	49.2219	-0.208187	0.081856	6.44485	0.0111275	0.198628	2
ENSGALG00000035769		138.092	-0.178531	0.0700434	6.44258	0.0111417	0.198628	3
ENSGALG00000003370	KIAA1191	44.708	0.287282	0.113216	6.44111	0.0111509	0.198628	13
ENSGALG00000037863	SEC61G	51.0381	-0.365328	0.142592	6.43196	0.0112085	0.199326	2
ENSGALG00000030780	MGAT4A	33.8438	0.1877	0.0738718	6.43083	0.0112156	0.199326	1
ENSGALG00000054598		2.99797	-0.827159	0.32349	6.42452	0.0112555	0.199808	1
ENSGALG00000010293	RBP	1.40971	1.09131	0.472885	6.4208	0.0112792	0.2	8
ENSGALG00000037072	CCDC90B	75.2004	-0.214447	0.0842763	6.4134	0.0113263	0.200153	1
ENSGALG00000014386	SEPSECS	56.7347	-0.165895	0.0655639	6.41544	0.0113132	0.200153	4
ENSGALG00000048448		2.2966	0.671677	0.266964	6.41424	0.0113209	0.200153	6
ENSGALG00000054981		580.272	-1.3965	0.546083	6.4089	0.011355	0.200433	1
ENSGALG00000027534	GM2A	83.0441	0.24672	0.0980084	6.40331	0.0113908	0.200838	13
ENSGALG00000014958	ANKDD1B	1.39941	0.855967	0.341109	6.39015	0.0114755	0.202104	Z
ENSGALG00000006786	SYTL4	15.3126	0.308484	0.122155	6.384	0.0115154	0.202577	4
ENSGALG00000050047		1.78434	0.69159	0.274999	6.38005	0.011541	0.2028	33
ENSGALG00000003922	TOP2A	68.9042	0.325417	0.129	6.36983	0.0116077	0.203741	27
ENSGALG00000049848	CNR1	38.0878	-0.287157	0.113755	6.36157	0.0116618	0.204462	3
ENSGALG00000040424	SCNN1A	34.234	-0.283692	0.112226	6.3594	0.0116761	0.204483	1
ENSGALG00000028273	HBE1	3.97131	-0.919982	0.379587	6.34631	0.0117626	0.20543	1
ENSGALG00000006949	CHD2	138.481	-0.117502	0.0465745	6.34606	0.0117642	0.20543	10
ENSGALG00000010801	TMEM61	7.92824	0.638437	0.248802	6.34524	0.0117697	0.20543	8
ENSGALG00000027190	COX11	14.1731	-0.344742	0.137365	6.34062	0.0118003	0.205735	18
ENSGALG00000052636		6.67274	-0.822803	0.348249	6.33234	0.0118556	0.206467	11
ENSGALG00000013887	FAM210A	68.0076	-0.142404	0.0566677	6.32719	0.01189	0.206752	2
ENSGALG00000006113	ZNF326	173.417	-0.133602	0.0530415	6.32396	0.0119117	0.206752	8
ENSGALG00000009379	SEC62	321.58	-0.0903234	0.035797	6.32591	0.0118986	0.206752	9
ENSGALG00000034725		113.096	-0.162898	0.0647234	6.31482	0.0119733	0.20759	30
ENSGALG00000014106	PPFIBP1	241.305	-0.119318	0.0475102	6.30773	0.0120212	0.20819	1
ENSGALG00000037326	MAP3K9	13.4476	-0.306286	0.122168	6.28791	0.0121564	0.209833	5
ENSGALG00000007030		16.8552	0.311694	0.124378	6.29114	0.0121343	0.209833	14
ENSGALG00000000276	FBXL17	6.4831	0.377092	0.150565	6.28885	0.01215	0.209833	Z
ENSGALG00000004930	HRH1	2.18643	-0.789883	0.319072	6.26775	0.0122955	0.21129	12
ENSGALG00000040626	NDUFA2	31.5494	-0.362018	0.144486	6.26955	0.012283	0.21129	13
ENSGALG00000040161	C7orf25	29.2559	-0.210238	0.0840503	6.26601	0.0123076	0.21129	2
ENSGALG00000009298		30.7785	0.242424	0.096874	6.26587	0.0123086	0.21129	9
ENSGALG00000015249		11.0802	0.311588	0.124201	6.26956	0.012283	0.21129	1
ENSGALG00000005200	ADRM1	127.173	-0.119002	0.0476586	6.26029	0.0123474	0.211724	20
ENSGALG00000024136		23.7168	0.631369	0.270947	6.25536	0.0123818	0.212081	25
ENSGALG00000014202	GABRA4	11.9134	-0.481359	0.192199	6.23809	0.0125031	0.213604	4
ENSGALG00000008740	POT1	16.9286	-0.306968	0.12293	6.23299	0.0125392	0.213604	1
ENSGALG00000029316		14.336	-0.261617	0.104986	6.23599	0.0125179	0.213604	23
ENSGALG00000003238	GNA11	47.754	-0.215034	0.0859411	6.23555	0.0125211	0.213604	28
ENSGALG00000038311	COL18A1	34.5734	0.287359	0.115264	6.23421	0.0125305	0.213604	7
ENSGALG00000042103	C5H11ORF96	5.68607	-0.562709	0.226877	6.22636	0.0125862	0.21404	5
ENSGALG00000004049	ITFG1	253.519	0.122941	0.0492766	6.22552	0.0125922	0.21404	11
ENSGALG00000050355		2.92836	-0.844476	0.353662	6.20925	0.0127085	0.214935	1
ENSGALG00000050548		30.0651	-0.364225	0.145969	6.20851	0.0127137	0.214935	7
ENSGALG00000001568	NFS1	103.255	-0.140841	0.0564638	6.21139	0.0126931	0.214935	20
ENSGALG00000011164		45.9632	0.207411	0.0828819	6.21118	0.0126946	0.214935	2
ENSGALG00000043570	SGK3	151.903	0.23225	0.0926955	6.21411	0.0126736	0.214935	2
ENSGALG00000017005	CAB39L	50.9557	-0.22845	0.0910158	6.19993	0.0127755	0.215513	1
ENSGALG00000003628	TLN2	122.708	-0.141922	0.0569597	6.20086	0.0127688	0.215513	10
ENSGALG00000008381	TMEM237	30.2553	-0.218994	0.0879774	6.19802	0.0127894	0.215513	7
ENSGALG00000014267	RBM47	28.3482	-0.272032	0.109249	6.19188	0.0128338	0.216029	4
ENSGALG00000013235	PDK1	74.3997	-0.151654	0.0609869	6.18798	0.0128621	0.216272	7
ENSGALG00000034412		4.64973	-0.549878	0.222532	6.18235	0.0129031	0.216343	15
ENSGALG00000004328	IGHMBP2	23.1349	0.226099	0.0907522	6.18315	0.0128973	0.216343	5
ENSGALG00000026928		2.71992	0.644693	0.2664	6.18169	0.0129079	0.216343	Z
ENSGALG00000003333	GHDC	7.12127	0.385971	0.155832	6.16061	0.0130626	0.218701	27
ENSGALG00000016516	ZNF513	2.43703	-0.666359	0.273627	6.1521	0.0131256	0.219519	3
ENSGALG00000027416	ROMO1	69.0736	-0.3283	0.13214	6.14057	0.0132115	0.219685	20
ENSGALG00000050651		20.9542	-0.247874	0.100129	6.14515	0.0131773	0.219685	2
ENSGALG00000037018	USP36	58.7902	-0.244153	0.0979991	6.1407	0.0132105	0.219685	18
ENSGALG00000030175	FBXL2	61.2754	-0.138426	0.0558661	6.14091	0.0132089	0.219685	2
ENSGALG00000016622	STS	25.6136	0.483901	0.194415	6.13943	0.01322	0.219685	1
ENSGALG00000013376	CAPSL	22.0222	0.591887	0.239031	6.14093	0.0132087	0.219685	Z
ENSGALG00000010158	KANK1	200.1	0.207385	0.0835894	6.13489	0.013254	0.220016	Z
ENSGALG00000011522	TRMT61A	19.2425	0.273159	0.110414	6.13176	0.0132775	0.220172	5
ENSGALG00000031398		49.1972	-0.269498	0.10865	6.12559	0.0133239	0.220239	7
ENSGALG00000009325	OLA1	108.025	-0.106532	0.043065	6.12584	0.013322	0.220239	7
ENSGALG00000038209	TRIM39.1	1.48465	0.854024	0.374619	6.12931	0.0132959	0.220239	16
ENSGALG00000026445	CALM1	1212.74	-0.108724	0.0438043	6.11798	0.0133814	0.220956	5
ENSGALG00000031360		142.591	1.19502	0.531696	6.10716	0.0134635	0.222077	4
ENSGALG00000053046		22.4618	-0.690012	0.265506	6.10323	0.0134935	0.222336	7
ENSGALG00000045352	EIF4B	75.3784	0.199578	0.0808722	6.09497	0.0135567	0.222673	33
ENSGALG00000031410	ENPEP	39.078	0.482786	0.197651	6.09563	0.0135517	0.222673	4
ENSGALG00000045505		1.7162	0.831829	0.345253	6.09608	0.0135482	0.222673	Z
ENSGALG00000048698		18.9819	-0.261189	0.105772	6.09251	0.0135756	0.222748	3
ENSGALG00000014603	C1S	182.566	0.265163	0.10749	6.08905	0.0136022	0.22295	1
ENSGALG00000050479		1.48028	-0.845182	0.369734	6.07828	0.0136854	0.223844	11
ENSGALG00000041923	ESPL1	5.6694	0.557471	0.227215	6.07922	0.0136781	0.223844	33
ENSGALG00000001459	TNNC1	23.9464	-0.864482	0.322658	6.0735	0.0137225	0.223858	12
ENSGALG00000054806		26.0233	-0.380753	0.15265	6.07262	0.0137293	0.223858	AADN05001419.1
ENSGALG00000008139	EML6	46.9243	-0.22815	0.0923192	6.07536	0.0137081	0.223858	3
ENSGALG00000011184	HNRNPD	41.8163	-0.175998	0.0715782	6.06065	0.0138227	0.225008	4
ENSGALG00000030510		11.2276	0.348185	0.140931	6.05988	0.0138287	0.225008	10
ENSGALG00000005450	CCDC66	36.3523	-0.190661	0.077533	6.0511	0.0138977	0.225895	12
ENSGALG00000007199	TRIAP1	77.0626	-0.13073	0.0531694	6.04366	0.0139563	0.226377	15
ENSGALG00000011950	ACO2	311.047	-0.12106	0.0490912	6.04511	0.0139449	0.226377	1
ENSGALG00000042684		1.46796	-1.11782	0.481151	6.03907	0.0139927	0.226731	16
ENSGALG00000054453		3.29756	-0.513887	0.210526	6.03559	0.0140203	0.226942	2
ENSGALG00000014769	NLN	23.588	0.216628	0.0880404	6.02685	0.0140898	0.227832	Z
ENSGALG00000014981	COX17	61.8018	-0.223349	0.0909465	6.00944	0.0142296	0.228905	1
ENSGALG00000016946	SUGT1	173.606	-0.138205	0.0562339	6.01572	0.014179	0.228905	1
ENSGALG00000007989	ADNP	194.331	-0.113759	0.0462624	6.01354	0.0141965	0.228905	20
ENSGALG00000005095	SLC25A25	59.5148	0.469172	0.191038	6.0107	0.0142194	0.228905	17
ENSGALG00000054942		3.31608	0.564838	0.229807	6.01282	0.0142023	0.228905	Z
ENSGALG00000016511	ADGRG2	11.2073	-0.376027	0.153074	6.00415	0.0142723	0.229156	1
ENSGALG00000032305	DHX8	36.3273	0.178283	0.0727431	6.00387	0.0142745	0.229156	27
ENSGALG00000048325	GBP	3.27908	0.841693	0.339979	5.99933	0.0143113	0.22951	12
ENSGALG00000037780	PMEPA1	100.359	-0.158134	0.064692	5.99585	0.0143396	0.229727	20
ENSGALG00000051188		49.2615	0.377029	0.153955	5.98312	0.0144434	0.231154	KZ626819.1
ENSGALG00000012259		206.38	-0.0985606	0.0403275	5.97171	0.0145372	0.232416	7
ENSGALG00000027345	SLC46A2	4.96587	0.676058	0.275699	5.9658	0.014586	0.232957	Z
ENSGALG00000010991	ALG6	31.2911	0.20325	0.0830454	5.96052	0.0146297	0.233417	8
ENSGALG00000003021	CHRNA5	10.3151	-0.359838	0.148025	5.95481	0.0146772	0.233936	10
ENSGALG00000054319	ELOVL6	231.404	-0.199221	0.081247	5.94836	0.014731	0.234553	4
ENSGALG00000054856		38.1023	-0.371333	0.154189	5.9427	0.0147784	0.234829	4
ENSGALG00000015556	AFAP1	50.8633	-0.207697	0.0847634	5.94425	0.0147654	0.234829	4
ENSGALG00000016826		5.12784	-1.33493	0.511809	5.92423	0.0149341	0.234911	1
ENSGALG00000008997	STEAP4	6.56409	-0.741521	0.301926	5.93597	0.0148349	0.234911	2
ENSGALG00000006420	ABHD17C	33.5569	-0.174009	0.0715758	5.92589	0.01492	0.234911	10
ENSGALG00000008094	HSPD1	1147.42	-0.117337	0.0480178	5.93591	0.0148354	0.234911	7
ENSGALG00000023364	CDC42EP4	30.736	0.220917	0.0907111	5.93626	0.0148325	0.234911	18
ENSGALG00000034077	KCNK5	52.33	0.273807	0.112507	5.92524	0.0149255	0.234911	3
ENSGALG00000016582	PBK	27.7943	0.313309	0.129457	5.9243	0.0149334	0.234911	3
ENSGALG00000045636		10.1307	0.402488	0.165758	5.92678	0.0149125	0.234911	Z
ENSGALG00000044406		8.86087	0.673458	0.275977	5.9273	0.0149081	0.234911	27
ENSGALG00000054869	U8	1.51571	0.822966	0.340503	5.93284	0.0148613	0.234911	18
ENSGALG00000029571	TMEM55A	91.8287	0.172655	0.0710876	5.91772	0.0149893	0.235337	2
ENSGALG00000004562	HVCN1	59.5454	0.206559	0.0851444	5.91748	0.0149914	0.235337	15
ENSGALG00000007585	NIT1	50.4513	-0.185402	0.0763251	5.9135	0.0150253	0.235633	25
ENSGALG00000042242	NDUFB9	211.988	-0.160284	0.06569	5.91075	0.0150487	0.235763	2
ENSGALG00000049236	PEBP4	16.4641	-0.388059	0.158493	5.90395	0.015107	0.236439	22
ENSGALG00000005696	ABHD6	54.7525	0.305507	0.124429	5.90167	0.0151265	0.236507	12
ENSGALG00000015081	ACER2	3.42291	0.525334	0.217249	5.89953	0.0151449	0.236558	Z
ENSGALG00000013579	FAT1	126.042	0.158946	0.0654814	5.896	0.0151753	0.236795	4
ENSGALG00000053164		9.31411	-0.752765	0.312373	5.88761	0.0152477	0.236917	2
ENSGALG00000003283		76.2937	-0.484218	0.195698	5.88632	0.015259	0.236917	28
ENSGALG00000054759	B3GALNT1	62.3126	-0.178835	0.073357	5.889	0.0152357	0.236917	9
ENSGALG00000009028	BTBD3	71.2387	-0.16363	0.0673555	5.89109	0.0152177	0.236917	3
ENSGALG00000033062	PDE6D	63.5332	0.170123	0.070165	5.88772	0.0152468	0.236917	9
ENSGALG00000003204	MED22	47.4246	-0.187622	0.077093	5.88126	0.0153029	0.23724	17
ENSGALG00000016766	REV1	50.6509	-0.173341	0.0712307	5.88041	0.0153102	0.23724	1
ENSGALG00000047736		1.64305	0.856117	0.399609	5.87191	0.0153844	0.238153	14
ENSGALG00000015876	ELOVL4	77.5588	-0.387401	0.158812	5.86959	0.0154046	0.23823	3
ENSGALG00000029204		3.85769	-0.527255	0.219323	5.86499	0.015445	0.238381	3
ENSGALG00000012759	NUP37	64.909	-0.149919	0.0618737	5.86533	0.015442	0.238381	1
ENSGALG00000012163	BDNF	8.59866	-0.369814	0.154635	5.85452	0.0155371	0.23933	5
ENSGALG00000005737	TNFAIP1	92.8922	-0.152424	0.06281	5.85487	0.015534	0.23933	19
ENSGALG00000000875	PHLPP2	6.63587	-0.362554	0.150976	5.85069	0.0155709	0.239614	11
ENSGALG00000050194		1.29796	-0.963665	0.417998	5.83868	0.0156776	0.240781	3
ENSGALG00000003193	CRABP-I	8.2407	0.583989	0.247039	5.83872	0.0156773	0.240781	10
ENSGALG00000053446		3.41339	-0.633389	0.271517	5.83647	0.0156973	0.240846	11
ENSGALG00000051255		2.42855	-0.775463	0.328332	5.82934	0.0157611	0.241202	7
ENSGALG00000043772		3.70752	-0.596353	0.249491	5.82869	0.0157668	0.241202	27
ENSGALG00000049867		4.57066	-0.534143	0.221542	5.82974	0.0157575	0.241202	6
ENSGALG00000047169		2.43949	-0.697767	0.294832	5.82327	0.0158156	0.241665	6
ENSGALG00000011276	BTG1	273.225	0.208071	0.0864116	5.82187	0.0158281	0.241665	1
ENSGALG00000017926	7SK	5.03195	-0.48629	0.203078	5.81584	0.0158824	0.242258	3
ENSGALG00000047426		18.8863	-0.972934	0.467337	5.80616	0.0159702	0.243008	W
ENSGALG00000030767		59.3877	-0.423586	0.17433	5.80274	0.0160012	0.243008	2
ENSGALG00000004545	WDR72	20.2245	-0.348541	0.144944	5.80183	0.0160095	0.243008	10
ENSGALG00000016563	ASB9	30.7806	0.295619	0.122822	5.8025	0.0160034	0.243008	1
ENSGALG00000014508	CD38	12.7641	0.325721	0.135289	5.80862	0.0159478	0.243008	4
ENSGALG00000014526	TPI1	446.844	-0.197631	0.0814446	5.79295	0.0160905	0.243366	1
ENSGALG00000040663		28.7497	-0.180528	0.0750236	5.79085	0.0161098	0.243366	21
ENSGALG00000026009	SRP9	85.6817	-0.141798	0.0588785	5.79071	0.0161111	0.243366	3
ENSGALG00000048674		166.11	0.299555	0.123988	5.79187	0.0161005	0.243366	1
ENSGALG00000006471	SLCO2A1	24.7092	0.446896	0.182582	5.79578	0.0160646	0.243366	9
ENSGALG00000015977	SMOX	15.3344	0.352471	0.147241	5.78438	0.0161692	0.244007	4
ENSGALG00000010285	MRPL14	86.0149	-0.282087	0.117025	5.78121	0.0161983	0.244212	3
ENSGALG00000034107	TRIM63	3.54243	-1.14607	0.457115	5.77747	0.0162329	0.244261	23
ENSGALG00000008658	ZNHIT6	39.8014	0.173561	0.07202	5.77873	0.0162213	0.244261	8
ENSGALG00000041161	NT5DC4	29.9146	0.396842	0.166672	5.77304	0.0162738	0.244641	22
ENSGALG00000009052	LBH	168.023	0.191373	0.0794064	5.76462	0.016352	0.24558	3
ENSGALG00000034970		3.77654	0.586153	0.243991	5.75926	0.016402	0.246093	1
ENSGALG00000001163	NDEL1	50.6068	0.198106	0.0827513	5.74801	0.0165074	0.247397	18
ENSGALG00000010217		24.9167	0.208671	0.086932	5.7466	0.0165206	0.247397	8
ENSGALG00000036847	PLAC9	43.5237	-0.372849	0.1546	5.74291	0.0165553	0.247679	6
ENSGALG00000039535	D2HGDH	22.1396	0.253281	0.105672	5.73816	0.0166002	0.247916	9
ENSGALG00000025438	gga-mir-1600	1.34874	0.919638	0.394716	5.73787	0.016603	0.247916	1
ENSGALG00000033956	SFXN1	139.556	0.152615	0.0638767	5.72924	0.0166847	0.248899	13
ENSGALG00000004246	SLC6A4	7.37113	-0.357868	0.149737	5.72375	0.016737	0.24944	19
ENSGALG00000045366		38.3007	-0.299398	0.125519	5.70914	0.0168768	0.251044	19
ENSGALG00000004711	PTCD1	22.7673	-0.22782	0.0955634	5.70936	0.0168746	0.251044	14
ENSGALG00000008591	CACNB2	25.0979	-0.291561	0.122444	5.70208	0.0169448	0.251816	2
ENSGALG00000003517	ZBTB8OS	45.7514	-0.161513	0.0677912	5.69657	0.0169981	0.252368	23
ENSGALG00000051158		4.86342	-0.996955	0.452554	5.69271	0.0170355	0.252632	KZ626832.1
ENSGALG00000016512	NRBP1	39.1611	0.180613	0.0757145	5.6914	0.0170483	0.252632	3
ENSGALG00000004252		3.03152	-0.593218	0.249649	5.68838	0.0170776	0.252748	28
ENSGALG00000009512	TFPI2	293.578	0.29035	0.120741	5.68726	0.0170885	0.252748	2
ENSGALG00000013397	EXOC3	68.8357	-0.15475	0.064809	5.68404	0.0171199	0.252973	2
ENSGALG00000015605	BACH2	34.1023	0.294843	0.123479	5.67755	0.0171833	0.253569	3
ENSGALG00000050427	OSBPL10	11.2547	0.378675	0.158591	5.67659	0.0171928	0.253569	2
ENSGALG00000037050	FABP3	99.391	-0.271271	0.11296	5.67178	0.01724	0.253591	23
ENSGALG00000005776		15.5815	-0.270692	0.113946	5.67176	0.0172401	0.253591	8
ENSGALG00000016734	SLC9A7	9.40409	0.336113	0.141182	5.67147	0.017243	0.253591	1
ENSGALG00000043598		7081.45	-0.34409	0.14241	5.65683	0.0173875	0.254146	MT
ENSGALG00000016772	PDCL3	46.7536	-0.183517	0.0769409	5.65775	0.0173784	0.254146	1
ENSGALG00000009314	CACUL1	15.8527	0.258917	0.108591	5.6561	0.0173948	0.254146	6
ENSGALG00000027533	RNF24	16.0297	0.300176	0.126506	5.65897	0.0173663	0.254146	4
ENSGALG00000004047	GALE	58.321	0.318807	0.131773	5.6625	0.0173314	0.254146	23
ENSGALG00000037925	RND1	21.9862	0.355339	0.153176	5.66164	0.0173399	0.254146	33
ENSGALG00000026011	GALR1	1.49702	0.874847	0.401727	5.6645	0.0173117	0.254146	2
ENSGALG00000033520	DCSTAMP	3.35198	0.739071	0.31498	5.65047	0.0174507	0.254724	2
ENSGALG00000053303		1.37937	-0.845	0.367264	5.64809	0.0174744	0.254736	KZ626825.1
ENSGALG00000032329	NPM3	15.0348	0.411898	0.174029	5.64691	0.0174861	0.254736	6
ENSGALG00000015315	TRIM14	4.50666	0.568022	0.240454	5.64548	0.0175004	0.254736	Z
ENSGALG00000054331		1.33725	0.763216	0.333993	5.64112	0.017544	0.255132	6
ENSGALG00000028256	CCL19	6.69691	0.61424	0.2569	5.63902	0.017565	0.2552	Z
ENSGALG00000012211	PDLIM5	112.467	-0.194912	0.0811594	5.63524	0.0176029	0.255275	4
ENSGALG00000031702	KMT2D	29.9137	0.198772	0.0838883	5.6359	0.0175963	0.255275	33
ENSGALG00000047094		1.64984	-0.707795	0.301168	5.62741	0.0176818	0.256168	KZ626839.1
ENSGALG00000009978	DTD2	15.6431	-0.394742	0.166237	5.62068	0.0177497	0.256168	5
ENSGALG00000001895	PANK3	20.7809	-0.264246	0.1111	5.62215	0.0177349	0.256168	13
ENSGALG00000043399	EZH2	55.1372	0.154719	0.0651982	5.62108	0.0177457	0.256168	2
ENSGALG00000053249		15.065	0.388748	0.163278	5.61938	0.017763	0.256168	19
ENSGALG00000038374	SNX20	5.26647	0.419657	0.176807	5.62532	0.0177028	0.256168	11
ENSGALG00000008348	PDIA3	333.693	-0.122446	0.0516043	5.60536	0.0179056	0.257987	10
ENSGALG00000005483	CDH13	90.5435	-0.24949	0.105235	5.59988	0.0179618	0.258556	11
ENSGALG00000048151		6.64588	0.37564	0.159059	5.59786	0.0179825	0.258579	Z
ENSGALG00000027658	TESK1	4.44183	0.516196	0.219623	5.59649	0.0179965	0.258579	Z
ENSGALG00000011534	ZFYVE21	72.9786	0.135462	0.0572598	5.58371	0.0181282	0.260233	5
ENSGALG00000016451	ROCK2	172.568	-0.117308	0.0495998	5.58017	0.0181649	0.26052	3
ENSGALG00000005964		11.8013	-0.346106	0.146886	5.57379	0.0182312	0.261231	4
ENSGALG00000029648	TH	5.21128	1.26272	0.5958	5.55869	0.0183892	0.263252	5
ENSGALG00000015729	LPAR1	51.8862	0.189395	0.0805333	5.55299	0.0184492	0.263869	Z
ENSGALG00000008122	SLC39A13	27.2809	-0.220898	0.0939085	5.54276	0.0185573	0.265172	5
ENSGALG00000003120	NCOR2	682.052	-0.185734	0.0786698	5.54037	0.0185826	0.265292	15
ENSGALG00000046927		561.057	-0.213431	0.0906466	5.53216	0.01867	0.266027	1
ENSGALG00000008513	C1GALT1C1	39.698	-0.209771	0.0891077	5.52914	0.0187023	0.266027	4
ENSGALG00000040793	KDELR2	498.395	-0.109818	0.0465595	5.53059	0.0186868	0.266027	14
ENSGALG00000031796	SP3	83.8329	0.134819	0.0573559	5.53229	0.0186687	0.266027	7
ENSGALG00000027292	gga-mir-6669	3.17422	0.533218	0.227242	5.51826	0.018819	0.267442	Z
ENSGALG00000047534		5.2129	-0.994437	0.411334	5.51453	0.0188591	0.267605	1
ENSGALG00000008682	SLC25A43	13.0473	-0.293524	0.125441	5.51242	0.0188819	0.267605	4
ENSGALG00000037839	ARFIP2	66.4283	-0.130562	0.0556416	5.51302	0.0188754	0.267605	1
ENSGALG00000031737		38.5088	-0.326676	0.140075	5.5103	0.0189048	0.267687	5
ENSGALG00000012424	GTDC1	31.4799	-0.173274	0.0739533	5.50006	0.0190158	0.269014	7
ENSGALG00000005814		7.45956	0.328427	0.140576	5.49835	0.0190345	0.269034	Z
ENSGALG00000000864	FBXW2	61.4538	-0.155111	0.0661227	5.48645	0.0191644	0.270625	17
ENSGALG00000007713	CD300LG	2.77356	0.552557	0.235592	5.47568	0.0192829	0.272052	18
ENSGALG00000001617	CAMKK1	14.4643	-0.327362	0.139974	5.46995	0.0193462	0.272453	19
ENSGALG00000004476	SEMA3G	19.1561	0.290566	0.124539	5.47114	0.019333	0.272453	12
ENSGALG00000017350	RRM1	46.6368	0.22465	0.0962187	5.46274	0.0194261	0.273332	1
ENSGALG00000028949	CORO6	4.31974	-0.627951	0.267036	5.45172	0.0195491	0.274815	19
ENSGALG00000036043	TBX3	96.1203	-0.218527	0.093671	5.44814	0.0195892	0.27513	15
ENSGALG00000032002	RPL34	299.216	-0.26716	0.113827	5.4419	0.0196592	0.275866	4
ENSGALG00000005180		26.5929	0.345744	0.149464	5.43916	0.0196902	0.276052	8
ENSGALG00000006633	TMEM243	8.90293	-0.364891	0.15686	5.43472	0.0197402	0.276257	1
ENSGALG00000009509	CALCR	2.66281	0.683369	0.299858	5.43563	0.01973	0.276257	2
ENSGALG00000051036		2.06846	-0.631949	0.274047	5.43075	0.0197852	0.276638	18
ENSGALG00000048563		12.1154	0.33068	0.141851	5.42521	0.0198481	0.277269	Z
ENSGALG00000002250	DTWD2	9.81948	0.320157	0.137315	5.42227	0.0198815	0.277487	Z
ENSGALG00000049871		6.20336	-0.778366	0.33926	5.41805	0.0199297	0.277911	2
ENSGALG00000042784	TPPP	179.418	-0.27477	0.115912	5.40762	0.0200491	0.279242	2
ENSGALG00000009934	NUP107	57.2782	-0.146228	0.0629618	5.40659	0.0200609	0.279242	1
ENSGALG00000010619	CC2D1B	37.4875	-0.188025	0.080831	5.38485	0.0203123	0.282489	8
ENSGALG00000001872	SDF4	175.419	-0.104264	0.0448936	5.37662	0.0204083	0.283343	21
ENSGALG00000033231	RACGAP1	33.0944	0.301158	0.129993	5.37648	0.02041	0.283343	33
ENSGALG00000011035	AK4	225.513	-0.157419	0.0679194	5.36873	0.0205009	0.284352	8
ENSGALG00000008681	NSMF	43.112	-0.483536	0.207835	5.3549	0.0206641	0.286166	17
ENSGALG00000031841	SLX4	28.7676	-0.17951	0.07764	5.35454	0.0206683	0.286166	14
ENSGALG00000009995	AKAP6	50.573	-0.305791	0.131869	5.35234	0.0206945	0.286274	5
ENSGALG00000038904	ARL6IP5	372.966	-0.102889	0.0444346	5.34915	0.0207323	0.286543	12
ENSGALG00000014992	TMEM128	52.5318	0.158932	0.0685227	5.3412	0.0208271	0.287127	4
ENSGALG00000013878	PCYOX1	44.2995	0.183699	0.0795713	5.34098	0.0208298	0.287127	22
ENSGALG00000037810		2.7981	0.602204	0.261483	5.34283	0.0208077	0.287127	9
ENSGALG00000041461	DNMT3B	2.52094	0.591923	0.261969	5.3386	0.0208582	0.287157	20
ENSGALG00000026553		27.8628	0.830434	0.332567	5.33772	0.0208687	0.287157	Z
ENSGALG00000052034		2.83486	-0.781907	0.340063	5.32325	0.0210427	0.287635	4
ENSGALG00000014337	NWD2	21.3354	-0.279732	0.122009	5.32104	0.0210694	0.287635	4
ENSGALG00000004590	CLCN6	24.5484	-0.24278	0.1051	5.33077	0.0209521	0.287635	21
ENSGALG00000011325	NDUFA12	97.5819	-0.218122	0.0946186	5.32169	0.0210616	0.287635	1
ENSGALG00000038219	NAA40	56.8227	-0.169759	0.073556	5.3223	0.0210542	0.287635	33
ENSGALG00000035023	CNIH1	111.739	-0.148215	0.0639914	5.33209	0.0209363	0.287635	5
ENSGALG00000001030	SCAMP4	61.1281	-0.147889	0.0641401	5.32293	0.0210467	0.287635	28
ENSGALG00000016231	DDX3X	590.434	-0.122795	0.0529617	5.32293	0.0210465	0.287635	1
ENSGALG00000039903	VSIG10	23.5827	0.215347	0.0933929	5.32482	0.0210237	0.287635	15
ENSGALG00000039964		18.2488	0.313623	0.136536	5.31925	0.021091	0.287679	16
ENSGALG00000006491	ANKRD1	3.6362	-0.893415	0.369815	5.31634	0.0211263	0.287908	6
ENSGALG00000049402		14.8703	-0.422681	0.18235	5.31239	0.0211743	0.28819	26
ENSGALG00000016001	LZTS3	13.6061	-0.281016	0.121882	5.3116	0.0211839	0.28819	4
ENSGALG00000035667	NOC3L	72.4297	-0.155482	0.0673587	5.29249	0.0214176	0.291059	6
ENSGALG00000016721	PLCXD1	28.228	0.284763	0.123901	5.29131	0.0214321	0.291059	1
ENSGALG00000034250	HS6ST2	13.8343	-0.289806	0.126608	5.28791	0.021474	0.291374	4
ENSGALG00000054787		7.54434	-0.762175	0.342577	5.2816	0.021552	0.292135	2
ENSGALG00000011541	BIN1	102.356	-0.18389	0.0792561	5.28034	0.0215675	0.292135	7
ENSGALG00000006181	NUB1	122.327	-0.125938	0.0548442	5.2696	0.021701	0.293688	2
ENSGALG00000009372	PHC3	8.13141	-0.379382	0.165537	5.26526	0.0217552	0.293934	9
ENSGALG00000004804		18.2759	0.623356	0.273333	5.26512	0.0217569	0.293934	20
ENSGALG00000009013	MKKS	78.9761	-0.120046	0.0523215	5.25865	0.0218379	0.294288	3
ENSGALG00000032420	DPAGT1	117.481	-0.0940798	0.0410142	5.25894	0.0218344	0.294288	24
ENSGALG00000021128	FSCN1	71.6971	0.229734	0.100559	5.25851	0.0218397	0.294288	14
ENSGALG00000036552	PDAP1	188.604	-0.235221	0.102404	5.25533	0.0218797	0.29432	14
ENSGALG00000042254		22.8949	-0.23103	0.101169	5.25586	0.021873	0.29432	6
ENSGALG00000010645	ENPP6	80.1674	0.312732	0.135837	5.25322	0.0219062	0.294423	4
ENSGALG00000039068	RSF1	129.167	-0.11285	0.0492487	5.24916	0.0219574	0.294857	1
ENSGALG00000048578		4.21193	-0.856034	0.402619	5.23239	0.0221701	0.295951	4
ENSGALG00000033660	PRDM10	9.47815	-0.301106	0.132148	5.23784	0.0221007	0.295951	24
ENSGALG00000016224	MAOA	53.0941	-0.254587	0.109997	5.23403	0.0221492	0.295951	1
ENSGALG00000004503		28.4253	-0.214835	0.0938191	5.23691	0.0221125	0.295951	19
ENSGALG00000048613	KDM4B	79.0282	-0.119333	0.0521335	5.23643	0.0221186	0.295951	28
ENSGALG00000027418		2.58404	0.560976	0.245313	5.23412	0.022148	0.295951	Z
ENSGALG00000026395	TRABD2A	1.95618	0.776723	0.349726	5.23226	0.0221717	0.295951	Z
ENSGALG00000053552	IER5L	18.4056	-0.531711	0.231682	5.22727	0.0222354	0.296042	17
ENSGALG00000011109	MAPK10	44.3292	-0.201324	0.0882523	5.22774	0.0222294	0.296042	4
ENSGALG00000035453		35.1047	-0.180892	0.0790502	5.22891	0.0222144	0.296042	2
ENSGALG00000007027	SGSH	26.3687	-0.214633	0.0939905	5.22556	0.0222573	0.296081	18
ENSGALG00000001501	MAPK3	131.041	-0.101151	0.0442707	5.2157	0.0223838	0.297069	15
ENSGALG00000011439	RBMS3	73.6069	0.163887	0.0719245	5.21532	0.0223887	0.297069	2
ENSGALG00000001407	ADAMTS15	13.5327	0.377016	0.166116	5.21647	0.022374	0.297069	24
ENSGALG00000012971	CCDC170	15.0441	-0.510166	0.2252	5.20661	0.0225012	0.298206	3
ENSGALG00000003072	RPA1	82.3587	0.135282	0.0592829	5.20573	0.0225126	0.298206	19
ENSGALG00000016198	U2AF1	170.972	-0.110093	0.0482536	5.19609	0.0226377	0.299202	1
ENSGALG00000042538	BAIAP2	37.6816	0.183853	0.0806948	5.19551	0.0226453	0.299202	18
ENSGALG00000014938	ABHD3	80.3849	0.277448	0.120883	5.19632	0.0226348	0.299202	2
ENSGALG00000049138	TAF6	25.9717	-0.219698	0.0964201	5.19087	0.0227059	0.299748	15
ENSGALG00000047530		3.0914	-0.679525	0.301364	5.18369	0.0227998	0.300734	10
ENSGALG00000011504	TMPO	85.2147	0.141792	0.0622674	5.18049	0.0228418	0.301034	1
ENSGALG00000047249		2.41926	0.567598	0.252262	5.17275	0.0229438	0.302123	Z
ENSGALG00000000616	ELF3	13.7841	-0.446119	0.200005	5.17092	0.022968	0.302187	26
ENSGALG00000005673	DTWD1	42.5234	-0.144541	0.0635563	5.16739	0.0230147	0.302291	10
ENSGALG00000008076	TMEM164	25.7844	0.233003	0.10254	5.16756	0.0230125	0.302291	4
ENSGALG00000020251	FNIP2	96.3172	-0.199657	0.0875585	5.16257	0.0230787	0.302622	4
ENSGALG00000037316	OCLN	13.9986	0.261878	0.11537	5.16386	0.0230616	0.302622	28
ENSGALG00000012801	LY86	62.1676	-0.25714	0.113204	5.15192	0.0232207	0.303718	2
ENSGALG00000008786	NBEAL1	40.3487	-0.176802	0.0775777	5.1546	0.0231849	0.303718	7
ENSGALG00000012526	PRPF40A	114.179	-0.126491	0.0557156	5.15333	0.0232018	0.303718	7
ENSGALG00000013886	LDLRAD4	28.1681	0.215819	0.0951142	5.15018	0.0232439	0.303767	2
ENSGALG00000003771	SIN3B	14.7173	-0.24239	0.107358	5.14661	0.0232918	0.304138	28
ENSGALG00000039673	GALNS	28.9912	0.213656	0.0945526	5.13498	0.0234483	0.305926	11
ENSGALG00000008909	USP13	6.93854	-0.708614	0.300771	5.13205	0.0234879	0.306187	9
ENSGALG00000050604		7.15973	-0.433848	0.19178	5.12069	0.0236422	0.30794	2
ENSGALG00000005893	ZFAND4	16.9011	0.275049	0.121304	5.10898	0.0238023	0.309767	6
ENSGALG00000029324		10.4902	0.296916	0.13119	5.10543	0.023851	0.310143	11
ENSGALG00000007310	CEP164	46.4694	-0.163995	0.0726382	5.10316	0.0238823	0.31029	24
ENSGALG00000004161	CCNB1	145.259	0.236994	0.105181	5.09417	0.0240064	0.311644	10
ENSGALG00000053054		5.83877	-0.721133	0.325913	5.08766	0.0240967	0.312037	7
ENSGALG00000034396	TMEM50B	92.9982	-0.142316	0.0628811	5.09051	0.0240571	0.312037	1
ENSGALG00000041953	KDM2A	23.5673	0.195773	0.086581	5.08887	0.0240799	0.312037	5
ENSGALG00000006969	USP28	15.4235	-0.258128	0.114964	5.0764	0.0242536	0.313353	24
ENSGALG00000040519	PEF1	35.3358	-0.192175	0.0854433	5.07605	0.0242585	0.313353	23
ENSGALG00000039629	HOXD11	3.53365	0.487185	0.225453	5.07609	0.024258	0.313353	7
ENSGALG00000007964	CASTOR1	58.6483	0.324093	0.144441	5.0713	0.0243251	0.313953	15
ENSGALG00000006445	ARNT2	15.8212	0.354564	0.156487	5.06567	0.0244043	0.314715	10
ENSGALG00000050314	SRSF4	90.0396	-0.154359	0.0684946	5.0612	0.0244673	0.315267	23
ENSGALG00000003879	MFSD2A	31.665	0.297402	0.130704	5.05492	0.0245561	0.31615	23
ENSGALG00000047472		5.68462	-0.825284	0.384226	5.05187	0.0245993	0.316445	1
ENSGALG00000026380	UBE2C	9.39157	0.400925	0.17874	5.0466	0.0246744	0.317149	20
ENSGALG00000013591	BLOC1S4	36.703	-0.177822	0.0791929	5.03913	0.0247809	0.317912	2
ENSGALG00000001788	ADPGK	41.6139	0.157117	0.0698949	5.03673	0.0248152	0.317912	10
ENSGALG00000012791	TBXAS1	16.192	0.332901	0.148093	5.03748	0.0248045	0.317912	1
ENSGALG00000005043	ACACB	3.02238	0.820192	0.356973	5.04053	0.0247609	0.317912	15
ENSGALG00000012947	CAPRIN2	33.6403	-0.265299	0.118711	5.0309	0.0248989	0.318723	1
ENSGALG00000007077	CPT1A	78.6604	0.353596	0.156827	5.02894	0.0249271	0.318822	5
ENSGALG00000053454		2.37598	-0.71914	0.32576	5.02217	0.0250248	0.319547	14
ENSGALG00000020510		5.46026	0.38074	0.170436	5.02305	0.0250121	0.319547	5
ENSGALG00000002318	LVRN	24.7795	-0.938089	0.384869	5.01424	0.0251397	0.320229	Z
ENSGALG00000026258	MAF	63.0054	-0.175333	0.0779933	5.0154	0.0251228	0.320229	11
ENSGALG00000053654		1.34424	0.850823	0.393746	5.01568	0.0251188	0.320229	Z
ENSGALG00000015069	B4GALT4	36.7975	0.181319	0.0810092	5.01165	0.0251773	0.320446	1
ENSGALG00000031890	YBX3	106.795	-0.263779	0.117816	5.00552	0.0252666	0.321114	1
ENSGALG00000008684	EIF4A2	1852.59	-0.0956605	0.0426737	5.0052	0.0252713	0.321114	9
ENSGALG00000005038	CENPI	9.42906	0.377911	0.169266	5.00382	0.0252915	0.321114	4
ENSGALG00000002881	C26H6ORF125	29.6938	-0.260735	0.116908	4.98132	0.0256224	0.324522	26
ENSGALG00000010318	TMED10	329.067	-0.0735478	0.0329391	4.98399	0.025583	0.324522	5
ENSGALG00000008098	NAMPTP1	28.147	0.224219	0.100708	4.98195	0.0256131	0.324522	1
ENSGALG00000051034		3.78046	-0.947979	0.434569	4.97979	0.0256451	0.324547	1
ENSGALG00000006583	LSP1P1	92.6278	-0.22012	0.0973262	4.97341	0.0257399	0.325334	5
ENSGALG00000042482	RAB5B	44.0992	0.141449	0.0633894	4.97238	0.0257552	0.325334	33
ENSGALG00000019060	MMP27	26.6376	0.476285	0.218101	4.9714	0.0257699	0.325334	1
ENSGALG00000007353	MTFMT	37.2997	-0.234207	0.103973	4.96801	0.0258203	0.32565	10
ENSGALG00000000137	SNRPE	71.8719	-0.178352	0.0800243	4.96692	0.0258366	0.32565	26
ENSGALG00000007777	SLC39A10	51.4447	-0.180593	0.0810362	4.96128	0.0259211	0.326451	7
ENSGALG00000029624	DHRS4	117.354	-0.174933	0.0780666	4.95841	0.0259641	0.326466	1
ENSGALG00000006001	PRPF6	105.978	-0.10746	0.0482896	4.95883	0.0259577	0.326466	20
ENSGALG00000029572	TOP1MT	41.6961	0.177065	0.079535	4.95618	0.0259976	0.326624	2
ENSGALG00000007386	LUC7L3	293.114	-0.112444	0.0504302	4.95258	0.0260517	0.32704	18
ENSGALG00000041624		12.3092	-0.560834	0.251999	4.9446	0.0261723	0.327272	4
ENSGALG00000052271	SLC23A3	17.0455	-0.293116	0.131247	4.94165	0.026217	0.327272	7
ENSGALG00000011169	PDCD2	32.5187	-0.220748	0.0985582	4.94309	0.0261952	0.327272	3
ENSGALG00000011555	QKI	69.6952	-0.136542	0.0614201	4.94602	0.0261509	0.327272	3
ENSGALG00000030607	CHST11	22.5056	0.287228	0.129158	4.94467	0.0261713	0.327272	1
ENSGALG00000025774	HOXB2	6.70783	0.368867	0.16635	4.9448	0.0261693	0.327272	27
ENSGALG00000013086	IKZF1	4.17748	0.507083	0.226251	4.94253	0.0262037	0.327272	2
ENSGALG00000049348		31.2072	-0.24747	0.110974	4.9384	0.0262663	0.327625	8
ENSGALG00000001376	ARID3B	4.12187	0.428828	0.192925	4.935	0.026318	0.328008	10
ENSGALG00000014226	KIAA0930	12.4147	0.230148	0.10367	4.933	0.0263485	0.328127	1
ENSGALG00000048647		1.28104	0.747336	0.344275	4.93136	0.0263735	0.328176	31
ENSGALG00000017250	ANKRD42	27.3541	-0.283284	0.127438	4.92251	0.0265089	0.329336	1
ENSGALG00000011400	USP44	13.3249	-0.23747	0.107517	4.92272	0.0265057	0.329336	1
ENSGALG00000045499	TCFL5	2.75199	-0.861398	0.395569	4.91591	0.0266104	0.330322	20
ENSGALG00000003067	MRPL44	15.5105	-0.349786	0.157192	4.9146	0.0266307	0.330322	9
ENSGALG00000019509	CCDC102B	48.5825	0.348381	0.157925	4.91025	0.0266978	0.330756	2
ENSGALG00000053372		2.36594	0.578335	0.277291	4.90958	0.0267081	0.330756	1
ENSGALG00000008584	NUSAP1	45.4099	0.309212	0.139635	4.90326	0.0268061	0.331444	5
ENSGALG00000015660	SNX30	13.4895	0.323166	0.145177	4.90395	0.0267953	0.331444	Z
ENSGALG00000005465	NDUFB10	183.58	-0.273346	0.122726	4.8918	0.0269845	0.332789	14
ENSGALG00000002813	RPS10	381.122	-0.222633	0.100135	4.8908	0.0270002	0.332789	26
ENSGALG00000039615	MSN	225.881	0.107983	0.0487346	4.89416	0.0269476	0.332789	4
ENSGALG00000020656	PRLHR	3.67995	0.795525	0.379589	4.8912	0.0269939	0.332789	6
ENSGALG00000002487	SFSWAP	102.242	-0.109524	0.0494438	4.88727	0.0270555	0.333195	15
ENSGALG00000032247	ATP1A1	819.085	0.152486	0.0689821	4.88597	0.0270758	0.333195	1
ENSGALG00000019157	SMPX	5.48282	-1.19233	0.509538	4.87788	0.0272029	0.334495	1
ENSGALG00000029343	TGM2	157.062	-0.188187	0.0850732	4.87652	0.0272244	0.334496	32
ENSGALG00000021855		4.49574	-0.503974	0.229939	4.8647	0.0274115	0.33541	9
ENSGALG00000051534		18.0592	-0.226255	0.102571	4.86791	0.0273605	0.33541	18
ENSGALG00000017002	FNDC3A	84.6867	-0.155971	0.0704908	4.86472	0.0274112	0.33541	1
ENSGALG00000043437	CAPZA2	400.212	-0.0819669	0.0371049	4.86368	0.0274278	0.33541	1
ENSGALG00000016986	LCP1	49.5727	0.219897	0.0997576	4.86666	0.0273805	0.33541	1
ENSGALG00000003584	KPNA2	63.8513	0.252091	0.114278	4.86904	0.0273426	0.33541	18
ENSGALG00000047687		2.19822	0.56044	0.255119	4.86031	0.0274813	0.335802	Z
ENSGALG00000007483	LRIG1	8.11957	-0.321694	0.146175	4.8556	0.0275565	0.336193	12
ENSGALG00000052282		3.14254	0.653753	0.314322	4.85592	0.0275515	0.336193	Z
ENSGALG00000013830	PRELID3A	29.9063	0.270055	0.122607	4.85176	0.027618	0.336681	2
ENSGALG00000053464	CCDC191	9.84886	-0.286485	0.130689	4.85019	0.027643	0.336723	1
ENSGALG00000009318	IFT140	21.0035	-0.23237	0.105534	4.84846	0.0276707	0.336797	14
ENSGALG00000002013	MEAF6	77.5079	-0.128882	0.0585276	4.84033	0.0278016	0.338127	23
ENSGALG00000042505	DSEL	41.1967	-0.307402	0.138701	4.83587	0.0278735	0.338737	2
ENSGALG00000050668		10.1848	0.389671	0.177623	4.83062	0.0279585	0.339505	8
ENSGALG00000036101	ARHGAP35	20.0163	-0.195356	0.089167	4.82743	0.0280104	0.339607	32
ENSGALG00000000996		123.282	0.101632	0.0462325	4.82782	0.0280041	0.339607	28
ENSGALG00000001262	CLIC4	125.625	0.142096	0.0647034	4.82355	0.0280735	0.33964	23
ENSGALG00000036789	ADGRL2	107.821	0.154635	0.0702471	4.82513	0.0280478	0.33964	8
ENSGALG00000044187		11.6727	0.309104	0.140663	4.82324	0.0280784	0.33964	14
ENSGALG00000010668	WWC2	38.4119	-0.243884	0.111157	4.81842	0.0281571	0.340328	4
ENSGALG00000038858	ZFP64	28.6759	-0.202849	0.0926155	4.80582	0.0283638	0.342296	20
ENSGALG00000013765		54.2647	-0.156546	0.0714457	4.80634	0.0283552	0.342296	3
ENSGALG00000017048	EXOSC8	53.4034	-0.15987	0.0728391	4.79957	0.0284669	0.34301	1
ENSGALG00000005354	ZBTB5	2.45978	0.519469	0.237244	4.80029	0.0284549	0.34301	Z
ENSGALG00000009740	RASGRP1	23.6663	0.377217	0.168174	4.79787	0.0284949	0.343082	5
ENSGALG00000033338	GPT2	46.9254	0.271991	0.123559	4.7959	0.0285275	0.34321	11
ENSGALG00000032499	ANAPC15	32.5088	-0.21417	0.0978954	4.78305	0.0287412	0.345514	1
ENSGALG00000015151	B4GALT6	47.9922	0.253745	0.116542	4.77954	0.0287998	0.345952	2
ENSGALG00000051088		1.66617	0.796933	0.367038	4.77598	0.0288594	0.346401	16
ENSGALG00000038413	SURF6	53.2073	-0.202425	0.0928343	4.76633	0.0290217	0.347974	17
ENSGALG00000004956	GPI	370.443	-0.114635	0.0522931	4.76554	0.029035	0.347974	11
ENSGALG00000050157		7.61324	-0.352706	0.16221	4.76297	0.0290784	0.348226	1
ENSGALG00000033997	ZNF800	18.1046	-0.249901	0.114583	4.76154	0.0291024	0.348247	1
ENSGALG00000050229		8.45659	-0.34356	0.157744	4.75917	0.0291427	0.348461	23
ENSGALG00000011822	CANT1	20.1999	-0.213455	0.0978972	4.75534	0.0292075	0.348969	18
ENSGALG00000040805	RNF212	7.16356	-0.868967	0.435273	4.74904	0.0293147	0.349982	4
ENSGALG00000003144	TRIM25	41.6619	-0.224125	0.102212	4.74493	0.0293848	0.350226	18
ENSGALG00000011931	SNU13	161.995	-0.109417	0.050291	4.74389	0.0294025	0.350226	1
ENSGALG00000029760	NRBP2	43.2518	0.227032	0.104147	4.74579	0.02937	0.350226	2
ENSGALG00000031496	SPINK5	1951	-0.75189	0.335827	4.74006	0.0294681	0.35074	13
ENSGALG00000003226	APOBEC2	10.9425	-0.64203	0.28721	4.73605	0.0295368	0.351289	26
ENSGALG00000023338	CBX2	2.23615	0.724072	0.339421	4.73287	0.0295914	0.351671	18
ENSGALG00000015224	AK9	5.21676	-0.748577	0.357176	4.72797	0.0296759	0.352407	3
ENSGALG00000004325	P4HA1	128.559	-0.124608	0.057118	4.72439	0.0297377	0.352872	6
ENSGALG00000002090	GPSM2	45.8347	0.140305	0.0645679	4.71865	0.0298371	0.353783	8
ENSGALG00000004704		8.86894	0.646434	0.300243	4.71674	0.0298703	0.353908	11
ENSGALG00000052830		2.28558	0.892586	0.474678	4.71521	0.0298968	0.353953	9
ENSGALG00000004696	LEO1	41.9266	-0.158164	0.0728737	4.71192	0.0299542	0.354095	10
ENSGALG00000003923	COL6A3	359.245	0.193826	0.0890363	4.71214	0.0299503	0.354095	7
ENSGALG00000016425	IAH1	38.6305	-0.216281	0.099661	4.70801	0.0300224	0.354364	3
ENSGALG00000039455	VAPA	223.645	-0.0969305	0.0445909	4.70823	0.0300185	0.354364	2
ENSGALG00000033271	PFKM	10.0662	-1.06945	0.449482	4.69957	0.0301702	0.35448	33
ENSGALG00000017811		3.07543	-0.498421	0.230796	4.70056	0.0301528	0.35448	1
ENSGALG00000041640	TWIST1	8.24819	-0.368919	0.172481	4.70301	0.0301099	0.35448	2
ENSGALG00000004859	ZNFX1	34.879	-0.324004	0.146878	4.69708	0.0302139	0.35448	20
ENSGALG00000004955		53.1437	-0.273699	0.12614	4.69757	0.0302052	0.35448	12
ENSGALG00000008239	NDUFB3	70.6441	-0.224768	0.103039	4.70015	0.03016	0.35448	7
ENSGALG00000002880	AARSD1	42.8001	0.156063	0.072054	4.69979	0.0301664	0.35448	27
ENSGALG00000015126	TRPM3	20.6067	0.503136	0.23464	4.69736	0.0302091	0.35448	Z
ENSGALG00000013660	ZNF516	19.368	0.203971	0.0942123	4.69333	0.0302799	0.354987	2
ENSGALG00000036807	NOD1	15.7029	0.27367	0.125817	4.6895	0.0303474	0.355362	2
ENSGALG00000033834	TRIP13	13.9204	0.321764	0.149113	4.68893	0.0303575	0.355362	2
ENSGALG00000016578	TRAPPC2	118.789	0.112522	0.0519676	4.68583	0.0304124	0.355738	1
ENSGALG00000032765		3.62608	-0.494155	0.228311	4.68395	0.0304456	0.35586	16
ENSGALG00000009480	DOCK4	19.2698	-0.241142	0.111635	4.68195	0.0304811	0.356008	1
ENSGALG00000031070	MAIP1	16.7428	-0.277725	0.128858	4.67983	0.0305188	0.356182	7
ENSGALG00000005779	FBXO31	6.03835	-0.318296	0.148124	4.67636	0.0305804	0.356634	11
ENSGALG00000015895	HTR1B	19.1767	0.331592	0.153559	4.67273	0.0306452	0.357123	3
ENSGALG00000021647	NRTN	10.9129	-0.41752	0.193717	4.66865	0.030718	0.357171	28
ENSGALG00000012966	ZBTB2	12.2417	-0.347687	0.159557	4.67107	0.0306748	0.357171	3
ENSGALG00000027374	KLF9	1.41948	0.752602	0.350735	4.66993	0.0306952	0.357171	Z
ENSGALG00000007845	REL	20.6188	-0.237781	0.110105	4.66281	0.0308227	0.358121	3
ENSGALG00000006629	RBP4A	213.099	-0.837813	0.386248	4.65353	0.0309897	0.359087	6
ENSGALG00000003742	CPAMD8	24.4116	-0.266991	0.12311	4.65502	0.0309629	0.359087	28
ENSGALG00000006908	DLG1	66.2409	-0.146801	0.0680559	4.65532	0.0309575	0.359087	9
ENSGALG00000034560	SCARF2	3.29232	0.500644	0.231613	4.65308	0.0309978	0.359087	15
ENSGALG00000015787	RNGTT	71.6065	-0.156331	0.0721519	4.64747	0.0310994	0.359997	3
ENSGALG00000026811		5.14716	0.349494	0.161656	4.64594	0.0311271	0.36005	Z
ENSGALG00000016775	RPL31	325.805	-0.254761	0.117517	4.6389	0.0312549	0.361261	1
ENSGALG00000016991	ESD	224.997	-0.165402	0.0765881	4.63545	0.0313179	0.36172	1
ENSGALG00000013851	UBE3B	11.939	0.249635	0.116017	4.63388	0.0313465	0.361784	15
ENSGALG00000049277		1.60733	0.714498	0.364907	4.6301	0.0314156	0.362313	8
ENSGALG00000051266		147.599	-0.252994	0.116823	4.62642	0.0314833	0.362825	20
ENSGALG00000010185	HSPA4L	229.94	-0.153574	0.0711207	4.62291	0.0315477	0.363299	4
ENSGALG00000009877		7.65151	0.500762	0.246596	4.61835	0.0316317	0.363997	3
ENSGALG00000006697	TOLLIP	67.0908	-0.271872	0.125833	4.61402	0.0317117	0.364381	5
ENSGALG00000018247	gga-mir-221	2.34519	0.59889	0.274817	4.61449	0.0317028	0.364381	1
ENSGALG00000009228	PARP1	158.117	-0.104485	0.0485705	4.60798	0.0318234	0.365368	3
ENSGALG00000029235	CPNE4	38.4008	0.267188	0.124614	4.60685	0.0318444	0.365368	2
ENSGALG00000049492	ARL2BP	47.6241	-0.222823	0.103936	4.60478	0.031883	0.365542	11
ENSGALG00000046819		8.49048	-0.427209	0.20004	4.60122	0.0319491	0.365935	2
ENSGALG00000053676		37.7917	-0.20046	0.0935875	4.60041	0.0319642	0.365935	25
ENSGALG00000013853	AFG3L2	77.7229	0.109164	0.0509404	4.59835	0.0320028	0.366108	2
ENSGALG00000039156		5.96505	-0.46725	0.216446	4.59655	0.0320363	0.366223	30
ENSGALG00000007539	ANKRD2	1.65915	-0.89385	0.407856	4.58878	0.0321818	0.367617	6
ENSGALG00000011643	UTP20	31.6386	-0.167838	0.0784573	4.58263	0.0322976	0.3684	1
ENSGALG00000014801	NDC80	25.2169	0.244732	0.114064	4.58358	0.0322797	0.3684	2
ENSGALG00000004578	RABGAP1L	22.7732	-0.199204	0.0930267	4.57745	0.0323953	0.368718	8
ENSGALG00000006132	MOSPD1	97.8188	0.142212	0.06635	4.5774	0.0323963	0.368718	4
ENSGALG00000000806	LINGO3	9.61806	0.470926	0.235591	4.57899	0.0323663	0.368718	28
ENSGALG00000015322	IMPG2	9.12427	-0.364012	0.170294	4.57277	0.032484	0.368909	1
ENSGALG00000011172		24.9712	-0.194677	0.0912775	4.57295	0.0324806	0.368909	7
ENSGALG00000023683	TCTN2	31.267	0.182386	0.0850455	4.57513	0.0324393	0.368909	15
ENSGALG00000008815	LRRN4	26.2504	-0.398351	0.188215	4.57116	0.0325145	0.368986	3
ENSGALG00000039116		4.76753	-0.471714	0.223902	4.56564	0.0326195	0.369909	11
ENSGALG00000007260	ZEB1	120.01	-0.142634	0.0666383	4.5598	0.0327308	0.370902	2
ENSGALG00000050870	NPM2	8.5909	-0.318785	0.149599	4.55808	0.0327639	0.371007	22
ENSGALG00000005353	FAR1	81.2685	-0.120439	0.0564432	4.54906	0.0329368	0.372694	5
ENSGALG00000004841	APLNR	3.2625	0.482891	0.227334	4.54267	0.03306	0.373817	5
ENSGALG00000002798	WDR59	19.5557	-0.192731	0.090763	4.5362	0.0331853	0.374962	11
ENSGALG00000049001	ANKRD39	1.35145	-0.720065	0.345596	4.53338	0.0332399	0.375198	22
ENSGALG00000052222		15.6222	-0.26945	0.126935	4.53053	0.0332953	0.375198	1
ENSGALG00000013778	EXOC1	76.864	-0.123289	0.0579376	4.53175	0.0332716	0.375198	4
ENSGALG00000001856	MOB3B	8.23777	0.42954	0.201739	4.53017	0.0333024	0.375198	Z
ENSGALG00000003153	COPE	170.351	-0.117807	0.0553605	4.52866	0.0333316	0.375257	28
ENSGALG00000038714	NDUFB7	20.3067	-0.269416	0.126846	4.52474	0.0334081	0.375847	30
ENSGALG00000001220	HERPUD1	43.2164	0.320799	0.150995	4.52347	0.033433	0.375856	11
ENSGALG00000037097	GRK3	166.118	-0.139975	0.0657899	4.52065	0.0334882	0.375935	15
ENSGALG00000009839	PPIG	321.251	-0.1317	0.0617741	4.52131	0.0334752	0.375935	7
ENSGALG00000021627	IFI27L2	40.931	-0.464908	0.215721	4.51836	0.0335329	0.376166	23
ENSGALG00000031139	LSM3	68.105	-0.192781	0.0905719	4.51558	0.0335876	0.376262	12
ENSGALG00000039001	FILIP1	111.041	-0.185466	0.087196	4.51512	0.0335966	0.376262	3
ENSGALG00000010781	GLRA3	2.93021	0.601114	0.288625	4.51424	0.0336137	0.376262	4
ENSGALG00000010873	DHRS9	26.4593	-0.364382	0.171875	4.51249	0.0336482	0.376378	7
ENSGALG00000008945	NEXN	32.0005	-0.340038	0.156229	4.50955	0.033706	0.376754	8
ENSGALG00000015166	GCNT1	19.8502	0.247644	0.116749	4.50724	0.0337517	0.376995	Z
ENSGALG00000047988		16.971	-0.228326	0.107637	4.49917	0.0339112	0.377836	17
ENSGALG00000028451	MT4	62.4136	0.286772	0.1357	4.50064	0.0338823	0.377836	11
ENSGALG00000049235		7.70676	0.390546	0.186232	4.50133	0.0338686	0.377836	12
ENSGALG00000045111		8.86005	0.683129	0.328528	4.49854	0.0339239	0.377836	Z
ENSGALG00000046180	TDRD1	8.92349	-0.543966	0.263377	4.48748	0.034144	0.380016	6
ENSGALG00000005646	TSC2	31.5925	0.165821	0.0781237	4.48431	0.0342074	0.38018	14
ENSGALG00000012056	GRAP2	2.29512	0.663753	0.316876	4.4853	0.0341876	0.38018	1
ENSGALG00000054757		1.82943	-0.592087	0.284692	4.47875	0.0343188	0.381146	19
ENSGALG00000017262	NARS2	10.852	0.276277	0.130286	4.47589	0.0343763	0.381513	1
ENSGALG00000002426	EXOSC3	8.3537	-0.309277	0.146802	4.47178	0.0344592	0.382161	6
ENSGALG00000041635	CAMK2D	67.7833	-0.137358	0.0649236	4.46855	0.0345242	0.382611	4
ENSGALG00000039920	SNRK	16.2845	-0.214955	0.101832	4.46544	0.0345872	0.383036	2
ENSGALG00000015422	NRG1	17.9576	0.282423	0.133397	4.4586	0.0347259	0.383819	Z
ENSGALG00000003349	PLEKHA2	11.4438	0.30026	0.140979	4.46021	0.0346932	0.383819	22
ENSGALG00000031373	PADI3	5.91858	0.44065	0.214393	4.45832	0.0347316	0.383819	21
ENSGALG00000026978	RPL29	251.734	-0.274609	0.129252	4.44708	0.0349609	0.385261	12
ENSGALG00000009654		105.384	-0.269821	0.125365	4.45067	0.0348875	0.385261	9
ENSGALG00000017083	KATNAL1	19.2317	-0.20272	0.0964149	4.44931	0.0349154	0.385261	1
ENSGALG00000038512	AGTR1	8.3588	0.485655	0.225118	4.44714	0.0349598	0.385261	9
ENSGALG00000035845	JPH1	39.2136	-0.48656	0.221827	4.44545	0.0349944	0.385351	2
ENSGALG00000042371	ANO10	28.1333	-0.210941	0.0998981	4.44187	0.0350679	0.385351	2
ENSGALG00000011581	KIF26A	13.4492	0.29295	0.138929	4.44225	0.0350601	0.385351	5
ENSGALG00000019003	PRAG1	7.43022	0.38319	0.183036	4.44207	0.0350638	0.385351	4
ENSGALG00000008301	FAM185A	7.03389	0.326429	0.154924	4.43387	0.0352325	0.386888	1
ENSGALG00000033529	BRPF1	17.0005	0.277601	0.132074	4.43003	0.0353119	0.387487	12
ENSGALG00000029670	CRYZL1	35.4935	-0.182042	0.086584	4.42732	0.0353679	0.387829	1
ENSGALG00000048349	PRC1	5.47407	0.409568	0.194905	4.42409	0.0354349	0.388291	10
ENSGALG00000043806	DNAH10	10.7935	-0.377727	0.179685	4.41846	0.0355522	0.388976	15
ENSGALG00000011393	ZNF142	9.95846	-0.305384	0.145746	4.41341	0.0356575	0.388976	7
ENSGALG00000017000	RCBTB2	12.46	-0.262324	0.125179	4.41842	0.0355529	0.388976	1
ENSGALG00000008133	AS3MT	61.0311	-0.162498	0.0773989	4.41406	0.0356439	0.388976	6
ENSGALG00000031896	GSE1	25.6185	0.19917	0.0949113	4.41396	0.0356459	0.388976	11
ENSGALG00000054294		14.4338	0.233794	0.111373	4.41272	0.0356719	0.388976	31
ENSGALG00000034631		2.47665	0.617541	0.29587	4.41402	0.0356448	0.388976	1
ENSGALG00000038627	FBXO38	40.7227	-0.143433	0.0681684	4.40668	0.0357984	0.38981	13
ENSGALG00000029664	SAMD12	26.1764	0.187861	0.0892561	4.40757	0.0357797	0.38981	2
ENSGALG00000052530		1.46638	-0.728057	0.350624	4.4049	0.0358358	0.389946	6
ENSGALG00000008689		35.4959	-0.169716	0.0808939	4.4024	0.0358885	0.390247	4
ENSGALG00000009842	RASSF3	78.4054	0.111641	0.0532361	4.39896	0.0359608	0.390761	1
ENSGALG00000005323	DIRAS2	11.2269	0.438969	0.21329	4.39621	0.0360189	0.39112	Z
ENSGALG00000041373	ARAP2	55.9855	-0.194805	0.0927557	4.38842	0.0361839	0.392638	4
ENSGALG00000039698	DRD1	9.50636	0.326074	0.155898	4.38332	0.0362923	0.39354	13
ENSGALG00000047383		2.36001	-0.695218	0.332148	4.38173	0.0363261	0.393634	20
ENSGALG00000040768	MAL2	60.5154	0.304206	0.14366	4.37511	0.0364675	0.394892	2
ENSGALG00000049533		10.2838	-0.599118	0.272433	4.36536	0.0366766	0.395645	32
ENSGALG00000053198		13.7005	-0.577531	0.269233	4.36967	0.0365841	0.395645	1
ENSGALG00000008113	PLCL1	11.6631	-0.269869	0.129144	4.36299	0.0367278	0.395645	7
ENSGALG00000004871	RPS24	757.441	-0.243426	0.115562	4.36572	0.036669	0.395645	6
ENSGALG00000034876	PDP1	67.3693	-0.162786	0.0778236	4.36068	0.0367775	0.395645	2
ENSGALG00000014931	RAB28	34.2936	-0.14403	0.0689824	4.36374	0.0367117	0.395645	4
ENSGALG00000005425	OGT	222.891	-0.102583	0.0490031	4.36184	0.0367525	0.395645	4
ENSGALG00000008314		202.138	0.101895	0.048821	4.36451	0.0366951	0.395645	12
ENSGALG00000008025	SLF2	22.2328	0.189897	0.0908023	4.36008	0.0367906	0.395645	6
ENSGALG00000015709	TACC3	73.3293	0.191525	0.0918033	4.36369	0.0367128	0.395645	4
ENSGALG00000005996		1.31719	-0.855227	0.412977	4.3457	0.0371025	0.3973	10
ENSGALG00000004173		1.87422	-0.612212	0.30995	4.34581	0.0371001	0.3973	8
ENSGALG00000013414	PDLIM3	85.7019	-0.348293	0.165875	4.34718	0.0370702	0.3973	4
ENSGALG00000043671		7.58797	-0.325321	0.156322	4.34902	0.0370302	0.3973	16
ENSGALG00000016954	RGCC	11.5201	-0.293219	0.140488	4.34847	0.0370422	0.3973	1
ENSGALG00000050948	TMEM115	21.4402	-0.229497	0.110224	4.34206	0.037182	0.3973	12
ENSGALG00000004150	MYO1E	43.6936	0.159737	0.0763311	4.34668	0.0370811	0.3973	10
ENSGALG00000031270	CSK	9.37405	0.310824	0.14916	4.34147	0.0371947	0.3973	10
ENSGALG00000033304	MYBL1	2.92842	0.599041	0.289435	4.34318	0.0371574	0.3973	2
ENSGALG00000006415	CD40LG	1.29278	0.688159	0.332225	4.34127	0.0371992	0.3973	4
ENSGALG00000006663	ARHGEF12	225.568	-0.0773007	0.0371345	4.33523	0.0373313	0.398438	24
ENSGALG00000014540	KANSL3	19.6246	-0.204048	0.098044	4.33281	0.0373845	0.398628	22
ENSGALG00000047952		21.2233	0.340399	0.16818	4.3321	0.0374002	0.398628	1
ENSGALG00000014463	ACTN2	41.6955	-0.852426	0.373134	4.32887	0.037471	0.398753	3
ENSGALG00000035563	USP6NL	79.4378	0.112287	0.054014	4.32501	0.0375562	0.398753	1
ENSGALG00000034328	MCOLN1	39.0183	0.142068	0.0682747	4.3277	0.037497	0.398753	30
ENSGALG00000003081	SUCO	41.8102	0.162593	0.0781018	4.32684	0.0375159	0.398753	8
ENSGALG00000009836	ELMOD2	14.036	0.225478	0.108354	4.3246	0.0375652	0.398753	4
ENSGALG00000008193	RELN	21.4155	0.256742	0.123511	4.32789	0.0374926	0.398753	1
ENSGALG00000001473	MIB2	49.8812	0.206933	0.0994367	4.32305	0.0375994	0.398845	21
ENSGALG00000005253	C1QTNF8	5.01287	-0.654115	0.32099	4.31417	0.0377962	0.398934	14
ENSGALG00000013403	MSANTD3	18.832	-0.257732	0.1249	4.3109	0.0378688	0.398934	2
ENSGALG00000008091	PTPMT1	10.9333	-0.255198	0.123226	4.30936	0.0379032	0.398934	5
ENSGALG00000008438	SLC35C1	33.7881	-0.206918	0.0999738	4.31578	0.0377605	0.398934	5
ENSGALG00000042001		42.7725	-0.195489	0.0936409	4.31895	0.0376902	0.398934	4
ENSGALG00000006818		165.59	-0.0945246	0.0455556	4.31303	0.0378214	0.398934	24
ENSGALG00000026493	RALB	82.1569	0.138598	0.0667225	4.3108	0.0378712	0.398934	7
ENSGALG00000054057		26.3059	0.230573	0.111173	4.30885	0.0379146	0.398934	3
ENSGALG00000027785	CCBE1	12.5704	0.284404	0.136888	4.3147	0.0377844	0.398934	Z
ENSGALG00000013573	ALG2	12.7611	0.297886	0.142804	4.31126	0.0378609	0.398934	2
ENSGALG00000015284	RGMB	7.44763	0.37644	0.180599	4.3171	0.0377312	0.398934	Z
ENSGALG00000006376	TMC3	2.58802	0.625787	0.307004	4.31861	0.0376976	0.398934	10
ENSGALG00000026899	CHSY3	2.09395	0.732842	0.36375	4.30768	0.0379407	0.39894	Z
ENSGALG00000043672	STAB1	8.92124	-0.307995	0.149232	4.30388	0.0380255	0.399562	12
ENSGALG00000055117		7.6483	-0.399582	0.193953	4.30087	0.0380929	0.400001	2
ENSGALG00000045246	GOLIM4	79.917	-0.158894	0.0762336	4.29698	0.0381801	0.400109	9
ENSGALG00000010013	EDNRA	129.55	0.202594	0.0972796	4.29877	0.03814	0.400109	4
ENSGALG00000026372	MANSC4	2.07111	0.632747	0.311216	4.29715	0.0381762	0.400109	1
ENSGALG00000000855	ZMPSTE24	81.5415	0.103954	0.0501166	4.29378	0.038252	0.400325	23
ENSGALG00000010748	EXO1	6.98709	0.433516	0.209977	4.29405	0.0382458	0.400325	3
ENSGALG00000016509	IFT172	22.1619	-0.21772	0.104747	4.29257	0.0382793	0.400342	3
ENSGALG00000011239	OXNAD1	38.0777	-0.149041	0.0720946	4.29092	0.0383164	0.400343	2
ENSGALG00000041858		118.893	0.499564	0.256214	4.29029	0.0383307	0.400343	27
ENSGALG00000051372		2.27349	-0.502657	0.245004	4.27748	0.0386206	0.403101	AADN05001235.1
ENSGALG00000052050		11.8448	-0.298463	0.145274	4.27085	0.0387715	0.40428	4
ENSGALG00000034986	HEYL	11.4521	0.301981	0.146978	4.27024	0.0387854	0.40428	23
ENSGALG00000040842	HSPB2	6.07616	-0.743222	0.382971	4.26056	0.039007	0.405402	24
ENSGALG00000005146	PDP2	46.2993	-0.212573	0.102857	4.2599	0.0390222	0.405402	11
ENSGALG00000010705	ZBTB18	50.0208	-0.178703	0.0865991	4.26362	0.0389369	0.405402	3
ENSGALG00000010745	HMGB2	63.533	0.1832	0.0885167	4.26053	0.0390078	0.405402	4
ENSGALG00000006775	TGM2	229.643	0.270914	0.131627	4.25987	0.039023	0.405402	20
ENSGALG00000007590	MTMR8	93.872	-0.121332	0.0586233	4.25777	0.0390712	0.405633	4
ENSGALG00000045218	MYO18B	3.83716	-0.899327	0.404431	4.25184	0.0392079	0.405876	15
ENSGALG00000016673	TRAM2	8.0381	-0.308905	0.150845	4.24889	0.0392759	0.405876	3
ENSGALG00000039222	DPY19L4	9.29371	-0.285726	0.139073	4.24661	0.0393287	0.405876	2
ENSGALG00000007478	SLC51A	77.917	-0.269326	0.131128	4.25439	0.0391489	0.405876	9
ENSGALG00000029270	GATA3	272.884	-0.142717	0.0690474	4.25001	0.0392502	0.405876	1
ENSGALG00000002906	TARDBP	162.319	-0.0921342	0.0446804	4.24686	0.0393229	0.405876	21
ENSGALG00000026159	PDLIM7	36.8695	0.201739	0.0983323	4.24825	0.0392909	0.405876	13
ENSGALG00000000795	MFSD12	6.36311	0.364256	0.176488	4.25327	0.0391748	0.405876	28
ENSGALG00000006175	DPEP1	20.9778	0.390713	0.18984	4.24985	0.0392537	0.405876	11
ENSGALG00000004783	C17H9orf16	53.174	-0.140784	0.0682983	4.24466	0.039374	0.405909	17
ENSGALG00000003433	DPEP2	16.6303	0.340496	0.165168	4.24423	0.0393839	0.405909	11
ENSGALG00000021238		6.99851	-0.408593	0.19717	4.24198	0.0394362	0.40618	14
ENSGALG00000040128	SNAP29	128.053	-0.0867279	0.0421002	4.23763	0.0395372	0.406683	15
ENSGALG00000010182	SLC29A1	25.9448	0.198671	0.09618	4.23801	0.0395286	0.406683	3
ENSGALG00000050866	HSD3B1	122.406	0.386406	0.188226	4.23459	0.0396082	0.407145	1
ENSGALG00000038930		5.2645	0.453339	0.242306	4.23182	0.0396729	0.407542	Z
ENSGALG00000026384	PCSK4	2.30934	0.613372	0.298804	4.2299	0.0397179	0.407736	28
ENSGALG00000043388		2.11643	-0.657217	0.325952	4.22289	0.0398822	0.407814	9
ENSGALG00000001749	ACSBG2	114.997	-0.284523	0.137134	4.22061	0.0399357	0.407814	28
ENSGALG00000033635	PTGS2	19.6623	-0.262831	0.128228	4.22299	0.0398798	0.407814	8
ENSGALG00000008162	FBXO18	11.8697	-0.255496	0.124534	4.22484	0.0398363	0.407814	1
ENSGALG00000041528	LMF2	24.4899	-0.204333	0.099807	4.21992	0.0399521	0.407814	1
ENSGALG00000042330	PPP1R9B	167.141	0.0938508	0.045707	4.21993	0.0399518	0.407814	7
ENSGALG00000013632	ACOT13	76.5671	0.172771	0.0842089	4.22717	0.0397816	0.407814	2
ENSGALG00000050002	COLEC11	59.9379	0.270051	0.131181	4.21844	0.0399869	0.407814	3
ENSGALG00000033186	LRRC58	9.28226	0.389758	0.188071	4.22114	0.0399233	0.407814	1
ENSGALG00000014861	NIM1K	14.6252	0.469927	0.227855	4.21941	0.039964	0.407814	Z
ENSGALG00000004832	RBM41	17.0083	0.204396	0.0991772	4.21284	0.0401191	0.408895	4
ENSGALG00000027583	PLN	2.23955	-1.04137	0.502043	4.20969	0.0401938	0.409186	3
ENSGALG00000016392	RPS7	520.207	-0.216221	0.104877	4.20942	0.0402001	0.409186	3
ENSGALG00000035352	ZBTB17	27.6547	-0.186048	0.0908758	4.20471	0.0403118	0.409789	21
ENSGALG00000006047	TPRA1	47.459	0.17748	0.0865485	4.20521	0.0402999	0.409789	12
ENSGALG00000049865	RPL18A	426.423	-0.205398	0.0997751	4.20199	0.0403766	0.409812	1
ENSGALG00000012941		7.65525	0.42067	0.209811	4.20244	0.0403659	0.409812	2
ENSGALG00000046461	LRRC15	6.93776	0.435631	0.212298	4.20131	0.0403929	0.409812	9
ENSGALG00000015073	TMEM39A	16.8446	-0.234103	0.114471	4.19731	0.0404881	0.409978	1
ENSGALG00000033753	PDHX	103.628	-0.144462	0.0705877	4.19782	0.040476	0.409978	5
ENSGALG00000043826	ANXA11	181.701	-0.123785	0.0601964	4.19745	0.0404848	0.409978	6
ENSGALG00000004444	SHCBP1	3.72333	0.492107	0.241761	4.19356	0.0405778	0.41062	11
ENSGALG00000004262	TMIGD1	5.86425	0.331069	0.164985	4.19091	0.0406413	0.410879	19
ENSGALG00000028822	RNF152	6.54735	0.379297	0.184281	4.19029	0.040656	0.410879	2
ENSGALG00000015221	CCDC181	11.3945	-0.337185	0.164619	4.18909	0.0406849	0.410904	1
ENSGALG00000007806	FGF16	1.30129	-0.896482	0.471477	4.18511	0.0407806	0.411605	4
ENSGALG00000011086	ACTA1	605.239	-0.592433	0.276676	4.17949	0.0409161	0.411641	3
ENSGALG00000003690	KRT14	247.762	-0.371485	0.182237	4.18259	0.0408411	0.411641	27
ENSGALG00000010118	MIPOL1	13.8094	-0.304702	0.149281	4.18211	0.0408527	0.411641	5
ENSGALG00000002667	OLFML2B	17.0715	0.258332	0.126739	4.18025	0.0408977	0.411641	8
ENSGALG00000014908	FST	46.2451	0.466	0.225779	4.17957	0.040914	0.411641	Z
ENSGALG00000020160	ADH6	234.427	-0.348166	0.171164	4.17774	0.0409583	0.411782	4
ENSGALG00000014854	MYL12A	204.283	-0.111925	0.0547006	4.17563	0.0410093	0.411782	2
ENSGALG00000031440	PTPRU	11.9309	0.232402	0.113829	4.17598	0.0410009	0.411782	23
ENSGALG00000004170	ADA	78.3739	0.171323	0.0834754	4.17342	0.0410627	0.412053	20
ENSGALG00000048705	PFDN6	86.5624	-0.267465	0.130254	4.16979	0.0411509	0.412143	16
ENSGALG00000028375		51.8973	0.139051	0.0683232	4.17149	0.0411097	0.412143	10
ENSGALG00000052932	SHROOM3	20.5452	0.24199	0.118108	4.17073	0.0411282	0.412143	4
ENSGALG00000014795	TGIF1	52.8244	-0.1929	0.0943203	4.16503	0.0412666	0.412539	2
ENSGALG00000008864	FXR1	189.124	-0.117138	0.0571133	4.16416	0.041288	0.412539	9
ENSGALG00000004529	VPS29	219.942	-0.0739049	0.0361891	4.16592	0.0412451	0.412539	15
ENSGALG00000022920	SMYD5	19.4261	0.227941	0.111652	4.16382	0.0412962	0.412539	4
ENSGALG00000016289	DST	476.017	-0.14174	0.0688344	4.16175	0.0413466	0.412778	3
ENSGALG00000009076	NDUFB5	102.276	-0.262202	0.128198	4.15853	0.0414253	0.4133	9
ENSGALG00000008765	C1D	53.9011	-0.148049	0.0725214	4.1573	0.0414554	0.413335	3
ENSGALG00000036955	NEDD8	10.0424	-0.282079	0.139035	4.15391	0.0415386	0.41379	25
ENSGALG00000014936		29.476	-0.159045	0.0780729	4.15149	0.041598	0.41379	2
ENSGALG00000014486	TAPT1	55.8292	-0.15644	0.0766267	4.15112	0.0416071	0.41379	4
ENSGALG00000047276		1.80865	0.576941	0.283472	4.15192	0.0415873	0.41379	31
ENSGALG00000051214		5.13528	-0.436492	0.215163	4.14205	0.0418306	0.415433	3
ENSGALG00000010497	SLC29A4	10.1879	0.315055	0.155032	4.14209	0.0418294	0.415433	14
ENSGALG00000051795		2.38888	0.590789	0.294508	4.14118	0.0418521	0.415433	Z
ENSGALG00000001043	REXO1	48.9063	-0.146654	0.0721245	4.13971	0.0418885	0.415529	28
ENSGALG00000013689	TMEM242	42.354	-0.133551	0.0657261	4.13482	0.0420095	0.416465	3
ENSGALG00000037437	EGR3	67.3516	-0.277201	0.134483	4.13139	0.0420947	0.41678	22
ENSGALG00000010879	FGGY	34.8794	-0.183947	0.0905024	4.1319	0.042082	0.41678	8
ENSGALG00000038461	FECH	12.5914	0.234344	0.115384	4.12649	0.0422168	0.41746	Z
ENSGALG00000000401	RBM15	4.05483	0.46132	0.22663	4.12697	0.0422048	0.41746	26
ENSGALG00000036044		24.4291	0.348618	0.17294	4.12226	0.0423225	0.41824	5
ENSGALG00000034573	ABCF2	56.8026	0.158556	0.0780926	4.11825	0.042423	0.418968	2
ENSGALG00000017170	ALKBH8	17.4722	-0.250567	0.123407	4.11553	0.0424913	0.419376	1
ENSGALG00000002469	CDC73	74.357	0.117282	0.0578864	4.11381	0.0425344	0.419536	8
ENSGALG00000055106		220.833	-0.24445	0.119943	4.11229	0.0425728	0.41965	33
ENSGALG00000050429		5.72412	0.6747	0.3555	4.1095	0.042643	0.420077	3
ENSGALG00000003016	MASP2	25.7408	-0.3137	0.155415	4.10826	0.0426744	0.42012	21
ENSGALG00000008419	SEC13	140.989	-0.0909462	0.0448497	4.10517	0.0427522	0.420622	12
ENSGALG00000004066	HTR6	2.38603	-0.558888	0.279859	4.09751	0.0429464	0.420787	21
ENSGALG00000013723	OASL	26.9597	-0.541703	0.254028	4.09094	0.0431137	0.420787	12
ENSGALG00000002830	NUDT3	9.437	-0.284766	0.141362	4.0929	0.0430637	0.420787	26
ENSGALG00000052786		48.7516	-0.282233	0.138668	4.09134	0.0431034	0.420787	4
ENSGALG00000017627	C10orf2	15.4029	-0.236555	0.117366	4.09071	0.0431196	0.420787	6
ENSGALG00000002882	BNIP1	24.2437	-0.194006	0.0958714	4.09245	0.0430751	0.420787	13
ENSGALG00000006434	TSR3	26.0179	-0.185796	0.091844	4.09705	0.0429581	0.420787	14
ENSGALG00000013810	VTA1	71.9502	-0.101992	0.050427	4.0981	0.0429314	0.420787	3
ENSGALG00000039951	TRAP1	53.8201	0.15072	0.0746949	4.10332	0.0427992	0.420787	14
ENSGALG00000009466	SEC23IP	38.7997	0.154117	0.076178	4.09828	0.0429269	0.420787	6
ENSGALG00000026359	SERTAD4	2.89966	0.483253	0.241624	4.09417	0.0430314	0.420787	3
ENSGALG00000053608		3.17845	0.510093	0.251977	4.09155	0.0430981	0.420787	21
ENSGALG00000013762		21.0975	0.530912	0.288273	4.10022	0.0428777	0.420787	2
ENSGALG00000010282	TMEM63B	36.921	-0.150334	0.0744895	4.0877	0.0431963	0.421272	3
ENSGALG00000009985	LSM6	25.3269	-0.202109	0.0999535	4.08447	0.043279	0.421617	4
ENSGALG00000012263	NEMF	138.529	-0.0914899	0.0452833	4.08421	0.0432857	0.421617	5
ENSGALG00000013602	PCM1	126.687	-0.0936269	0.0462385	4.08046	0.0433819	0.422027	4
ENSGALG00000042415	BBS2	29.5416	0.197889	0.0980344	4.0809	0.0433704	0.422027	11
ENSGALG00000011038	CBX3	268.911	-0.0849579	0.0420485	4.07436	0.0435388	0.423289	2
ENSGALG00000002542	GUSB	36.6558	-0.154635	0.0765659	4.07305	0.0435726	0.42335	19
ENSGALG00000032843	AAAS	42.1723	-0.131571	0.0653405	4.07201	0.0435993	0.42335	33
ENSGALG00000032320	CEND1	4.95155	-0.420801	0.20906	4.0672	0.0437236	0.424019	5
ENSGALG00000012694		38.1313	-0.182475	0.0905065	4.06633	0.0437463	0.424019	1
ENSGALG00000011329	AFDN	94.5239	-0.13759	0.0678537	4.0662	0.0437497	0.424019	3
ENSGALG00000050539		2.29902	-0.552293	0.278121	4.06328	0.0438252	0.424224	33
ENSGALG00000002377	ENO1	1226.98	-0.0868679	0.0430474	4.06433	0.0437981	0.424224	21
ENSGALG00000016362	SH3YL1	56.1893	0.170265	0.0846595	4.06191	0.0438607	0.424304	3
ENSGALG00000042705	KCNK3	1.68973	-0.579104	0.292507	4.05942	0.0439255	0.424668	3
ENSGALG00000005476	PTH2R	74.7124	-0.179622	0.0891494	4.05773	0.0439696	0.424831	2
ENSGALG00000006170	LRRC8C	8.78134	-0.296693	0.147462	4.05591	0.0440171	0.424983	8
ENSGALG00000036543	ZBTB38	75.0657	-0.127564	0.0631956	4.05503	0.0440398	0.424983	9
ENSGALG00000050725	SVBP	28.0899	-0.212541	0.105593	4.05376	0.0440732	0.424985	21
ENSGALG00000004460	FOXK1	7.46785	0.316895	0.157173	4.05294	0.0440945	0.424985	14
ENSGALG00000045705		6.65613	-0.320017	0.159266	4.04999	0.0441717	0.425204	24
ENSGALG00000004767	ODF2	24.3249	0.188031	0.09336	4.05022	0.0441656	0.425204	17
ENSGALG00000044811		366.954	-0.9748	0.450478	4.04068	0.0444158	0.425299	6
ENSGALG00000052214		7.46644	-0.71528	0.377862	4.04327	0.0443478	0.425299	10
ENSGALG00000042020	CG-16	36.6952	-0.363211	0.178921	4.04548	0.0442899	0.425299	4
ENSGALG00000054306	SRXN1	8.57615	-0.297433	0.148389	4.04046	0.0444217	0.425299	20
ENSGALG00000006307	NSMCE1	24.4831	-0.202663	0.100707	4.04436	0.0443192	0.425299	14
ENSGALG00000016350	ARHGEF10	43.1576	-0.150604	0.074835	4.04383	0.0443331	0.425299	3
ENSGALG00000012836		15.5968	0.267082	0.133008	4.04026	0.0444269	0.425299	10
ENSGALG00000001387	SPNS2	2.64453	0.421242	0.209597	4.04047	0.0444213	0.425299	19
ENSGALG00000054496		3.34393	0.455635	0.225816	4.04794	0.0442253	0.425299	31
ENSGALG00000042460	FPGS	18.6323	0.304505	0.151966	4.03604	0.0445382	0.426103	17
ENSGALG00000029837	OST4	55.4718	-0.253473	0.126336	4.03097	0.0446723	0.427124	3
ENSGALG00000043047	SOBP	101.371	-0.139034	0.0694097	4.0282	0.0447456	0.427563	3
ENSGALG00000046614	S100A13	1.26166	-0.683761	0.347695	4.01613	0.0450671	0.428536	25
ENSGALG00000003748	ANO5	51.5744	-0.163963	0.0816135	4.01661	0.0450542	0.428536	5
ENSGALG00000006861	COQ7	57.7243	-0.161522	0.080559	4.0193	0.0449824	0.428536	14
ENSGALG00000000814	HNRNPR	344.153	-0.0651484	0.032466	4.01864	0.0450001	0.428536	23
ENSGALG00000004165	TOR1A	41.2337	0.170011	0.0848937	4.01633	0.0450618	0.428536	17
ENSGALG00000011686	SEMA5B	27.8829	0.183497	0.0914364	4.01834	0.0450079	0.428536	7
ENSGALG00000054941		5.79213	0.328287	0.16449	4.01868	0.0449988	0.428536	1
ENSGALG00000015799	ELAVL2	29.4441	0.341387	0.181566	4.01816	0.0450129	0.428536	Z
ENSGALG00000035111	PDRG1	24.0383	-0.18124	0.0906286	4.01478	0.045103	0.428616	20
ENSGALG00000030245		2.6992	0.589817	0.293251	4.01369	0.0451322	0.428633	5
ENSGALG00000054130	PPOX	1.34116	-0.709993	0.359925	4.00941	0.0452469	0.428947	25
ENSGALG00000037837	ABCA3	33.8028	0.151922	0.0758356	4.00938	0.0452478	0.428947	14
ENSGALG00000030626	FZD6	59.4547	0.26067	0.129449	4.01024	0.0452248	0.428947	2
ENSGALG00000029354	GMIP	16.5551	-0.296434	0.147425	4.00794	0.0452863	0.429052	30
ENSGALG00000016898	TGDS	23.5588	0.206068	0.102879	4.00648	0.0453257	0.429164	1
ENSGALG00000051776		43.249	-1.53502	0.667363	4.00513	0.0453621	0.429248	7
ENSGALG00000047853		16.9153	-0.26225	0.131838	4.00349	0.0454061	0.429405	9
ENSGALG00000047414		14.6611	-0.242094	0.121699	3.9939	0.0456653	0.431428	14
ENSGALG00000041621	LY6E	245.86	-0.228022	0.113075	3.98945	0.045786	0.431428	2
ENSGALG00000004121	LPAR4	25.9716	-0.221399	0.110459	3.99013	0.0457676	0.431428	4
ENSGALG00000000518	KLHL12	17.1619	0.199864	0.0999762	3.9911	0.0457412	0.431428	26
ENSGALG00000036522		15.2576	0.46594	0.235384	3.99157	0.0457283	0.431428	8
ENSGALG00000014717	ANKRD55	1.5082	0.680794	0.366523	3.99111	0.045741	0.431428	Z
ENSGALG00000030276	SHTN1	44.2044	-0.243231	0.121763	3.98706	0.0458509	0.431668	6
ENSGALG00000052354		379.035	-0.0661997	0.0330943	3.98648	0.0458668	0.431668	1
ENSGALG00000031786	BLVRA	35.3192	-0.231119	0.114731	3.98333	0.0459525	0.431967	2
ENSGALG00000002485	PHKG1	98.8571	-0.156575	0.0781616	3.98125	0.0460093	0.431967	19
ENSGALG00000009240	NFE2L2	144.196	-0.156094	0.0780487	3.98154	0.0460014	0.431967	7
ENSGALG00000043797	DBR1	92.2509	-0.121449	0.0606925	3.98318	0.0459566	0.431967	9
ENSGALG00000004998	RAF1	73.3006	-0.103196	0.0517655	3.97974	0.0460507	0.432095	12
ENSGALG00000035594	MYH7	2.37789	-0.813528	0.414015	3.97147	0.0462773	0.432492	19
ENSGALG00000001583	TRAF1	5.47294	-0.336795	0.169498	3.97167	0.0462719	0.432492	17
ENSGALG00000011619	SIVA1	9.38196	-0.302609	0.152042	3.97492	0.0461826	0.432492	5
ENSGALG00000003419		20.2913	-0.243242	0.12189	3.97116	0.046286	0.432492	15
ENSGALG00000000747	CHD5	73.6421	-0.145422	0.0730505	3.97271	0.0462434	0.432492	21
ENSGALG00000013814	IMPA2	4.99766	0.348244	0.175222	3.97112	0.046287	0.432492	2
ENSGALG00000050902		1.32989	0.660965	0.335099	3.97613	0.0461494	0.432492	4
ENSGALG00000010983	NPY	16.1688	0.347359	0.176131	3.96791	0.0463752	0.433057	2
ENSGALG00000010020	TTC7A	16.6702	-0.204787	0.102669	3.96657	0.0464123	0.433145	3
ENSGALG00000001557	ACAD8	89.5665	-0.119186	0.0598405	3.96441	0.0464718	0.433382	24
ENSGALG00000049626	KIFC1	23.1632	0.315514	0.159518	3.96363	0.0464933	0.433382	16
ENSGALG00000030151	LUZP2	37.6425	-0.298065	0.150845	3.96252	0.0465241	0.433411	5
ENSGALG00000031582	RAB1B	253.391	-0.112088	0.0563078	3.95612	0.0467013	0.434801	3
ENSGALG00000038162	FAM26E	23.2469	-0.333809	0.166037	3.94922	0.0468931	0.435547	3
ENSGALG00000006899		212.874	-0.297631	0.148322	3.94966	0.0468808	0.435547	24
ENSGALG00000001183	MYH10	570.803	-0.109701	0.0550546	3.95206	0.0468139	0.435547	18
ENSGALG00000054252	TM4SF1	21.3537	0.590462	0.300629	3.95111	0.0468405	0.435547	9
ENSGALG00000041962	POMT2	4.8555	-0.377045	0.19044	3.9459	0.0469857	0.435769	5
ENSGALG00000004693	ARPC1A	136.074	-0.0769081	0.0387525	3.94403	0.047038	0.435769	14
ENSGALG00000008308	BHLHE40	50.2614	0.197646	0.099642	3.94336	0.0470566	0.435769	12
ENSGALG00000036645	KIF15	37.5842	0.224312	0.112831	3.94461	0.0470218	0.435769	2
ENSGALG00000043964	SPINK4	2.68886	0.611205	0.310217	3.94672	0.0469628	0.435769	Z
ENSGALG00000030030	RSPO2	6.3059	-0.367682	0.187364	3.94185	0.0470988	0.435902	2
ENSGALG00000008749	POLR3F	41.6354	-0.136468	0.0687199	3.93832	0.047198	0.436104	3
ENSGALG00000038635	MYL12B	378.865	-0.104522	0.0525007	3.93762	0.0472175	0.436104	2
ENSGALG00000010088	RALGAPA1	204.809	-0.100296	0.0504551	3.93737	0.0472245	0.436104	5
ENSGALG00000033428	CA13	8.97528	0.381902	0.191204	3.93609	0.0472605	0.436104	2
ENSGALG00000029104	gga-mir-1732-2	2.04392	0.525606	0.270033	3.93634	0.0472535	0.436104	2
ENSGALG00000023437	NQO1	177.529	-0.2193	0.110273	3.93272	0.0473554	0.436464	11
ENSGALG00000025747	NQO2	14.0814	0.247612	0.125298	3.93322	0.0473413	0.436464	2
ENSGALG00000032763	MECR	24.3739	0.185976	0.0937887	3.93097	0.0474046	0.43666	23
ENSGALG00000011274	DCN	965.517	0.162957	0.0820761	3.92881	0.0474656	0.436963	1
ENSGALG00000039022	PDE1B	43.8144	-0.534256	0.264126	3.92574	0.0475523	0.437246	33
ENSGALG00000038110	DGKA	7.71922	0.323288	0.16176	3.9265	0.0475307	0.437246	33
ENSGALG00000023444	APELA	7.91041	0.285715	0.146091	3.92324	0.0476229	0.437637	4
ENSGALG00000037744	CACNA1S	4.16085	-0.875389	0.415463	3.912	0.0479424	0.43825	26
ENSGALG00000029454		8.25578	-0.513772	0.270711	3.91951	0.0477287	0.43825	5
ENSGALG00000008646		137.936	-0.278469	0.13912	3.9179	0.0477745	0.43825	9
ENSGALG00000034811	RPLP2	368.825	-0.252176	0.126449	3.91369	0.0478943	0.43825	5
ENSGALG00000011294	THRB	10.6427	-0.231187	0.117113	3.91499	0.0478574	0.43825	2
ENSGALG00000014793	DLGAP1	22.5587	-0.222365	0.112523	3.91232	0.0479333	0.43825	2
ENSGALG00000012640	TMEM263	103.747	0.135253	0.0681935	3.9145	0.0478713	0.43825	1
ENSGALG00000013626	GMNN	43.563	0.242851	0.123322	3.91257	0.0479261	0.43825	2
ENSGALG00000030493	ENTPD3	2.70826	0.534686	0.277501	3.91339	0.0479029	0.43825	2
ENSGALG00000051109		2.06462	-0.513362	0.27487	3.90968	0.0480088	0.4386	2
ENSGALG00000029856	TOMM7	64.2586	-0.17108	0.0863622	3.90728	0.0480775	0.438634	2
ENSGALG00000026401	FAM104A	66.9477	-0.115187	0.0582093	3.9066	0.0480968	0.438634	18
ENSGALG00000005809	SEPTIN2	14.0615	0.244094	0.123428	3.90693	0.0480873	0.438634	9
ENSGALG00000004193	ARSG	8.35591	-0.281427	0.143079	3.90179	0.0482346	0.438898	18
ENSGALG00000003287	TMEM39B	14.9639	-0.248115	0.125766	3.90166	0.0482383	0.438898	23
ENSGALG00000008096	SUFU	29.7781	-0.176453	0.0892091	3.90395	0.0481727	0.438898	6
ENSGALG00000013848	MVK	50.602	0.143951	0.0729447	3.90215	0.0482245	0.438898	15
ENSGALG00000045249		7.68459	-0.514347	0.26467	3.89669	0.0483812	0.439713	6
ENSGALG00000009615	RRP15	45.9464	-0.152376	0.0773201	3.89659	0.0483842	0.439713	3
ENSGALG00000020005	SFT2D1	78.1595	-0.112706	0.05714	3.89313	0.048484	0.440363	3
ENSGALG00000021611		30.3517	0.154966	0.0785097	3.887	0.0486612	0.440435	19
ENSGALG00000006837	TSPAN4	36.0336	0.17534	0.0889373	3.88764	0.0486427	0.440435	5
ENSGALG00000032632	SLC49A4	21.9925	0.193762	0.0982986	3.89099	0.0485459	0.440435	7
ENSGALG00000012414	GNPNAT1	36.497	0.236203	0.119679	3.88825	0.0486251	0.440435	5
ENSGALG00000010315	GTPBP2	3.20716	0.453814	0.229476	3.88769	0.0486413	0.440435	3
ENSGALG00000030029		2.51231	0.533686	0.293491	3.88802	0.0486317	0.440435	9
ENSGALG00000015119	SS18	124.582	-0.104228	0.0526648	3.88597	0.0486912	0.440451	2
ENSGALG00000007668	BMP7	7.71549	-0.349398	0.179491	3.87881	0.0488992	0.442076	20
ENSGALG00000032595	NDUFB2	59.8452	-0.270282	0.13651	3.87376	0.0490466	0.442629	1
ENSGALG00000008407	IRAK2	114.857	-0.141118	0.0712597	3.87282	0.0490739	0.442629	12
ENSGALG00000050026		12.7356	0.250196	0.127202	3.87359	0.0490515	0.442629	19
ENSGALG00000012906	CDH20	7.91719	0.412361	0.209079	3.87338	0.0490577	0.442629	2
ENSGALG00000051160		2.31031	-0.825921	0.429354	3.86957	0.049169	0.443231	3
ENSGALG00000039861	PLXNB2	140.336	0.0987134	0.0501318	3.86564	0.0492844	0.444015	1
ENSGALG00000009905	MDM1	42.7877	0.158295	0.0803986	3.86437	0.0493219	0.444096	1
ENSGALG00000008601	AHSG	2348.65	-1.38684	0.633074	3.86316	0.0493573	0.444159	9
ENSGALG00000047709		4.40195	-0.458419	0.241638	3.85872	0.0494882	0.444422	7
ENSGALG00000014913	ROS1	13.8489	-0.320139	0.162374	3.85685	0.0495434	0.444422	3
ENSGALG00000004234	PGGHG	8.30118	-0.307554	0.156988	3.85909	0.0494771	0.444422	5
ENSGALG00000031170	ADCY1	15.2038	-0.296555	0.150879	3.85637	0.0495575	0.444422	2
ENSGALG00000034044	TBC1D12	16.3201	-0.230429	0.11736	3.85737	0.049528	0.444422	6
ENSGALG00000038780	PRDM2	95.3947	-0.0945788	0.0480662	3.85639	0.049557	0.444422	21
ENSGALG00000051639	ANKRD61	4.07645	0.40584	0.206507	3.85416	0.0496229	0.444754	14
ENSGALG00000029319	UQCRB	238.979	-0.197416	0.100002	3.85143	0.0497037	0.445222	2
ENSGALG00000010019	TMEM184C	89.3237	-0.117729	0.0600086	3.84678	0.0498417	0.446202	4
ENSGALG00000005972	KBTBD12	4.4089	-0.425615	0.217965	3.84169	0.0499932	0.446517	12
ENSGALG00000027506	DNAJB2	28.6243	-0.227617	0.116289	3.84071	0.0500222	0.446517	7
ENSGALG00000013365		381.781	-0.0912377	0.0464295	3.83696	0.0501344	0.446517	28
ENSGALG00000004310	TTYH3	149.444	0.0944377	0.0482715	3.83829	0.0500947	0.446517	14
ENSGALG00000008077		13.998	0.282478	0.144826	3.83891	0.050076	0.446517	10
ENSGALG00000017274	CD9	73.0968	0.285703	0.1448	3.84345	0.0499408	0.446517	1
ENSGALG00000038393	DMB2	13.5141	0.303525	0.15445	3.84414	0.0499202	0.446517	16
ENSGALG00000004897	GTSE1	14.7263	0.31945	0.162614	3.83752	0.0501175	0.446517	1
ENSGALG00000036642	RAD9A	5.05168	0.330893	0.168721	3.83907	0.0500714	0.446517	5
ENSGALG00000042614	NBAS	137.963	-0.0922371	0.0470472	3.83402	0.0502222	0.447044	3
ENSGALG00000011244	DLK1	19.6038	0.339772	0.170706	3.83273	0.0502611	0.447135	5
ENSGALG00000003549	MTG1	45.459	-0.145798	0.0744018	3.82888	0.0503767	0.447398	6
ENSGALG00000008595	RTF1	72.7901	-0.120799	0.0617566	3.82931	0.0503635	0.447398	5
ENSGALG00000040421	LYPLA1	131.066	0.120679	0.0616943	3.82934	0.0503628	0.447398	2
ENSGALG00000030902		70.0847	0.218533	0.111581	3.82583	0.0504683	0.447704	2
ENSGALG00000019967	MTFR2	41.2963	0.280613	0.143619	3.82582	0.0504685	0.447704	3
ENSGALG00000033293	ACAP3	86.4064	-0.183687	0.0940083	3.82274	0.0505616	0.44802	21
ENSGALG00000024272	S100A12	5.322	0.790629	0.417123	3.82365	0.050534	0.44802	25
ENSGALG00000010899	G6PC2	17.8597	-0.257261	0.131487	3.81447	0.0508118	0.449981	7
ENSGALG00000010214	JADE1	30.712	-0.168942	0.086739	3.81061	0.0509288	0.450762	4
ENSGALG00000019663	ACBD7	143.323	-0.246525	0.126653	3.80333	0.0511508	0.45247	2
ENSGALG00000051641		4.32805	-0.444143	0.229498	3.79964	0.0512637	0.453212	4
ENSGALG00000041014		13.1215	-0.286398	0.147601	3.79672	0.051353	0.453744	5
ENSGALG00000044875		429.031	0.708791	0.40762	3.79267	0.0514775	0.454587	33
ENSGALG00000007169	EPC1	25.0911	-0.164308	0.0843034	3.78989	0.0515632	0.454829	2
ENSGALG00000003799	USP4	26.2836	0.179002	0.0916066	3.79003	0.0515586	0.454829	12
ENSGALG00000053068	SMUG1	2.53053	-0.490475	0.25457	3.78181	0.0518127	0.45541	33
ENSGALG00000001753	SFMBT1	12.2498	-0.21922	0.113205	3.77644	0.0519793	0.45541	12
ENSGALG00000006925	CCP110	23.1527	-0.213217	0.109565	3.78405	0.0517433	0.45541	14
ENSGALG00000008731	DZANK1	17.3731	-0.205817	0.105638	3.78012	0.0518651	0.45541	3
ENSGALG00000037258	MRPL32	45.0375	-0.167199	0.0856853	3.78068	0.0518477	0.45541	2
ENSGALG00000013135	GALNT1	153.139	-0.130617	0.0669716	3.77846	0.0519164	0.45541	2
ENSGALG00000009545	SLC25A12	69.8868	-0.117659	0.0605033	3.7767	0.0519711	0.45541	7
ENSGALG00000006780	ARL6IP1	253.221	0.0838448	0.043127	3.78231	0.051797	0.45541	14
ENSGALG00000017370	ARPP19	506.229	0.123897	0.0636162	3.77845	0.0519166	0.45541	10
ENSGALG00000045684		65.1137	0.180617	0.0931819	3.78627	0.0516747	0.45541	28
ENSGALG00000002781	BRCA1	38.6198	0.231873	0.119107	3.78155	0.0518205	0.45541	27
ENSGALG00000006258	SPOCK1	23.4122	0.284217	0.146757	3.7774	0.0519495	0.45541	13
ENSGALG00000011216	BTD	32.3184	-0.190886	0.0981264	3.77239	0.052105	0.456255	2
ENSGALG00000008066	UQCR10	97.4384	-0.27563	0.141092	3.77103	0.0521475	0.456371	15
ENSGALG00000002888	CASZ1	21.8786	-0.202137	0.103746	3.7675	0.0522578	0.456568	21
ENSGALG00000001038	MAN1C1	18.883	0.230907	0.118628	3.76828	0.0522332	0.456568	23
ENSGALG00000000684	KLHDC8A	5.5	0.395413	0.205617	3.76783	0.0522472	0.456568	26
ENSGALG00000044278		18.6431	-0.273659	0.141179	3.76138	0.0524492	0.456749	3
ENSGALG00000028537	NDUFB1	163.062	-0.252142	0.129294	3.76039	0.0524802	0.456749	5
ENSGALG00000023670	NAALADL2	35.3783	-0.209882	0.107477	3.7638	0.0523734	0.456749	9
ENSGALG00000004959	IRS1	25.1588	-0.194579	0.10025	3.75798	0.0525561	0.456749	9
ENSGALG00000049622		28.5252	-0.190805	0.0975339	3.75917	0.0525186	0.456749	2
ENSGALG00000012030	QSER1	63.7536	-0.161928	0.0831956	3.7575	0.0525713	0.456749	5
ENSGALG00000005767	TRAF7	43.7707	-0.141247	0.072904	3.76073	0.0524696	0.456749	14
ENSGALG00000005232	USP54	34.2128	-0.141231	0.0728872	3.75752	0.0525705	0.456749	6
ENSGALG00000007494	LARS1	93.9037	-0.0977446	0.0504285	3.76374	0.0523752	0.456749	13
ENSGALG00000039895	EPHA2	4.51386	0.388473	0.200605	3.75815	0.0525506	0.456749	21
ENSGALG00000023510	ERP29	260.087	-0.0957042	0.0493812	3.75436	0.0526701	0.457245	15
ENSGALG00000002661	YWHAE	284.689	-0.0715355	0.0369537	3.75382	0.0526869	0.457245	19
ENSGALG00000028658	KBTBD3	8.5559	-0.510574	0.267524	3.74252	0.0530445	0.458061	1
ENSGALG00000047024	ZNF469	4.0975	-0.483026	0.250967	3.73328	0.0533387	0.458061	11
ENSGALG00000037214		2.78376	-0.459003	0.239274	3.73572	0.0532606	0.458061	4
ENSGALG00000009070	HSPE1	549.98	-0.238242	0.122366	3.7412	0.0530864	0.458061	7
ENSGALG00000048936		30.6652	-0.220672	0.114009	3.73718	0.053214	0.458061	17
ENSGALG00000022871	HHLA2	130.138	-0.206546	0.106806	3.73648	0.0532364	0.458061	1
ENSGALG00000007132	ACOX2	94.0193	-0.195768	0.101179	3.73775	0.0531959	0.458061	12
ENSGALG00000012462	KIF5C	123.284	-0.165112	0.0853855	3.74646	0.0529195	0.458061	7
ENSGALG00000003540	CEP95	31.0582	-0.154978	0.0801613	3.7464	0.0529213	0.458061	18
ENSGALG00000004818	RPL6	868.717	-0.140738	0.0725762	3.7352	0.0532773	0.458061	15
ENSGALG00000036550		42.6915	-0.138786	0.0715916	3.74872	0.052848	0.458061	33
ENSGALG00000003405	BSDC1	46.6705	0.137632	0.070965	3.74032	0.0531142	0.458061	23
ENSGALG00000012882	KDSR	31.0664	0.18868	0.0975668	3.74018	0.0531187	0.458061	2
ENSGALG00000008780	CTBS	68.5334	0.241436	0.125397	3.73447	0.0533004	0.458061	8
ENSGALG00000049157	DOK4	9.18103	0.24926	0.129068	3.74352	0.0530126	0.458061	11
ENSGALG00000002564	RGS4	63.2339	0.253049	0.131532	3.73372	0.0533247	0.458061	8
ENSGALG00000053263		1.49485	0.623301	0.382884	3.7356	0.0532644	0.458061	1
ENSGALG00000038740	AMY2A	1.99215	0.731823	0.381475	3.74613	0.05293	0.458061	8
ENSGALG00000047781	RAD9B	1.86068	0.743149	0.389336	3.73511	0.0532801	0.458061	15
ENSGALG00000028978	BTBD19	3.70852	-0.415778	0.218422	3.7291	0.0534722	0.458955	8
ENSGALG00000005648		16.7637	-0.264344	0.136606	3.72448	0.0536203	0.459468	4
ENSGALG00000010243	PRDX1	768.059	-0.129721	0.0669742	3.7247	0.0536132	0.459468	8
ENSGALG00000045846	PDK2	7.25839	0.318806	0.16558	3.72528	0.0535946	0.459468	27
ENSGALG00000039212	NDUFA13	125.465	-0.260721	0.134586	3.72055	0.0537465	0.460297	28
ENSGALG00000007473	MRPL28	75.4003	-0.170307	0.0882256	3.71838	0.0538165	0.460643	14
ENSGALG00000012044	ANK2	135.983	-0.198237	0.101885	3.71623	0.053886	0.460985	4
ENSGALG00000039302	MINA	35.4575	0.151742	0.0785308	3.71367	0.0539688	0.46144	1
ENSGALG00000026559	SNRNP25	29.8389	-0.206347	0.106725	3.71106	0.0540529	0.461808	14
ENSGALG00000001737	RABEP1	70.8092	-0.128852	0.0666813	3.71051	0.0540709	0.461808	19
ENSGALG00000016881	GPR183	8.26266	0.503084	0.247893	3.70817	0.0541468	0.462202	1
ENSGALG00000013169	IL20RB	1.62	-0.672092	0.382491	3.70231	0.0543372	0.463575	14
ENSGALG00000049474		3.59987	-0.824281	0.466922	3.68677	0.0548457	0.464112	3
ENSGALG00000003163	GNAO1	279.111	-0.359063	0.187476	3.67982	0.0550748	0.464112	11
ENSGALG00000034586		4.94278	-0.357036	0.186455	3.69365	0.05462	0.464112	2
ENSGALG00000054593		6.94936	-0.332741	0.172577	3.69643	0.054529	0.464112	AADN05001188.1
ENSGALG00000035223	NDUFA6	67.5378	-0.253814	0.131882	3.68251	0.0549861	0.464112	1
ENSGALG00000013173	PYROXD1	27.5289	-0.238538	0.12485	3.67993	0.0550712	0.464112	1
ENSGALG00000053398	TMEM80	19.8986	-0.236261	0.122771	3.68703	0.0548371	0.464112	5
ENSGALG00000051431		384.113	-0.233803	0.120885	3.68153	0.0550183	0.464112	14
ENSGALG00000031227	ELP6	23.9632	-0.221536	0.115455	3.69479	0.0545826	0.464112	2
ENSGALG00000006131	FTCD	62.3277	-0.19791	0.10321	3.67953	0.0550843	0.464112	7
ENSGALG00000010988	MPP6	49.1628	-0.190724	0.0992326	3.68568	0.0548817	0.464112	2
ENSGALG00000004225	KDM2B	33.5778	-0.157082	0.0819319	3.6852	0.0548973	0.464112	15
ENSGALG00000004663	ARFGEF2	68.513	-0.107688	0.0560315	3.6932	0.0546346	0.464112	20
ENSGALG00000042112	EIF4E	163.414	0.0952887	0.0497233	3.69053	0.0547221	0.464112	4
ENSGALG00000039472	SART3	47.4866	0.134945	0.0703885	3.68316	0.0549645	0.464112	15
ENSGALG00000036647	BCL7B	40.4109	0.135515	0.0706691	3.67984	0.0550742	0.464112	19
ENSGALG00000028996	SIGMAR1	35.2701	0.176838	0.0917534	3.68347	0.0549544	0.464112	Z
ENSGALG00000011375	RNF25	13.5966	0.214468	0.111548	3.68516	0.0548988	0.464112	7
ENSGALG00000030988	RBPMS2	34.5831	0.248309	0.129294	3.6954	0.0545625	0.464112	10
ENSGALG00000017392	SPDYA	10.5009	0.305612	0.159421	3.68281	0.0549761	0.464112	3
ENSGALG00000009205		5.87994	0.361042	0.189379	3.68777	0.0548127	0.464112	14
ENSGALG00000033770		5.96615	0.38091	0.198671	3.68472	0.0549132	0.464112	Z
ENSGALG00000054015	PRR11	2.33104	0.53338	0.280347	3.69045	0.0547248	0.464112	19
ENSGALG00000013281	RSPH6A	6.29954	-0.515473	0.267624	3.6759	0.0552043	0.464872	4
ENSGALG00000016687	P2RY8	15.7847	-0.247019	0.128581	3.66872	0.0554427	0.466125	1
ENSGALG00000002709	MYO1C	42.3544	-0.147196	0.0768219	3.66901	0.0554332	0.466125	19
ENSGALG00000042481	FARS2	34.0942	-0.134665	0.0704144	3.66887	0.0554377	0.466125	2
ENSGALG00000002699	VAV2	34.802	-0.230796	0.120357	3.66547	0.055551	0.466532	17
ENSGALG00000009943	FAM117A	12.6203	0.288472	0.150543	3.66578	0.0555407	0.466532	27
ENSGALG00000030933	C1H12ORF73	34.2815	-0.171977	0.0901337	3.65984	0.0557389	0.467859	1
ENSGALG00000010150	SEC23A	75.4923	0.143847	0.075184	3.65856	0.0557817	0.467967	5
ENSGALG00000026747	GTF2A1L	10.1205	-0.724382	0.405448	3.65536	0.0558889	0.468614	3
ENSGALG00000010233	SYNDIG1L	13.1131	0.34269	0.187534	3.65379	0.0559417	0.468805	5
ENSGALG00000008289	RBM19	95.1448	-0.0983155	0.0514133	3.65211	0.0559982	0.469026	15
ENSGALG00000016500	FKBP1B	34.7544	-0.272898	0.142762	3.64994	0.0560711	0.469385	3
ENSGALG00000049667	TAFA1	31.8211	-0.350885	0.184063	3.64795	0.0561383	0.469696	12
ENSGALG00000009971	CDC20	48.5261	0.228837	0.119898	3.64642	0.0561898	0.469874	8
ENSGALG00000028336	MED10	45.7379	-0.143084	0.0748639	3.64241	0.0563253	0.470755	2
ENSGALG00000008285	NAPEPLD	69.0921	0.128724	0.0674858	3.63689	0.0565124	0.472066	1
ENSGALG00000040929	C15orf62	24.0283	-0.181937	0.0954079	3.63254	0.0566603	0.473048	5
ENSGALG00000017090	POMP	193.166	-0.15164	0.079577	3.63006	0.0567449	0.47332	1
ENSGALG00000036142	LOXL3	22.7742	0.236416	0.124609	3.6298	0.0567536	0.47332	4
ENSGALG00000051174		8.98877	-0.463168	0.244788	3.62559	0.0568973	0.473686	KZ626838.1
ENSGALG00000040878	TMEM208	61.5027	-0.18113	0.0952073	3.62437	0.0569391	0.473686	11
ENSGALG00000054443		102.227	-0.159954	0.0838066	3.62408	0.0569491	0.473686	KZ626834.1
ENSGALG00000038301	NIPSNAP1	35.5428	0.233145	0.122735	3.62689	0.0568529	0.473686	15
ENSGALG00000000692	CDK18	4.2006	0.391464	0.20709	3.62659	0.0568631	0.473686	26
ENSGALG00000029002		154.652	0.397661	0.215144	3.623	0.0569861	0.473741	1
ENSGALG00000012228	MDGA2	32.8562	-0.240054	0.126661	3.62187	0.0570246	0.473808	5
ENSGALG00000033150	MIDN	7.39899	-0.324486	0.171631	3.62076	0.0570628	0.473873	28
ENSGALG00000008733	LPAR3	13.1113	-0.350503	0.183392	3.61764	0.05717	0.473939	8
ENSGALG00000015880	HMGN2P46	65.3003	-0.17234	0.0903083	3.61897	0.0571243	0.473939	3
ENSGALG00000008507	THOC2	266.595	-0.0845792	0.0442781	3.61798	0.0571583	0.473939	4
ENSGALG00000007419	MASP1	37.5408	0.260667	0.136621	3.61699	0.0571922	0.473939	9
ENSGALG00000016329	AGPAT5	87.3331	0.112131	0.0590409	3.61592	0.0572291	0.473993	3
ENSGALG00000044383	MCL1	51.9362	0.192572	0.101112	3.61255	0.057345	0.474701	25
ENSGALG00000001792	MRPS34	99.2	-0.122707	0.0645549	3.60836	0.0574897	0.475395	14
ENSGALG00000006758	C1QTNF5	15.7331	0.290877	0.153293	3.60871	0.0574776	0.475395	24
ENSGALG00000021262	GHITM	604.934	-0.0653101	0.0343828	3.60725	0.0575282	0.475461	6
ENSGALG00000031762	TMEM98	15.3193	0.269217	0.141727	3.60586	0.0575761	0.475605	27
ENSGALG00000043833	OLAH	8.95963	-0.411644	0.2163	3.60486	0.0576108	0.47564	2
ENSGALG00000008282	ATG4A	40.65	0.131276	0.0691402	3.60246	0.0576942	0.47585	4
ENSGALG00000006417	SEC24A	84.3759	0.139623	0.073471	3.60061	0.0577582	0.47585	13
ENSGALG00000014911	ARL15	23.8398	0.175938	0.0924455	3.60104	0.0577434	0.47585	Z
ENSGALG00000006341	SLC25A48	20.984	0.232457	0.122248	3.60224	0.0577018	0.47585	13
ENSGALG00000054125		1.60303	-0.655112	0.356581	3.59872	0.0578242	0.47589	33
ENSGALG00000017148		9.01412	0.334708	0.17655	3.59915	0.0578092	0.47589	1
ENSGALG00000017128	SKA3	24.354	0.306191	0.161806	3.5968	0.0578909	0.476013	1
ENSGALG00000019555	SERPINB1	1.73167	0.712856	0.382896	3.59654	0.0579	0.476013	2
ENSGALG00000027035	RPL21	860.802	-0.243821	0.127725	3.58568	0.0582794	0.477744	1
ENSGALG00000000650	NIP7	35.5088	-0.18269	0.0967556	3.58762	0.0582114	0.477744	11
ENSGALG00000006805	PLSCR1	47.5662	0.201211	0.106253	3.58583	0.0582743	0.477744	9
ENSGALG00000026422		52.5419	0.212198	0.112052	3.58848	0.0581816	0.477744	7
ENSGALG00000048771		14.3068	0.270565	0.142313	3.58526	0.0582943	0.477744	19
ENSGALG00000033017	C2orf88	2.91827	0.443105	0.233363	3.58933	0.0581518	0.477744	7
ENSGALG00000052619		17.7389	0.229768	0.120885	3.58424	0.0583301	0.477787	23
ENSGALG00000047320	MFAP5	240.445	-0.359802	0.189223	3.57841	0.0585353	0.478212	1
ENSGALG00000040182		103.506	-0.272313	0.143672	3.58072	0.0584537	0.478212	28
ENSGALG00000041232	TMEM223	14.3082	-0.231815	0.122653	3.58134	0.0584322	0.478212	33
ENSGALG00000011046	SNX10	21.3925	-0.22171	0.117014	3.57896	0.0585157	0.478212	2
ENSGALG00000004532	ZNF507	26.183	-0.168146	0.0890056	3.57942	0.0584997	0.478212	11
ENSGALG00000042210	RABEPK	19.4639	-0.232705	0.123318	3.57587	0.0586247	0.478639	17
ENSGALG00000013441	INVS	21.7888	-0.158222	0.0837718	3.57518	0.0586489	0.478639	2
ENSGALG00000000545	REN	2.31006	0.514818	0.281189	3.57033	0.0588207	0.47979	26
ENSGALG00000006426	PAK2	34.5057	0.129389	0.0684178	3.56882	0.0588742	0.479975	9
ENSGALG00000012033	SGSM3	8.79809	0.258553	0.137124	3.56634	0.0589623	0.480443	1
ENSGALG00000032307	DDX23	56.8073	0.138542	0.0736004	3.56309	0.0590778	0.481133	33
ENSGALG00000015961	SUCLG1	247.156	-0.104015	0.0550593	3.55945	0.0592075	0.481686	4
ENSGALG00000050235		5.69709	0.3352	0.178218	3.56025	0.0591787	0.481686	30
ENSGALG00000011285		27.5514	-0.185284	0.0982725	3.55774	0.0592683	0.481929	1
ENSGALG00000010010	RHOQ	7.5081	-0.289558	0.15377	3.55227	0.0594641	0.482014	3
ENSGALG00000008335	PHTF2	26.853	-0.182906	0.0964997	3.55502	0.0593657	0.482014	1
ENSGALG00000040297	NBL1	90.8143	-0.177711	0.0938285	3.55573	0.0593401	0.482014	21
ENSGALG00000006604	KIF3B	41.9318	-0.137831	0.0731504	3.55278	0.0594457	0.482014	20
ENSGALG00000014083	INTS13	55.9514	-0.126245	0.0669569	3.55263	0.0594511	0.482014	1
ENSGALG00000008153		1.99526	0.521818	0.276722	3.55288	0.0594421	0.482014	1
ENSGALG00000014922	ROCK1	195.405	-0.0879431	0.0465826	3.54901	0.059581	0.482211	2
ENSGALG00000003387		15.3178	0.238242	0.125916	3.54923	0.059573	0.482211	Z
ENSGALG00000054048		13.1681	0.249686	0.13243	3.54984	0.0595513	0.482211	19
ENSGALG00000015677	SUSD1	8.01843	0.409593	0.217631	3.54793	0.0596199	0.482275	Z
ENSGALG00000028587	TMX4	91.4509	0.136142	0.0721433	3.54665	0.0596658	0.482358	3
ENSGALG00000015367	NECTIN3	32.3492	0.244091	0.129194	3.54592	0.0596919	0.482358	1
ENSGALG00000051517		9.51864	-0.305519	0.162941	3.53985	0.0599109	0.483019	4
ENSGALG00000042534	NFATC1	13.5683	-0.305044	0.159874	3.54124	0.0598605	0.483019	2
ENSGALG00000050582		6.07227	-0.296558	0.158519	3.53777	0.0599862	0.483019	5
ENSGALG00000037940	IGFBP3	7.15905	-0.280209	0.149494	3.53951	0.0599231	0.483019	2
ENSGALG00000010930	STK39	9.36622	-0.276763	0.147474	3.54236	0.0598202	0.483019	7
ENSGALG00000006332	RBM17	65.6336	-0.109883	0.0584052	3.53932	0.0599301	0.483019	1
ENSGALG00000015466	SIM1	15.6277	0.215521	0.114381	3.53765	0.0599905	0.483019	3
ENSGALG00000002157	RPS17	529.844	-0.251205	0.132167	3.53623	0.0600419	0.483184	10
ENSGALG00000039124	KLHL3	19.4953	0.18837	0.100096	3.53429	0.060112	0.483249	13
ENSGALG00000043167	TNFRSF11B	31.0096	0.237825	0.125696	3.53432	0.0601109	0.483249	2
ENSGALG00000029694	SNTA1	13.4722	-0.270391	0.144295	3.52911	0.0603003	0.483996	20
ENSGALG00000026373	KCNJ8	30.4354	0.215493	0.11446	3.52832	0.0603289	0.483996	1
ENSGALG00000023626	NTN1	4.83751	0.472624	0.255149	3.52852	0.0603216	0.483996	18
ENSGALG00000052885		1.92157	0.581309	0.309358	3.52908	0.0603011	0.483996	1
ENSGALG00000030849		36.5106	-0.185953	0.0988729	3.52179	0.0605669	0.485157	28
ENSGALG00000017307	POLD3	47.7396	-0.127563	0.0680514	3.52193	0.0605617	0.485157	1
ENSGALG00000028140	CNTFR	10.1865	0.243875	0.130367	3.52191	0.0605625	0.485157	Z
ENSGALG00000053371		48.3369	0.211439	0.112477	3.52064	0.0606089	0.485245	5
ENSGALG00000041514		24.2644	-0.178923	0.0955202	3.51485	0.0608212	0.486196	17
ENSGALG00000045511	PARP9	36.0657	0.173611	0.0923229	3.51523	0.0608072	0.486196	7
ENSGALG00000000573	PER3	27.7722	0.358231	0.190938	3.51488	0.06082	0.486196	21
ENSGALG00000006043	RBBP6	245.545	-0.157304	0.0835904	3.51375	0.0608617	0.48627	14
ENSGALG00000003520	POLG2	13.2883	0.232979	0.124172	3.51127	0.0609525	0.486498	18
ENSGALG00000028900	CENPT	17.3508	0.251385	0.133794	3.51189	0.0609299	0.486498	11
ENSGALG00000004554	CACYBP	216.271	-0.104946	0.0560029	3.50933	0.0610241	0.48682	8
ENSGALG00000000184	SLC27A6	60.3838	0.440606	0.238814	3.50809	0.0610697	0.486935	Z
ENSGALG00000016661	BLK	1.90609	-0.535602	0.288482	3.50394	0.0612229	0.487907	3
ENSGALG00000039887		32.2208	-0.591691	0.325239	3.49912	0.0614014	0.488084	25
ENSGALG00000006598	SORL1	94.4238	-0.129646	0.0693979	3.50004	0.0613673	0.488084	24
ENSGALG00000001475	STMN1	1032.99	0.132465	0.0710106	3.49963	0.0613827	0.488084	23
ENSGALG00000016823	TFDP1	39.9783	0.188728	0.100906	3.50172	0.061305	0.488084	1
ENSGALG00000046976		1.99962	0.555273	0.299772	3.50084	0.0613378	0.488084	21
ENSGALG00000005618	CTR9	105.349	0.117881	0.0630122	3.49819	0.0614361	0.488111	5
ENSGALG00000004839	GPATCH1	69.7759	-0.102727	0.0549504	3.4967	0.0614913	0.4883	11
ENSGALG00000014924	POLQ	6.49871	0.377012	0.201776	3.49247	0.0616487	0.489301	1
ENSGALG00000000476	LRRTM4	10.4058	0.277168	0.148586	3.48999	0.0617411	0.489786	22
ENSGALG00000009402	LRRC34	26.2291	-0.179864	0.0963962	3.48858	0.0617934	0.489951	9
ENSGALG00000006216	MYOD1	2.33919	-1.21638	0.651945	3.48758	0.061831	0.49	5
ENSGALG00000002042		108.671	-0.0989299	0.0528947	3.486	0.0618898	0.490217	14
ENSGALG00000004197	SUPV3L1	22.8311	-0.159913	0.0857022	3.48369	0.0619765	0.490655	6
ENSGALG00000023933	G0S2	48.0593	-0.733509	0.374826	3.47892	0.0621554	0.491822	26
ENSGALG00000040917	PIK3R4	26.3492	-0.175095	0.0939272	3.47767	0.0622021	0.491835	2
ENSGALG00000010663	TTC8	45.3774	-0.154898	0.0830812	3.4772	0.06222	0.491835	5
ENSGALG00000013647	TFB1M	28.5795	-0.176598	0.0946377	3.47422	0.0623322	0.492243	3
ENSGALG00000037734	PIGB	19.1275	0.216547	0.115771	3.47415	0.0623348	0.492243	10
ENSGALG00000005094	GRAPL	2.78164	-0.485033	0.2587	3.47302	0.0623772	0.492329	14
ENSGALG00000012018	UGT8	43.518	0.239713	0.12814	3.47216	0.0624098	0.492337	4
ENSGALG00000053595	CXXC4	3.39792	-0.402802	0.221138	3.46941	0.0625138	0.492659	4
ENSGALG00000005782	GCLM	291.301	-0.0732633	0.0393771	3.46949	0.0625107	0.492659	8
ENSGALG00000012396	PTGER2	1.25122	-0.610089	0.342026	3.46664	0.0626185	0.493235	5
ENSGALG00000008942	FOXN2	70.1944	-0.195942	0.104772	3.46446	0.062701	0.493387	3
ENSGALG00000030209	CPZ	25.3399	0.226173	0.121771	3.46468	0.0626927	0.493387	4
ENSGALG00000016584	EGFL6	3.35243	-0.51451	0.283997	3.45797	0.0629476	0.493816	1
ENSGALG00000020390		41.1153	-0.355719	0.194785	3.45806	0.0629442	0.493816	5
ENSGALG00000023772	HSPB7	17.2058	-0.262606	0.142503	3.4572	0.062977	0.493816	21
ENSGALG00000002683	DECR2	180.327	-0.118929	0.0638505	3.45931	0.0628967	0.493816	14
ENSGALG00000008330	TMEM60	19.4717	0.178519	0.0958639	3.45833	0.0629339	0.493816	1
ENSGALG00000006134	HOGA1	129.681	0.192846	0.104043	3.45955	0.0628872	0.493816	6
ENSGALG00000013720	FBXO15	4.08237	0.482447	0.26796	3.4588	0.0629159	0.493816	2
ENSGALG00000054736		3.17354	-0.753031	0.434375	3.4367	0.0637629	0.493817	3
ENSGALG00000053694	OVST	1.48652	-0.582695	0.332407	3.4354	0.0638132	0.493817	1
ENSGALG00000043613	TXNDC16	8.5731	-0.311921	0.168422	3.43659	0.063767	0.493817	5
ENSGALG00000004364	ABR	15.1134	-0.236923	0.127993	3.43996	0.0636372	0.493817	19
ENSGALG00000002424	RECQL5	15.6605	-0.218711	0.117902	3.43639	0.063775	0.493817	18
ENSGALG00000030378	RPL11	438.862	-0.21473	0.115113	3.43854	0.063692	0.493817	23
ENSGALG00000016716	STAG3	29.3263	-0.163471	0.0881025	3.43002	0.0640215	0.493817	1
ENSGALG00000014442	GAPDH	3338.2	-0.154573	0.0828981	3.4355	0.0638091	0.493817	1
[truncated: 21,292 more rows]
