# Supplementary material for: Multi-layered dosage compensation of the avian Z chromosome by increased transcriptional burst frequency and elevated translational rates
Source: Nat Commun. 2025 Oct 13;16:9088. doi: 10.1038/s41467-025-64817-w (PMC12518621; doi:10.1038/s41467-025-64817-w)
Supplement: Supplementary file 6 — Supplementary Dataset 2 [file 41467_2025_64817_MOESM6_ESM.xlsx]

## Sheet: 2x2contingency
Supplementary Data 2. Comparison of differential expression of chrZ in pure RJF and WL breeds corrected for tissue type using DESeq2 LRT tests.
chrZ	P<0.001	P>0.001
WL	124	521
RJF	122	540

## Sheet: RJF_diffexprs
gene_id	gene_name	baseMean	log2FoldChange	lfcSE	stat	pvalue	padj	chrom
ENSGALG00000035998	HINTW	491.104	-1.63678	1.36165	1207.9	1.16889e-264	1.62896e-260	W
ENSGALG00000043758		105.926	1.24773	1.22997	1069.09	1.72794e-234	1.20403e-230	W
ENSGALG00000040704	SPIN1W	110.962	-1.77885	1.33902	956.926	4.14175e-210	1.92398e-206	W
ENSGALG00000033705		55.7038	-1.32417	1.36099	891.106	8.42077e-196	2.9338e-192	W
ENSGALG00000040263		63.969	1.88664	0.349704	608.101	2.89576e-134	8.07106e-131	W
ENSGALG00000040086	HNRNPKL	40.0977	-0.856555	1.36384	603.388	3.06784e-133	7.12558e-130	W
ENSGALG00000014184		21.6259	-0.768751	1.37672	354.676	4.06402e-79	8.09087e-76	W
ENSGALG00000051419		21.362	0.589569	1.39298	350.645	3.06606e-78	5.34108e-75	Z
ENSGALG00000034488		23.4337	-0.940292	1.35122	297.963	9.15426e-67	1.41749e-63	W
ENSGALG00000031327		20.6428	-1.60185	1.37488	295.415	3.28701e-66	4.58078e-63	W
ENSGALG00000048286		17.0642	-1.43427	1.38268	291.395	2.46917e-65	3.12821e-62	W
ENSGALG00000035780		15.0737	0.265849	1.38105	269.307	1.60649e-60	1.86567e-57	W
ENSGALG00000040780	UBAP2	12.1372	-0.0693689	1.38627	230.454	4.74572e-52	5.08741e-49	W
ENSGALG00000029783		10.4091	0.198275	1.39586	214.333	1.55806e-48	1.55094e-45	AADN05001439.1
ENSGALG00000030382		11.6517	-0.77106	1.3939	196.911	9.86347e-45	9.16382e-42	W
ENSGALG00000048542		13.7965	-1.67197	1.39003	196.616	1.14391e-44	9.96345e-42	W
ENSGALG00000041500		12.0931	1.06028	1.30998	163.132	2.34037e-37	1.91855e-34	W
ENSGALG00000037880	ATP5A1Z	750.753	-0.325813	0.12393	154.543	1.76247e-35	1.36455e-32	Z
ENSGALG00000038064		12.7787	0.0789413	1.43553	149.109	2.71411e-34	1.99073e-31	W
ENSGALG00000041221		8.98891	-1.45664	1.4181	145.154	1.98758e-33	1.38494e-30	W
ENSGALG00000054870		7.49767	-1.01842	1.42317	125.59	3.78126e-29	2.50932e-26	W
ENSGALG00000031355		6.71102	-0.150975	1.42245	111.585	4.4056e-26	2.79075e-23	W
ENSGALG00000021365	DCTN3	162.499	-0.44305	0.120495	106.857	4.78434e-25	2.89889e-22	Z
ENSGALG00000001986	VCP	289.435	-0.159328	0.119674	106.226	6.58043e-25	3.82104e-22	Z
ENSGALG00000014942	NSA2	179.994	1.94521	0.146054	105.6	9.02182e-25	5.02912e-22	Z
ENSGALG00000036774	RPL17	435.269	2.98637	0.172325	96.117	1.08293e-22	5.80452e-20	Z
ENSGALG00000039023		39.2784	0.578025	0.7667	91.5706	1.07682e-21	5.55799e-19	W
ENSGALG00000031142	ACAA2	334.504	1.2216	0.142818	89.492	3.07886e-21	1.53239e-18	Z
ENSGALG00000008229	ALDH7A1	376.449	1.62864	0.176046	88.4772	5.14235e-21	2.47117e-18	Z
ENSGALG00000015617	RPS23	564.412	3.23406	0.161632	78.5593	7.76306e-19	3.6062e-16	Z
ENSGALG00000015372	ATP5I	113.502	0.285639	0.165601	77.8596	1.10629e-18	4.97333e-16	Z
ENSGALG00000015082	RPS6	1287.5	2.60927	0.168521	77.7795	1.1521e-18	5.0174e-16	Z
ENSGALG00000048320	HINT2	142.981	-0.777654	0.15002	77.4276	1.37679e-18	5.81423e-16	Z
ENSGALG00000027170		5.34246	-0.792041	1.47962	76.7215	1.96844e-18	8.06828e-16	W
ENSGALG00000030707		4.57348	-1.07402	1.49267	74.8785	5.00583e-18	1.99318e-15	W
ENSGALG00000015156	NMRK1	74.571	0.359296	0.23796	74.4042	6.36527e-18	2.39747e-15	Z
ENSGALG00000002187	HSD17B4	526.353	1.00239	0.139085	74.4451	6.23476e-18	2.39747e-15	Z
ENSGALG00000035785		4.49577	-1.2655	1.46357	71.376	2.95247e-17	1.08278e-14	W
ENSGALG00000003605		188.027	1.1439	0.150762	67.2327	2.41279e-16	8.62171e-14	Z
ENSGALG00000012607	ZCCHC6	133.879	-0.0617115	0.126127	66.0798	4.33042e-16	1.50872e-13	Z
ENSGALG00000047904		4.51173	-1.11735	1.53427	62.3341	2.89862e-15	9.85249e-13	W
ENSGALG00000036001	SMAD2Z	148.883	1.33849	0.190341	60.8488	6.16302e-15	2.04495e-12	Z
ENSGALG00000003288	TARS	88.5495	1.53045	0.197935	57.6568	3.12081e-14	1.01143e-11	Z
ENSGALG00000013493	SPTLC1	182.924	-0.561255	0.146107	56.2301	6.44654e-14	2.0418e-11	Z
ENSGALG00000027963	COX7C	203.678	-0.579394	0.188419	56.0727	6.98386e-14	2.16282e-11	Z
ENSGALG00000048307		3.86298	0.687263	1.55172	54.279	1.73947e-13	5.26983e-11	W
ENSGALG00000000218	SRP19	87.8088	0.399135	0.203967	52.7456	3.79672e-13	1.10231e-10	Z
ENSGALG00000003775	RICTOR	75.4075	1.59496	0.181188	52.7746	3.74104e-13	1.10231e-10	Z
ENSGALG00000014906	MOCS2	83.8393	0.51548	0.205202	51.1921	8.37533e-13	2.38201e-10	Z
ENSGALG00000003326	AMACR	57.0273	1.39987	0.277443	50.3115	1.31175e-12	3.65612e-10	Z
ENSGALG00000027334		149.929	1.1429	0.207667	49.6691	1.81994e-12	4.97307e-10	Z
ENSGALG00000026300		75.0057	-0.445381	0.156153	48.579	3.17252e-12	8.50234e-10	Z
ENSGALG00000015548	RNF20	197.065	-0.0796855	0.145502	48.382	3.50777e-12	9.22345e-10	Z
ENSGALG00000040796	AOPEP	47.9194	0.304587	0.226845	48.2605	3.73186e-12	9.63097e-10	Z
ENSGALG00000000247	WDR36	68.1402	1.58554	0.207063	44.9957	1.97472e-11	5.00358e-09	Z
ENSGALG00000015704	TXN	610.695	1.16376	0.219825	43.4498	4.34982e-11	1.08248e-08	Z
ENSGALG00000043838		3.75813	-0.554173	1.63644	41.8665	9.77234e-11	2.38925e-08	W
ENSGALG00000028026	NDUFS4	95.5453	-0.45037	0.201185	41.5514	1.14811e-10	2.75863e-08	Z
ENSGALG00000043541	SREK1	89.2171	-0.00117789	0.144388	41.4585	1.20402e-10	2.84394e-08	Z
ENSGALG00000020528	INIP	62.5511	1.66818	0.206215	40.7594	1.7217e-10	3.99893e-08	Z
ENSGALG00000014648	CETN3	83.2486	0.374195	0.187757	40.0915	2.42341e-10	5.5365e-08	Z
ENSGALG00000033862		81.2213	0.451154	0.222454	40.0212	2.51228e-10	5.59233e-08	Z
ENSGALG00000014891	PELO	225.325	0.460353	0.157971	40.0089	2.5281e-10	5.59233e-08	Z
ENSGALG00000028135		25.9956	0.39775	0.289794	38.7282	4.87129e-10	1.06072e-07	Z
ENSGALG00000015144	ZFAND5	76.6126	-0.349118	0.179715	38.5729	5.27454e-10	1.13086e-07	Z
ENSGALG00000014724		43.7427	0.715526	0.229298	38.3988	5.76681e-10	1.21767e-07	Z
ENSGALG00000004390	AP3B1	77.3098	1.28364	0.188148	38.3127	6.02695e-10	1.25361e-07	Z
ENSGALG00000004353	TBCA	73.3775	1.08994	0.183751	38.0133	7.02636e-10	1.43999e-07	Z
ENSGALG00000052796		118.941	-0.862074	0.169111	37.8801	7.52303e-10	1.51943e-07	Z
ENSGALG00000003688	NUP155	49.3566	1.33832	0.235057	37.728	8.13276e-10	1.61912e-07	Z
ENSGALG00000027932	SLF1	35.6183	-0.607372	0.211636	36.7719	1.32787e-09	2.60637e-07	Z
ENSGALG00000005337	SNX2	130.466	0.270572	0.15363	36.6701	1.39912e-09	2.70808e-07	Z
ENSGALG00000015663	HSDL2	154.911	2.38507	0.208625	36.4031	1.60444e-09	3.06294e-07	Z
ENSGALG00000014916	SPIN1Z	94.7631	0.303367	0.191549	36.2937	1.69708e-09	3.19602e-07	Z
ENSGALG00000001864	C9orf72	62.2721	-1.54353	0.218014	36.0335	1.9395e-09	3.56486e-07	Z
ENSGALG00000015641	CCNH	105.024	-0.0613105	0.179634	36.0289	1.9441e-09	3.56486e-07	Z
ENSGALG00000015264	PPIP5K2	146.855	-0.615307	0.141592	35.3246	2.79079e-09	5.05097e-07	Z
ENSGALG00000014661	FAM172A	63.2064	0.873021	0.253	35.0744	3.17346e-09	5.66992e-07	Z
ENSGALG00000026001	C9orf85	64.7506	-0.136746	0.204695	34.8911	3.4867e-09	6.15071e-07	Z
ENSGALG00000028267		56.8234	1.01172	0.238773	34.5939	4.06176e-09	7.07558e-07	Z
ENSGALG00000001782	PLAA	50.3515	0.274662	0.195272	34.4132	4.45699e-09	7.66823e-07	Z
ENSGALG00000005423	GRHPR	53.5313	-3.78007	0.362288	34.343	4.62049e-09	7.75796e-07	Z
ENSGALG00000038723	RPP25L	35.8971	0.605434	0.231618	34.3627	4.57403e-09	7.75796e-07	Z
ENSGALG00000001109	GTSF1	79.514	0.66608	0.275445	33.3681	7.62641e-09	1.26526e-06	27
ENSGALG00000049285		134.708	0.642297	0.13734	33.0992	8.75764e-09	1.43584e-06	Z
ENSGALG00000013809		105.526	0.494243	0.154381	32.5436	1.16547e-08	1.8669e-06	Z
ENSGALG00000013512	BTF3	125.487	1.51853	0.164938	32.5642	1.15317e-08	1.8669e-06	Z
ENSGALG00000010147	CBWD1	50.0204	0.886697	0.23089	32.4805	1.20395e-08	1.90662e-06	Z
ENSGALG00000015620	XRCC4	46.0299	-0.562635	0.20947	32.1699	1.4126e-08	2.21192e-06	Z
ENSGALG00000027332	TMEM167A	163.427	0.639997	0.137524	32.0655	1.49064e-08	2.30817e-06	Z
ENSGALG00000014790	CDK7	37.7541	0.181244	0.250551	31.6383	1.8573e-08	2.84432e-06	Z
ENSGALG00000015090	PLIN2	205.186	0.0203307	0.193395	31.328	2.17914e-08	3.30093e-06	Z
ENSGALG00000028998	XPA	88.6141	1.71924	0.245427	31.1632	2.37216e-08	3.55467e-06	Z
ENSGALG00000013628	C6orf62	155.684	-0.470182	0.21284	31.0919	2.46097e-08	3.61012e-06	2
ENSGALG00000012585	UBQLN1	128.758	2.03542	0.205393	31.0991	2.45187e-08	3.61012e-06	Z
ENSGALG00000002227	DMXL1	105.367	0.136354	0.195785	30.8082	2.84839e-08	4.13491e-06	Z
ENSGALG00000034584		50.7568	-0.0962841	0.227283	30.7265	2.97084e-08	4.26821e-06	Z
ENSGALG00000012621	ERCC6L2	64.5046	2.06173	0.212742	30.1251	4.0505e-08	5.75997e-06	Z
ENSGALG00000015576		37.543	0.268259	0.252542	29.6372	5.20958e-08	7.3334e-06	Z
ENSGALG00000014784	MAST4	98.2117	1.95673	0.163056	28.3714	1.00133e-07	1.39546e-05	Z
ENSGALG00000039238	SALL1	350.56	0.533821	0.219719	28.2951	1.0416e-07	1.4372e-05	11
ENSGALG00000014709	SKIV2L2	91.4692	0.671648	0.213311	27.9008	1.27697e-07	1.72775e-05	Z
ENSGALG00000008237	GRAMD2B	55.1566	3.01559	0.354522	27.9097	1.27109e-07	1.72775e-05	Z
ENSGALG00000012598	NAA35	97.2355	0.0924431	0.164107	27.6816	1.43014e-07	1.91639e-05	Z
ENSGALG00000014700	DHX29	63.3507	0.391619	0.192778	27.6283	1.4701e-07	1.95117e-05	Z
ENSGALG00000002308	COMMD10	65.1458	-0.177333	0.179437	26.8099	2.24483e-07	2.95131e-05	Z
ENSGALG00000001947	ELP1	57.7374	0.860134	0.19823	26.5226	2.60472e-07	3.39246e-05	Z
ENSGALG00000015368	TMEM175	64.6675	-0.585108	0.203118	26.3508	2.84707e-07	3.67378e-05	Z
ENSGALG00000015002	MRPS27	65.0314	0.108397	0.186802	26.1292	3.19312e-07	4.08251e-05	Z
ENSGALG00000014642	CHD1Z	90.4539	1.46835	0.211199	26.0881	3.26193e-07	4.13257e-05	Z
ENSGALG00000047530		5.02557	0.608307	0.879071	25.9921	3.42826e-07	4.30417e-05	10
ENSGALG00000015058	PTPRD	60.0219	-0.338812	0.160397	25.883	3.62744e-07	4.51357e-05	Z
ENSGALG00000015331	GNE	81.6944	-0.0148374	0.16303	25.8397	3.70975e-07	4.57514e-05	Z
ENSGALG00000003631	CPLANE1	41.3626	1.14755	0.233303	25.5363	4.34137e-07	5.30714e-05	Z
ENSGALG00000018874	SNX24	58.7152	0.585599	0.285459	25.2361	5.07247e-07	6.14696e-05	Z
ENSGALG00000014691	PHAX	63.1035	0.580976	0.231901	24.9417	5.90891e-07	7.09885e-05	Z
ENSGALG00000002341	AP3S1	115.614	-0.671427	0.142675	24.7979	6.36654e-07	7.58326e-05	Z
ENSGALG00000036785	TRIM8	395.324	-1.33346	0.143583	24.4411	7.66148e-07	9.04834e-05	6
ENSGALG00000014765	TRIM23	26.9705	-0.18003	0.273862	24.2734	8.35871e-07	9.78882e-05	Z
ENSGALG00000036111	ITM2C	298.831	-3.28674	0.281828	24.1161	9.07011e-07	0.000105239	9
ENSGALG00000015021	TMEM174	84.7708	-0.937978	1.56441	24.1018	9.13746e-07	0.000105239	Z
ENSGALG00000002394	RGP1	31.8898	-0.0036817	0.248251	23.9561	9.85595e-07	0.000112584	Z
ENSGALG00000005016	ZNF608	32.4001	0.599392	0.215817	23.3921	1.32119e-06	0.000149692	Z
ENSGALG00000013510	UTP15	48.9883	0.978924	0.223919	23.266	1.41068e-06	0.000158543	Z
ENSGALG00000000220	APC	126.037	-0.746601	0.133176	23.2289	1.43823e-06	0.000160345	Z
ENSGALG00000014767	TRAPPC13	40.6064	1.05741	0.263891	23.0409	1.58595e-06	0.000175411	Z
ENSGALG00000014649	MBLAC2	24.5053	-0.168134	0.338582	22.9999	1.62011e-06	0.000177778	Z
ENSGALG00000015603	ZCCHC9	59.4777	0.512412	0.248075	22.9274	1.68234e-06	0.000183165	Z
ENSGALG00000003373	BRIX1	74.507	1.69387	0.226588	22.8961	1.70996e-06	0.000184729	Z
ENSGALG00000008174	MTAP	40.3335	2.321	0.337068	22.7053	1.88848e-06	0.000202445	Z
ENSGALG00000012760	WASHC3	98.2951	1.07804	0.150853	22.5584	2.03847e-06	0.000215213	1
ENSGALG00000000189	YTHDC2	62.2376	1.37947	0.220098	22.5599	2.03689e-06	0.000215213	Z
ENSGALG00000013548	GZMA	4.59153	3.39052	1.05726	22.5306	2.06821e-06	0.000216711	Z
ENSGALG00000014684	ERAP1	55.9751	1.27301	0.296208	22.3101	2.31978e-06	0.000241257	Z
ENSGALG00000015691	SMC2	87.3534	4.50555	0.357152	22.2211	2.42993e-06	0.000250841	Z
ENSGALG00000052199	SNRPD2	31.692	-1.52957	0.221247	22.2002	2.45643e-06	0.000251712	32
ENSGALG00000015391		43.237	0.495516	0.241255	22.1711	2.49395e-06	0.000253691	Z
ENSGALG00000023379	F2RL2	14.6376	2.96453	0.542158	22.1261	2.55311e-06	0.000257827	Z
ENSGALG00000014740	IPO11	44.5276	2.08155	0.240182	21.9996	2.72707e-06	0.000273414	Z
ENSGALG00000014789	MRPS36	74.5109	-0.0580021	0.202238	21.9384	2.81547e-06	0.00028026	Z
ENSGALG00000013511	ANKRA2	42.9958	0.245014	0.211203	21.5449	3.45647e-06	0.000341627	Z
ENSGALG00000039434	PIAS2	76.0585	0.690385	0.165094	21.4322	3.66561e-06	0.000359746	Z
ENSGALG00000014732	ERCC8	18.8784	0.93431	0.358312	21.3218	3.88283e-06	0.0003784	Z
ENSGALG00000003144	TRIM25	45.4436	2.25628	0.331791	20.9721	4.66029e-06	0.000451013	18
ENSGALG00000008382	GNAI1	231.425	-1.92215	0.183681	20.932	4.75889e-06	0.000457378	1
ENSGALG00000014670	TTC37	54.2056	0.822471	0.197401	20.5468	5.81909e-06	0.000555444	Z
ENSGALG00000037299	LYRM7	34.0096	-0.476463	0.346818	20.4817	6.02045e-06	0.000570755	Z
ENSGALG00000014664		8.1008	-0.508593	0.491646	20.4595	6.09079e-06	0.000573522	Z
ENSGALG00000023066	DNAJA1	471.638	1.02747	0.171072	20.3867	6.32664e-06	0.000591732	Z
ENSGALG00000034801	HDHD2	45.4768	-0.173293	0.249783	20.2714	6.71959e-06	0.000624294	Z
ENSGALG00000014672	ARSK	33.9328	2.73128	0.389421	20.0278	7.63254e-06	0.000704418	Z
ENSGALG00000014747	CWC27	58.3488	1.5682	0.239107	19.9178	8.08447e-06	0.000741218	Z
ENSGALG00000014589		34.6989	0.10087	0.287789	19.8093	8.55635e-06	0.000779354	28
ENSGALG00000015118	SMC5	110.662	1.12769	0.154876	19.7333	8.90365e-06	0.000805723	Z
ENSGALG00000017706		33.3836	2.4987	0.35775	19.6142	9.47602e-06	0.000851986	Z
ENSGALG00000005395	POLR1E	36.5714	0.357355	0.304941	19.5883	9.60545e-06	0.000858087	Z
ENSGALG00000005316	SRFBP1	29.0669	1.25433	0.302305	19.5024	1.00471e-05	0.000891825	Z
ENSGALG00000015138	ABHD17B	39.786	0.036303	0.272196	19.3846	1.06868e-05	0.0009426	Z
ENSGALG00000004311		23.0878	1.664	0.331737	19.3398	1.09405e-05	0.000958908	Z
ENSGALG00000014978	IQGAP2	229.435	3.41303	0.256926	19.2555	1.14342e-05	0.000995919	Z
ENSGALG00000046830		84.9293	-1.23656	0.18506	19.2275	1.16028e-05	0.00100433	22
ENSGALG00000014787	SLC30A5	63.9337	0.765684	0.236507	19.2104	1.17074e-05	0.00100712	Z
ENSGALG00000001668	UBE2R2	106.723	-0.747986	0.234855	18.9743	1.32491e-05	0.00112585	Z
ENSGALG00000014756	PPWD1	41.8819	0.888289	0.232535	18.9803	1.32073e-05	0.00112585	Z
ENSGALG00000004350	WDR41	26.3015	-0.350929	0.253151	18.8614	1.40568e-05	0.00118724	Z
ENSGALG00000027891	NREP	482.206	1.4248	0.176062	18.7864	1.46208e-05	0.00122744	Z
ENSGALG00000010624	MEMO1	69.1269	0.287128	0.188713	18.7284	1.50724e-05	0.00125778	3
ENSGALG00000050110		22.8478	1.65147	0.307683	18.7145	1.51824e-05	0.00125942	Z
ENSGALG00000026203	FAM174A	41.5842	1.86443	0.297557	18.5754	1.63312e-05	0.0013467	Z
ENSGALG00000017558		24.7071	0.542864	0.359929	18.2537	1.93349e-05	0.00158501	Z
ENSGALG00000036775	SETBP1	82.7833	-0.660057	0.231967	18.2232	1.96475e-05	0.00160121	Z
ENSGALG00000002605	MRPL17	25.553	0.509044	0.283023	18.1095	2.08557e-05	0.0016898	Z
ENSGALG00000042182	OXR1	174.975	-1.35106	0.115563	17.9244	2.2985e-05	0.00185155	2
ENSGALG00000015540	RAD23B	282.46	2.32665	0.14396	17.7179	2.56211e-05	0.00205204	Z
ENSGALG00000014810	TENT2	33.3566	0.714404	0.283198	17.4764	2.90899e-05	0.00231656	Z
ENSGALG00000023552	SPEF2	16.4128	-1.22371	0.389088	17.2254	3.31972e-05	0.00261191	Z
ENSGALG00000050634		180.426	-1.1971	0.702967	17.216	3.33611e-05	0.00261191	32
ENSGALG00000026757	DHFR	37.0187	1.43307	0.259128	17.2211	3.32726e-05	0.00261191	Z
ENSGALG00000012591		161.525	0.604203	0.128621	17.1628	3.43091e-05	0.00267113	Z
ENSGALG00000020534	AK6	21.7557	-0.642956	0.303111	17.0861	3.57219e-05	0.00276567	Z
ENSGALG00000019756	MLANA	8.95021	6.10039	1.15338	17.0056	3.72692e-05	0.00286952	Z
ENSGALG00000014833	RPL37	545.548	2.39247	0.14343	16.9317	3.87489e-05	0.00296706	Z
ENSGALG00000047248	DESI1	186.44	-0.732713	0.151096	16.7407	4.28521e-05	0.00326331	1
ENSGALG00000001954	APTX	26.9464	1.05174	0.272416	16.564	4.70363e-05	0.00356249	Z
ENSGALG00000028675	ZCCHC7	30.0098	0.965158	0.28024	16.1997	5.70044e-05	0.00429413	Z
ENSGALG00000014956	POLK	33.2987	0.90943	0.278176	15.9816	6.39617e-05	0.00479231	Z
ENSGALG00000015376	IDUA	30.9393	0.758301	0.296458	15.91	6.64253e-05	0.00495028	Z
ENSGALG00000027564	NDUFAF2	42.5169	-0.437075	0.214461	15.875	6.7668e-05	0.00501607	Z
ENSGALG00000046953		8.86499	-1.20799	0.492215	15.7902	7.07668e-05	0.00521802	Z
ENSGALG00000015443	FKTN	24.9304	0.199361	0.309096	15.6106	7.78167e-05	0.00568319	Z
ENSGALG00000000273	FER	52.7071	0.624941	0.189199	15.5989	7.82988e-05	0.00568319	Z
ENSGALG00000015326	CLTA	196.18	1.7328	0.177058	15.6045	7.80683e-05	0.00568319	Z
ENSGALG00000014939	GFM2	37.0522	1.0138	0.257984	15.5408	8.07438e-05	0.00583029	Z
ENSGALG00000003708	WDR70	58.0517	-0.25171	0.183843	15.4798	8.33902e-05	0.00599034	Z
ENSGALG00000001872	SDF4	174.741	1.34048	0.125648	15.4522	8.46166e-05	0.00604727	21
ENSGALG00000014721		20.2851	0.452144	0.293735	15.406	8.67122e-05	0.00616542	Z
ENSGALG00000014737	KIF2A	121.99	-0.635077	0.125124	15.3652	8.8604e-05	0.00626794	Z
ENSGALG00000027632	ACYP2	50.1751	-0.597301	0.218574	15.277	9.28411e-05	0.00653451	3
ENSGALG00000004200	DPP9	50.8852	0.274869	0.205006	15.2377	9.47903e-05	0.00663818	28
ENSGALG00000045028		13.5513	-0.088295	0.872594	15.1474	9.94364e-05	0.00691439	Z
ENSGALG00000014952	CERT1	54.4372	0.506768	0.233712	15.1419	9.97267e-05	0.00691439	Z
ENSGALG00000021848		646.293	0.610495	1.18375	14.9861	0.000108305	0.00747195	Z
ENSGALG00000015451	ZNF462	94.8491	1.40278	0.177092	14.9424	0.000110844	0.00760944	Z
ENSGALG00000027714	ATG10	24.2734	2.13716	0.301482	14.884	0.000114326	0.00781005	Z
ENSGALG00000015014	TNPO1	51.1633	1.43118	0.198962	14.8147	0.000118606	0.00806289	Z
ENSGALG00000010164	SMARCA2	342.889	1.22243	0.113626	14.7993	0.00011958	0.00808965	Z
ENSGALG00000050497		9.42605	-0.0861774	0.502446	14.7389	0.000123472	0.00827264	Z
ENSGALG00000015433	ABCA1	18.7243	1.66278	0.432027	14.7459	0.000123013	0.00827264	Z
ENSGALG00000026028	SREK1IP1	25.8923	-0.183249	0.255857	14.6288	0.000130901	0.00872841	Z
ENSGALG00000054392		20.0473	1.07038	0.362359	14.5563	0.00013603	0.00902722	Z
ENSGALG00000015170	VPS13A	98.9158	-0.175023	0.1709	14.5117	0.000139294	0.00920003	Z
ENSGALG00000047807	DMBT1L	109.256	3.11703	1.22991	14.486	0.000141208	0.00928245	31
ENSGALG00000001691	INTS11	65.6105	0.862419	0.208931	14.4076	0.000147207	0.00963134	21
ENSGALG00000034134	ZNF302	10.0858	3.40205	0.785501	14.3674	0.000150385	0.00979332	18
ENSGALG00000041052		31.3072	1.39967	0.305818	14.3487	0.000151888	0.00982395	Z
ENSGALG00000000215	DCP2	39.5365	2.40207	0.294233	14.344	0.000152266	0.00982395	Z
ENSGALG00000015177	GNAQ	62.0747	0.0893488	0.173941	14.2748	0.000157964	0.0101447	Z
ENSGALG00000044064		21.7516	1.51982	0.354637	14.2332	0.000161499	0.0103241	Z
ENSGALG00000006038	TGFBR3	71.1077	5.14108	0.352307	14.1829	0.000165868	0.010555	8
ENSGALG00000017405	NPR3	48.727	-1.70842	0.611485	14.1378	0.000169893	0.010762	Z
ENSGALG00000011236	BEGAIN	23.9118	-7.89658	1.20519	13.9965	0.000183149	0.0115328	5
ENSGALG00000041081		37.0035	0.878459	0.24724	13.9907	0.000183716	0.0115328	Z
ENSGALG00000014725	PLK2	45.8667	-0.751369	0.289027	13.6415	0.000221245	0.0138263	Z
ENSGALG00000012606	ISCA1	133.171	-0.522655	0.158119	13.619	0.000223912	0.0139305	Z
ENSGALG00000005352	GATA5	8.04928	3.60034	1.25764	13.5804	0.000228556	0.0141563	20
ENSGALG00000046652		57.4012	2.9056	1.11612	13.5399	0.000233547	0.0144013	8
ENSGALG00000020523		32.4624	0.926806	0.259141	13.5172	0.000236387	0.0144652	Z
ENSGALG00000015148	ANXA1	154.573	3.39987	0.4583	13.515	0.000236658	0.0144652	Z
ENSGALG00000034510	VPS16	95.3458	-0.231307	0.227341	13.5012	0.000238409	0.0145086	4
ENSGALG00000012259		197.748	-0.231433	0.118401	13.4784	0.000241331	0.0145592	7
ENSGALG00000005330	SNCAIP	14.9804	0.696031	0.352782	13.4841	0.000240589	0.0145592	Z
ENSGALG00000036117	TENT5B	9.28	3.52224	0.900606	13.4057	0.000250866	0.0150692	23
ENSGALG00000015071	FOCAD	37.7093	1.19205	0.245201	13.3901	0.000252952	0.0151294	Z
ENSGALG00000036789	ADGRL2	120.965	-0.202062	0.196205	13.3442	0.000259226	0.0153726	8
ENSGALG00000004875	PEMT	198.003	0.407606	0.217894	13.3443	0.000259207	0.0153726	14
ENSGALG00000003365	RAD1	13.7652	0.777062	0.381762	13.2981	0.000265673	0.0156882	Z
ENSGALG00000004005	AKR7L	342.419	0.0483517	0.172429	13.2385	0.000274261	0.0160592	21
ENSGALG00000028298	CNTLN	8.84664	0.50937	0.481799	13.239	0.000274177	0.0160592	Z
ENSGALG00000014843	TPD52L1	12.7582	-8.06781	1.22466	13.1221	0.00029184	0.0170171	3
ENSGALG00000000678	CITED4	97.2229	-0.482336	0.209161	13.0895	0.00029695	0.0172429	23
ENSGALG00000035352	ZBTB17	27.7243	-0.0397947	0.276886	13.0691	0.000300209	0.0173598	21
ENSGALG00000003168	MTMR12	35.6986	1.65821	0.320361	13.0605	0.000301589	0.0173675	Z
ENSGALG00000006568	TM9SF4	34.6971	-0.319383	0.288687	12.998	0.00031183	0.0178834	20
ENSGALG00000014903	ITGA2	22.121	1.01028	0.320299	12.9834	0.000314261	0.0179489	Z
ENSGALG00000001441	UBE2G1	80.8967	1.01669	0.177164	12.811	0.000344578	0.0196002	19
ENSGALG00000015349		37.1667	0.371749	0.229211	12.6484	0.000375883	0.0212939	Z
ENSGALG00000012586	GKAP1	38.3416	2.1527	0.297229	12.6142	0.000382819	0.021599	Z
ENSGALG00000003120	NCOR2	591.795	-0.819581	0.155161	12.5346	0.000399491	0.0224488	15
ENSGALG00000031991	SHLD3	10.2472	0.416826	0.483811	12.5269	0.000401143	0.0224511	Z
ENSGALG00000035773	PIK3C3	60.3758	0.902542	0.2151	12.4316	0.000422127	0.0235311	Z
ENSGALG00000002447	CTNNA1	195.148	2.17626	0.158717	12.4026	0.00042873	0.0238039	13
ENSGALG00000015024	RCL1	42.942	0.508713	0.301988	12.359	0.000438856	0.0241735	Z
ENSGALG00000043675	ANTXR2	30.5236	3.28685	0.44733	12.3599	0.000438653	0.0241735	4
ENSGALG00000015091	HAUS6	50.6688	1.10171	0.236611	12.3236	0.000447264	0.0243479	Z
ENSGALG00000010697	SEMA4D	43.2868	1.5136	0.217268	12.33	0.000445741	0.0243479	Z
ENSGALG00000008072	CHRDL1	26.5225	2.79627	0.384478	12.329	0.000445964	0.0243479	4
ENSGALG00000005200	ADRM1	129.678	-0.185024	0.133063	12.2959	0.00045395	0.0246157	20
ENSGALG00000013397	EXOC3	65.0342	0.75564	0.220613	12.2609	0.000462557	0.0249852	2
ENSGALG00000016690	CYP2AC1	869.309	3.17797	1.19607	12.2274	0.000470932	0.0253394	3
ENSGALG00000001654	C1QBP	110.815	0.251791	0.145459	12.1161	0.000499887	0.0267939	19
ENSGALG00000016467	SMC6	56.7956	1.77542	0.233723	12.0588	0.000515479	0.0275238	3
ENSGALG00000015419	PENK	20.7716	-1.64424	0.427209	12.0448	0.000519364	0.0276254	2
ENSGALG00000015589	MSH3	31.6213	0.627903	0.238104	11.9757	0.000538976	0.0285596	Z
ENSGALG00000008569	CHP1	206.764	0.242636	0.183343	11.9147	0.000556935	0.0293994	5
ENSGALG00000009415	SMOC1	24.325	-0.984202	0.380899	11.9072	0.000559181	0.0294066	5
ENSGALG00000009846	BBS5	51.7317	-0.308129	0.204488	11.8755	0.000568758	0.0297964	7
ENSGALG00000030342	SARNP	85.3468	-0.0348168	0.156747	11.8572	0.00057439	0.0297964	33
ENSGALG00000036101	ARHGAP35	20.9243	0.0181866	0.328768	11.8556	0.000574878	0.0297964	32
ENSGALG00000034198	MCM10	5.09028	1.99757	0.825499	11.8547	0.000575145	0.0297964	1
ENSGALG00000046684		6.4441	-0.925612	0.517212	11.7778	0.000599413	0.0309386	Z
ENSGALG00000014923	ARHGEF28	52.6751	0.519713	0.308846	11.7585	0.000605675	0.0311465	Z
ENSGALG00000013632	ACOT13	83.0058	-0.643205	0.188124	11.748	0.000609087	0.031151	2
ENSGALG00000042023		42.4101	1.60394	0.275003	11.7445	0.000610234	0.031151	1
ENSGALG00000012166	SLC35F5	64.0158	1.50011	0.265837	11.7055	0.000623165	0.031695	7
ENSGALG00000025915	ARRDC3	132.954	1.97529	0.357283	11.682	0.000631075	0.0319806	Z
ENSGALG00000017320	RAB6A	308.236	-3.00408	0.121827	11.655	0.000640299	0.0323305	1
ENSGALG00000015439	SLC44A1	21.7539	1.43125	0.344066	11.6482	0.000642631	0.0323311	Z
ENSGALG00000026547	TPGS2	19.0941	-1.03234	0.372165	11.6005	0.000659337	0.0330522	Z
ENSGALG00000030759	SRPRA	238.914	0.616529	0.144579	11.5722	0.000669457	0.0334393	24
ENSGALG00000014773	ERBIN	85.0382	0.809202	0.19825	11.5543	0.000675914	0.0336412	Z
ENSGALG00000029996	PPP2R5C	350.043	-0.483097	0.131013	11.5213	0.000688029	0.0341223	5
ENSGALG00000001711	PPCDC	14.5576	0.640418	0.398407	11.5106	0.000692019	0.0341985	10
ENSGALG00000033098	C5orf51	11.9893	-0.685674	0.431107	11.4628	0.000710014	0.0349638	Z
ENSGALG00000007349	RASL12	24.9562	1.08248	0.277965	11.4091	0.000730867	0.0358639	10
ENSGALG00000004172	BET1L	53.7932	0.266171	0.191445	11.3983	0.000735096	0.0359449	5
ENSGALG00000008525	ABHD12	116.201	-1.22649	0.149905	11.3891	0.000738774	0.0359985	3
ENSGALG00000015543	MRPL50	13.6438	0.514411	0.386387	11.3582	0.00075117	0.0364749	Z
ENSGALG00000015053	GLDC	61.8091	-2.16332	0.462865	11.3514	0.000753905	0.0364806	Z
ENSGALG00000003733	LIFR	65.4738	1.36358	0.238625	11.3304	0.000762493	0.0367685	Z
ENSGALG00000012589	C9orf64	33.0231	0.957101	0.268163	11.3145	0.000769022	0.0369555	Z
ENSGALG00000031786	BLVRA	31.5109	-1.51172	0.424671	11.2827	0.000782334	0.037466	2
ENSGALG00000039151	ST8SIA3Z	17.5544	-8.55261	1.21268	11.2038	0.000816304	0.0389589	Z
ENSGALG00000028056		97.941	-0.376159	0.196864	11.1761	0.000828595	0.0394106	3
ENSGALG00000039498	PPP3CA	95.6221	-3.48555	0.256386	11.1475	0.000841451	0.0398859	4
ENSGALG00000015529	WFS1	87.038	1.52468	0.311496	11.1268	0.000850889	0.0401966	4
ENSGALG00000012809	ECI2	119.098	1.98921	0.259161	11.1158	0.000855955	0.0402993	2
ENSGALG00000042227	GNLY	27.0294	-1.17786	0.462604	11.0939	0.000866134	0.0406412	22
ENSGALG00000007178	FADS2	1412.11	-1.69874	0.184887	11.0801	0.000872607	0.0406711	5
ENSGALG00000015103	CCDC171	76.2995	2.50837	0.249547	11.0863	0.00086969	0.0406711	Z
ENSGALG00000016486	HS1BP3	55.0961	2.3136	0.368121	11.035	0.000894074	0.0415327	3
ENSGALG00000023083		28.8383	1.00881	0.344371	10.9861	0.000917958	0.0425005	Z
ENSGALG00000013546		3.53746	1.11081	0.916229	10.9771	0.000922463	0.0425677	Z
ENSGALG00000004959	IRS1	26.0906	-0.630974	0.320161	10.9421	0.000940025	0.0432349	9
ENSGALG00000041949	AAMDC	45.4967	0.239276	0.245857	10.8504	0.000987726	0.0452794	1
ENSGALG00000004491	DMGDH	111.901	-0.906236	0.495629	10.8384	0.000994187	0.0454262	Z
ENSGALG00000004425	SCAMP1	32.5445	-1.18626	0.231565	10.8251	0.00100131	0.0456024	Z
ENSGALG00000049835	S1PR3	5.0754	0.206159	0.599084	10.8004	0.00101479	0.0460653	Z
ENSGALG00000002783	SLC43A2	101.408	-1.69477	0.250109	10.724	0.00105753	0.0478499	19
ENSGALG00000027258	CDC42SE2	45.4198	-1.7007	0.238506	10.6928	0.00107553	0.0483504	Z
ENSGALG00000033460	TMCO1	111.6	0.487325	0.152459	10.6937	0.001075	0.0483504	8
ENSGALG00000005821	FAM219A	23.6377	-2.16408	0.280915	10.684	0.00108065	0.0484243	Z
ENSGALG00000014711	PLPP1	114.219	-0.656055	0.196112	10.6396	0.00110691	0.0491383	Z
ENSGALG00000002294	SEMA6A	49.5264	0.061313	0.181737	10.6392	0.00110716	0.0491383	Z
ENSGALG00000008870	ZDHHC6	53.4658	1.56029	0.292325	10.6432	0.00110478	0.0491383	6
ENSGALG00000015577		6.16428	0.264422	0.510068	10.6078	0.00112611	0.0498205	Z
ENSGALG00000007485	TFRC	50.4287	0.550228	0.577176	10.533	0.00117262	0.051714	9
ENSGALG00000015020	TMEM171	51.9227	2.70657	0.488832	10.3983	0.00126128	0.0554487	Z
ENSGALG00000005326	EIF3F	44.6585	2.42662	0.338332	10.3901	0.0012669	0.0555207	6
ENSGALG00000012594	NTRK2	20.0068	-5.41002	0.530095	10.3358	0.00130473	0.0569992	Z
ENSGALG00000009314	CACUL1	16.0765	0.952384	0.417415	10.3253	0.00131218	0.0571455	6
ENSGALG00000028149	MED18	30.1565	0.438976	0.245725	10.1186	0.00146778	0.0637228	Z
ENSGALG00000009807	FLVCR1	4.2513	-1.27961	0.633273	10.0512	0.00152251	0.0658935	3
ENSGALG00000027295	NUDT2	33.1413	1.00355	0.235821	10.0116	0.00155557	0.067116	Z
ENSGALG00000029909	DHDDS	63.8193	-1.26231	0.201635	9.96461	0.00159578	0.06806	23
ENSGALG00000050218		3.96388	-0.56327	0.653614	9.96322	0.00159699	0.06806	Z
ENSGALG00000010864	EREG	14.793	0.764081	1.00603	9.96975	0.00159133	0.06806	4
ENSGALG00000014960		9.71258	2.15541	0.60261	9.96736	0.0015934	0.06806	Z
ENSGALG00000037780	PMEPA1	102.726	-0.123269	0.143711	9.94413	0.00161363	0.0685597	20
ENSGALG00000004438	ARSB	19.994	1.25397	0.476922	9.90696	0.00164655	0.0697457	Z
ENSGALG00000040224	TIRAP	26.7313	-0.128194	0.277839	9.90051	0.00165233	0.0697782	24
ENSGALG00000026195	GALT	15.3911	0.463502	0.410826	9.88608	0.00166534	0.0699421	Z
ENSGALG00000010975	TMTC2	18.1046	1.68044	0.331141	9.88508	0.00166625	0.0699421	1
ENSGALG00000014734		21.6971	0.177749	0.314202	9.85365	0.00169495	0.0709334	Z
ENSGALG00000018534		24.9456	2.41424	1.2068	9.82457	0.00172196	0.071848	Z
ENSGALG00000054345	RFKL	20.7886	-1.41904	0.322518	9.81237	0.00173342	0.0721103	Z
ENSGALG00000030730	NOL6	16.24	0.52835	0.397348	9.796	0.00174892	0.0725383	Z
ENSGALG00000009443	TMEM168	20.6994	1.61444	0.354661	9.78684	0.00175766	0.0726845	1
ENSGALG00000005346	PPIC	61.7384	2.22522	0.291277	9.76763	0.00177611	0.0732306	Z
ENSGALG00000011950	ACO2	320.161	-1.36053	0.144203	9.73549	0.00180744	0.0738666	1
ENSGALG00000001183	MYH10	586.508	1.1607	0.127086	9.74351	0.00179957	0.0738666	18
ENSGALG00000004704		12.5141	3.44808	0.552848	9.7387	0.00180429	0.0738666	11
ENSGALG00000037067	EIF3E	312.423	2.70881	0.152563	9.72392	0.00181885	0.0741154	2
ENSGALG00000034905		8.36493	-1.76151	2.71542	9.68956	0.00185318	0.0752941	W
ENSGALG00000002797	PGD	158.253	1.4349	0.146882	9.65591	0.00188744	0.0764631	21
ENSGALG00000012456	RAC2	14.6749	1.48057	0.645885	9.64976	0.00189376	0.0764971	1
ENSGALG00000050798		8.71343	-0.184624	0.396825	9.60081	0.00194492	0.0783365	Z
ENSGALG00000035854		25.6006	1.08497	0.670078	9.58775	0.0019588	0.0786679	2
ENSGALG00000004121	LPAR4	21.6291	1.76279	0.336603	9.56823	0.00197973	0.0792803	4
ENSGALG00000014819	JMY	19.6839	1.58121	0.347762	9.55648	0.00199244	0.0795608	Z
ENSGALG00000039299	LASP1	264.568	-0.100234	0.119311	9.48873	0.00206738	0.0820213	27
ENSGALG00000010694	SECISBP2	67.351	0.989355	0.17649	9.48488	0.00207172	0.0820213	Z
ENSGALG00000012583	IDNK	57.8937	1.62853	0.221331	9.48692	0.00206942	0.0820213	Z
ENSGALG00000002363	HSPA9	443.697	0.494211	0.112993	9.46802	0.00209085	0.0825443	13
ENSGALG00000051885	TTC4	42.6367	-0.35582	0.217966	9.42293	0.00214288	0.0841218	8
ENSGALG00000016618	PNPLA4	15.4623	0.643792	0.457746	9.42459	0.00214095	0.0841218	1
ENSGALG00000008204	FEM1C	23.011	-0.0934551	0.323985	9.39641	0.0021741	0.0851077	Z
ENSGALG00000039704	SEC22B	164.456	0.332479	0.158861	9.38542	0.00218718	0.0853797	8
ENSGALG00000005156		6.29484	1.1662	0.547051	9.336	0.00224696	0.0874681	6
ENSGALG00000049360	PPP1R10	54.3735	-0.46001	0.194958	9.3053	0.00228492	0.0884518	16
ENSGALG00000048930	CDC37	33.211	-0.323437	0.247611	9.31032	0.00227867	0.0884518	30
ENSGALG00000049965		69.6129	-3.15654	0.219807	9.22864	0.00238258	0.0917228	1
ENSGALG00000043570	SGK3	167.056	-1.16609	0.24253	9.23106	0.00237944	0.0917228	2
ENSGALG00000012588	KIF27	14.0922	1.89096	0.436359	9.19336	0.00242894	0.09325	Z
ENSGALG00000021843	AUH	119.472	-0.991855	0.15657	9.1382	0.00250328	0.0955772	Z
ENSGALG00000025842	TPM2	909.887	5.09459	0.197944	9.13944	0.00250158	0.0955772	Z
ENSGALG00000027734	NAIF1	44.337	1.44314	0.215032	9.13095	0.00251321	0.0956941	17
ENSGALG00000012611	RTCB	81.6708	0.563808	0.185246	9.07917	0.00258537	0.0981736	1
ENSGALG00000048343		344.549	5.71234	0.500342	9.06221	0.00260946	0.098819	11
ENSGALG00000014786	PIK3R1	372.041	-2.18424	0.17965	9.04554	0.00263337	0.0994542	Z
ENSGALG00000004259	BLMH	199.246	0.727422	0.17551	9.02764	0.00265928	0.0997108	19
ENSGALG00000008661	CYR61	25.3258	2.7814	0.501617	9.02822	0.00265843	0.0997108	8
ENSGALG00000040833		40.4758	3.678	0.363279	9.02602	0.00266163	0.0997108	7
ENSGALG00000041263	DCLK1	385.671	-4.17045	0.243766	8.94716	0.00277902	0.103552	1
ENSGALG00000047915		3.03483	1.16892	0.924576	8.94895	0.00277629	0.103552	Z
ENSGALG00000051156		43.0139	0.741502	0.242281	8.90192	0.00284871	0.105584	23
ENSGALG00000007430	ARCN1	244.009	0.990165	0.105396	8.90565	0.0028429	0.105584	24
ENSGALG00000003747		45.0912	3.74771	0.343008	8.87579	0.00288978	0.106822	Z
ENSGALG00000011541	BIN1	104.452	-0.195404	0.236249	8.86346	0.00290936	0.107261	7
ENSGALG00000037246	RAMP3	28.5962	1.266	0.320523	8.85571	0.00292173	0.107433	2
ENSGALG00000002501	VKORC1L1	106.662	-0.49258	0.159058	8.81537	0.00298704	0.109546	19
ENSGALG00000035417	TCEB1	154.07	-0.895054	0.129264	8.79677	0.00301764	0.110089	2
ENSGALG00000040506	NARS	225.206	-0.661704	0.123625	8.79703	0.00301721	0.110089	Z
ENSGALG00000037401	IDH3A	158.125	-1.58028	0.152151	8.78922	0.00303016	0.110257	10
ENSGALG00000030253	RBM12	51.3029	0.49526	0.219423	8.75413	0.00308901	0.111949	20
ENSGALG00000015390	HOOK3	87.6085	0.577833	0.154848	8.75194	0.00309272	0.111949	Z
ENSGALG00000032234	2005-03-01	175.373	-1.11579	0.175689	8.72444	0.00313973	0.113119	6
ENSGALG00000004333	ABCA5	8.49485	-0.41357	0.510572	8.70478	0.00317376	0.113119	18
ENSGALG00000016665	FDFT1	302.431	0.598859	0.17825	8.7141	0.00315758	0.113119	3
ENSGALG00000030179		8.44303	1.33651	0.496172	8.71647	0.00315348	0.113119	6
ENSGALG00000041034	MIA3	194.079	1.37262	0.124824	8.71879	0.00314947	0.113119	3
ENSGALG00000011132	RBMS1	80.3661	1.68923	0.220975	8.7091	0.00316625	0.113119	7
ENSGALG00000003248	SUB1	231.559	-0.699566	0.254496	8.67497	0.0032261	0.114691	Z
ENSGALG00000008684	EIF4A2	1698.24	0.6531	0.0975161	8.64856	0.00327321	0.11607	9
ENSGALG00000004859	ZNFX1	37.2647	1.89807	0.448066	8.63969	0.00328918	0.11634	20
ENSGALG00000012350	TDRD7	25.8105	0.909038	0.36987	8.63148	0.00330403	0.11657	Z
ENSGALG00000014716	IL6ST	57.1525	0.809365	0.267579	8.53103	0.00349142	0.12287	Z
ENSGALG00000038102	TBRG4	67.1524	0.44199	0.21547	8.51168	0.00352875	0.123559	2
ENSGALG00000003939	KLF2	38.0384	0.586893	0.324196	8.51286	0.00352646	0.123559	28
ENSGALG00000015803	KDM3A	79.2085	0.871309	0.21961	8.49819	0.00355499	0.123856	4
ENSGALG00000015205	TYRP1	37.0204	8.46942	1.35043	8.50091	0.00354969	0.123856	Z
ENSGALG00000016834	MCF2L	106.224	-2.9717	0.278791	8.48841	0.00357417	0.124213	1
ENSGALG00000048042		44.1144	-1.40249	0.244972	8.43743	0.00367576	0.127426	8
ENSGALG00000002661	YWHAE	280.689	-1.09288	0.103141	8.41006	0.0037315	0.128791	19
ENSGALG00000042485		18.7882	0.213222	0.422099	8.40724	0.0037373	0.128791	23
ENSGALG00000003547	SKP2	87.3669	2.58565	0.195763	8.40454	0.00374286	0.128791	Z
ENSGALG00000042939	HMBS	82.7012	0.927632	0.158329	8.38903	0.00377492	0.129575	24
ENSGALG00000037867	MRPL53	58.9292	0.800904	0.194403	8.34036	0.0038774	0.132765	2
ENSGALG00000011639		50.7706	-0.647662	0.221285	8.29961	0.00396536	0.135444	5
ENSGALG00000014874	MRPS30	17.6437	1.39243	0.397721	8.28758	0.0039917	0.136011	Z
ENSGALG00000043756	PEX11G	34.6781	-1.33822	0.302094	8.27556	0.00401822	0.13658	28
ENSGALG00000041200	ZNF706	391.103	0.865034	0.131369	8.24389	0.00408893	0.138646	2
ENSGALG00000037597	YOD1	30.1622	-0.857595	0.342731	8.1998	0.00418951	0.141368	26
ENSGALG00000021653	IFT22	40.2997	0.717022	0.222314	8.20185	0.00418478	0.141368	19
ENSGALG00000030287	NEUROD6	60.3152	-9.4268	1.2056	8.18957	0.00421319	0.141824	2
ENSGALG00000010801	TMEM61	10.1493	0.38644	0.497538	8.16318	0.00427495	0.143556	8
ENSGALG00000011468	IGFBP5	189.815	1.72724	0.239456	8.14571	0.00431632	0.144597	7
ENSGALG00000014321	SMIM14	39.8742	0.228431	0.269844	8.12881	0.00435674	0.145252	4
ENSGALG00000000608	CDH1	164.559	6.18005	1.05762	8.13033	0.00435308	0.145252	11
ENSGALG00000033039	ENG	77.5986	2.35542	0.236942	8.10664	0.00441033	0.146339	17
ENSGALG00000003011	TOM1L1	28.9501	5.68976	0.867126	8.1086	0.00440558	0.146339	18
ENSGALG00000000293		470.76	1.86133	0.851556	8.08586	0.00446119	0.147392	27
ENSGALG00000003446	PRLR	64.4219	2.86062	0.314227	8.08504	0.00446322	0.147392	Z
ENSGALG00000038301	NIPSNAP1	34.5551	-2.22376	0.29506	8.06834	0.00450454	0.148405	15
ENSGALG00000015155	CARNMT1	58.9124	-0.24346	0.249224	8.04311	0.00456771	0.150131	Z
ENSGALG00000002345	ATG12	65.7795	-0.630669	0.165605	8.02981	0.00460137	0.150175	Z
ENSGALG00000007494	LARS1	92.5481	0.645093	0.153731	8.03417	0.00459029	0.150175	13
ENSGALG00000011740	MGP	477.276	4.45677	0.416785	8.0332	0.00459275	0.150175	1
ENSGALG00000008076	TMEM164	22.8633	-0.789336	0.357392	8.01018	0.0046515	0.151456	4
ENSGALG00000002015	SNCG	8.07069	-2.18292	0.589986	7.97936	0.00473138	0.153591	6
ENSGALG00000003235		66.1501	-0.519814	0.196843	7.97641	0.0047391	0.153591	Z
ENSGALG00000012299	ANKRD54	24.3719	1.16519	0.293414	7.95734	0.00478926	0.153786	1
ENSGALG00000028005	GADD45G	15.8734	1.74279	0.383976	7.96786	0.00476151	0.153786	Z
ENSGALG00000012613	FBP1	497.987	2.13275	0.683043	7.95762	0.00478854	0.153786	Z
ENSGALG00000030800	IL31RA	39.6556	2.40683	0.393263	7.95825	0.00478686	0.153786	Z
ENSGALG00000004364	ABR	15.2052	-3.55329	0.526826	7.95063	0.00480708	0.154003	19
ENSGALG00000031398		56.5814	1.72084	0.324033	7.93077	0.00486011	0.155345	7
ENSGALG00000002142	DGKQ	36.4215	1.43396	0.261417	7.91689	0.00489755	0.156184	Z
ENSGALG00000003842	GHRH	3.12446	-2.9452	1.43712	7.90318	0.00493479	0.157012	20
ENSGALG00000015917	EEF1A1	3617.71	3.20918	0.131222	7.88003	0.00499837	0.158673	3
ENSGALG00000042894	SLC25A39	81.6593	1.12621	0.215832	7.85717	0.00506196	0.160326	27
ENSGALG00000014911	ARL15	23.0638	1.02037	0.306596	7.83766	0.00511688	0.161332	Z
ENSGALG00000002347	DIPK2A	29.453	1.51659	0.356395	7.83779	0.0051165	0.161332	9
ENSGALG00000040397	HAUS1	23.1889	2.49919	0.35138	7.80519	0.00520965	0.163886	Z
ENSGALG00000005713	NCKIPSD	81.4792	-1.76917	0.167517	7.79064	0.00525176	0.164839	12
ENSGALG00000002769	DNAJC12	41.231	0.0954855	0.338671	7.77783	0.00528913	0.165639	6
ENSGALG00000054030		4.66132	-2.15796	0.736761	7.75171	0.00536616	0.167299	Z
ENSGALG00000015320	NANS	62.1024	0.680456	0.204851	7.75427	0.00535857	0.167299	Z
ENSGALG00000011020	CYCS	354.152	-0.275781	0.145741	7.74533	0.00538516	0.167517	2
ENSGALG00000000255	MAN2A1	29.1003	2.10388	0.37725	7.73769	0.00540798	0.167852	Z
ENSGALG00000027864	NFKBIA	50.3701	2.25124	0.353477	7.73179	0.00542571	0.168028	5
ENSGALG00000039682	HCLS1	10.6009	0.148873	0.48177	7.70043	0.00552076	0.170593	1
ENSGALG00000036300	SEC61A2	80.0263	-1.1017	0.176975	7.68741	0.00556074	0.171069	1
ENSGALG00000049414	CYP2C23a	698.984	0.906275	1.3333	7.69047	0.00555132	0.171069	6
ENSGALG00000033532	RAD23A	116.637	-1.065	0.15225	7.64919	0.00567978	0.173878	30
ENSGALG00000017135	CRYL1	112.826	-0.25851	0.287206	7.64612	0.00568945	0.173878	1
ENSGALG00000034271	UHRF1	41.1827	2.92638	0.318915	7.65067	0.00567512	0.173878	28
ENSGALG00000011350	NEGR1	56.7379	-3.71117	0.373664	7.6352	0.005724	0.174551	8
ENSGALG00000044527		12.6333	1.73034	1.46711	7.61124	0.00580057	0.176499	19
ENSGALG00000015167	PRUNE2	140.686	-0.179005	0.283054	7.60204	0.00583024	0.177016	Z
ENSGALG00000020590	SGF29	65.3618	0.0486599	0.181735	7.57352	0.0059232	0.179447	8
ENSGALG00000026392	PIPOX	63.8311	-1.88526	1.19788	7.54567	0.00601546	0.181847	19
ENSGALG00000015762	LYRM2	16.6343	1.14196	0.314465	7.53126	0.00606373	0.182909	3
ENSGALG00000000433		62.7217	-4.72382	0.341221	7.52644	0.00608	0.183004	7
ENSGALG00000030933	C1H12ORF73	32.0107	0.626795	0.258111	7.50846	0.00614098	0.184044	1
ENSGALG00000054593		5.93105	0.779711	0.619332	7.51149	0.00613068	0.184044	AADN05001188.1
ENSGALG00000021688	CD320	20.2823	-0.769513	0.302575	7.49665	0.0061814	0.184462	28
ENSGALG00000000241	STARD4	297.955	0.763019	0.329144	7.49838	0.00617546	0.184462	Z
ENSGALG00000007642	CTBPL	156.961	1.24755	0.150547	7.48823	0.00621037	0.184931	13
ENSGALG00000027472	TMEM38B	50.7189	2.56533	0.365532	7.47042	0.00627208	0.18637	Z
ENSGALG00000016568	MOSPD2	66.437	1.28791	0.250288	7.43842	0.0063846	0.18931	1
ENSGALG00000037723		80.4724	0.51038	0.271024	7.3953	0.00653946	0.19349	10
ENSGALG00000012178	PDGFB	26.3175	1.29081	0.281224	7.39073	0.00655608	0.193571	1
ENSGALG00000005747		8.69962	4.77064	1.14982	7.38438	0.00657926	0.193845	4
ENSGALG00000026192	ST8SIA4	11.0391	0.448692	0.418073	7.34103	0.00673984	0.198157	Z
ENSGALG00000042001		51.5472	-0.430072	0.311649	7.33686	0.00675547	0.198198	4
ENSGALG00000032776	WDR7	29.6533	-1.89088	0.255428	7.32316	0.00680718	0.198376	Z
ENSGALG00000013468	TLR3	19.2815	0.940373	0.524756	7.32485	0.00680076	0.198376	4
ENSGALG00000053682		34.1021	1.14103	0.409406	7.32018	0.00681848	0.198376	16
ENSGALG00000031794		13.8609	1.76591	0.519669	7.32785	0.00678943	0.198376	Z
ENSGALG00000045288	CAMK2N1	46.3017	-6.40909	0.591903	7.31227	0.00684852	0.198835	21
ENSGALG00000040993	BAMBI	27.3605	2.37804	0.628366	7.30128	0.00689056	0.19964	2
ENSGALG00000040363	ABHD4	141.346	0.0284874	0.27522	7.29435	0.00691719	0.199996	2
ENSGALG00000012200	GCH1	12.2327	-1.44221	1.26884	7.25986	0.00705128	0.20345	5
ENSGALG00000017025	CKAP2	38.7824	3.69571	0.354065	7.25372	0.00707543	0.203725	1
ENSGALG00000013409		38.4735	4.08493	0.767401	7.24843	0.00709629	0.203905	23
ENSGALG00000050831		209.68	4.83829	0.544628	7.24025	0.00712871	0.204415	11
ENSGALG00000039983	EEPD1	14.352	-1.31574	0.415049	7.21835	0.00721619	0.206498	2
ENSGALG00000035980	REXO2	61.1205	0.45697	0.19276	7.20496	0.00727025	0.207619	24
ENSGALG00000052763	BTG2	130.636	0.720307	0.284469	7.18915	0.00733458	0.208176	26
ENSGALG00000010178	PUM3	79.6592	0.974537	0.190717	7.19054	0.00732889	0.208176	Z
ENSGALG00000001944	TBC1D2	10.8133	1.58808	0.495977	7.18935	0.00733376	0.208176	Z
ENSGALG00000014719		3.34936	1.00178	0.873515	7.1449	0.00751775	0.212942	Z
ENSGALG00000041732	NOL4L	4.0476	2.02297	0.736536	7.12949	0.00758263	0.214344	20
ENSGALG00000031707	DHH	7.74543	-0.848687	1.48803	7.10606	0.00768238	0.215884	33
ENSGALG00000010229	ABCD4	21.1371	1.26627	0.445974	7.10578	0.00768359	0.215884	5
ENSGALG00000015268	NUDT12	25.8152	2.16385	0.53083	7.10775	0.00767514	0.215884	Z
ENSGALG00000016676	MCM3	31.0907	5.18438	0.686745	7.07812	0.00780307	0.2188	3
ENSGALG00000021378	UBAP1	8.75893	0.415592	0.508505	7.07134	0.00783268	0.219189	Z
ENSGALG00000035927	ST8SIA5	58.4671	-0.958682	0.245704	7.06636	0.00785445	0.219358	Z
ENSGALG00000003727	HAUS8	14.4889	1.52686	0.488748	7.04882	0.00793176	0.221074	28
ENSGALG00000009687	KCNK2	15.1467	-6.99199	1.24179	7.00217	0.00814108	0.226455	3
ENSGALG00000004160	G3BP1	197.699	0.310938	0.139066	6.98873	0.00820246	0.227255	13
ENSGALG00000012575	TLE1	24.57	1.23686	0.279045	6.98951	0.00819889	0.227255	Z
ENSGALG00000041663	KLB	12.48	0.852499	0.574633	6.97726	0.00825518	0.228262	4
ENSGALG00000042784	TPPP	171.017	-4.006	0.309257	6.93416	0.00845649	0.233294	2
ENSGALG00000041790	SAMD4A	55.3171	-0.216077	0.273055	6.93117	0.00847062	0.233294	5
ENSGALG00000009844	ACTC1	8.03377	5.99297	1.25825	6.92424	0.00850351	0.233737	5
ENSGALG00000032092	PPP4R1	34.7854	1.06595	0.254794	6.91369	0.00855384	0.234658	2
ENSGALG00000035206		42.7218	0.23428	0.208421	6.90681	0.0085868	0.2351	33
ENSGALG00000017370	ARPP19	513.922	-0.684139	0.174651	6.899	0.00862439	0.235666	10
ENSGALG00000009287	ATF2	43.3555	-0.725554	0.229817	6.89347	0.00865111	0.235933	7
ENSGALG00000027199	MMGT1	78.6128	0.682694	0.172232	6.88764	0.00867939	0.236242	4
ENSGALG00000034673	HTRA3	44.1102	3.43955	0.346653	6.88213	0.00870617	0.236333	4
ENSGALG00000008040		62.0309	4.70972	0.797583	6.87998	0.00871664	0.236333	15
ENSGALG00000028960	NEU3	21.6306	-1.04746	0.329862	6.86326	0.00879857	0.237788	1
ENSGALG00000014851	FBXO4	25.1177	2.80479	0.328934	6.86207	0.00880445	0.237788	Z
ENSGALG00000009704	CHST15	47.3629	1.02646	0.255985	6.82331	0.00899757	0.242534	6
ENSGALG00000031130	GGH	92.8568	-1.05324	0.244495	6.81786	0.00902505	0.242805	2
ENSGALG00000053490	FBXO45	44.3122	-0.249574	0.220627	6.80238	0.00910366	0.244067	9
ENSGALG00000038290	P4HB	890.535	1.62688	0.115817	6.80115	0.00910994	0.244067	18
ENSGALG00000043329		169.657	1.78974	0.149043	6.7983	0.00912449	0.244067	9
ENSGALG00000033635	PTGS2	17.2513	1.80041	0.480735	6.78932	0.00917046	0.244827	8
ENSGALG00000014727	PDE4D	84.2921	-1.9151	0.247193	6.78034	0.00921674	0.245123	Z
ENSGALG00000002529	MCCC2	68.8417	-0.152792	0.212475	6.7836	0.00919993	0.245123	Z
ENSGALG00000007410	IGDCC4	3.51615	0.0376031	1.12435	6.76623	0.00928986	0.246597	10
ENSGALG00000016934		2.99937	-0.635345	0.80342	6.75044	0.00937244	0.247008	1
ENSGALG00000041621	LY6E	240.858	1.17793	0.224023	6.75387	0.00935445	0.247008	2
ENSGALG00000015288	RIOK2	41.6107	1.19834	0.250597	6.75037	0.00937282	0.247008	Z
ENSGALG00000034107	TRIM63	2.87802	3.52843	1.67179	6.74972	0.00937625	0.247008	23
ENSGALG00000039472	SART3	51.8112	-0.417719	0.181147	6.73509	0.00945343	0.248342	15
ENSGALG00000038260	PTCD2	26.5572	1.04888	0.282694	6.73338	0.00946253	0.248342	Z
ENSGALG00000016042	CHAF1B	13.7303	2.48473	0.452606	6.72513	0.00950636	0.249024	1
ENSGALG00000007128	SH3BGRL	168.871	0.896805	0.161788	6.7004	0.00963915	0.251804	4
ENSGALG00000002846	NEURL1B	6.62292	0.942551	0.504361	6.69864	0.00964864	0.251804	13
ENSGALG00000033051	CAMK1D	17.47	-2.22356	0.513141	6.68962	0.00969761	0.252609	1
ENSGALG00000015821	CCT8	282.385	0.101909	0.109957	6.68266	0.00973552	0.252905	1
ENSGALG00000032316	CDV3	92.8137	1.09255	0.277134	6.68088	0.00974527	0.252905	2
ENSGALG00000047024	ZNF469	5.18084	0.248581	0.78542	6.66446	0.00983544	0.254298	11
ENSGALG00000027533	RNF24	14.4482	0.587042	0.415887	6.66549	0.00982976	0.254298	4
ENSGALG00000034590	CELF2	186.597	-3.8656	0.276329	6.65742	0.0098744	0.254478	1
ENSGALG00000000638	UTP4	18.7086	0.108625	0.349136	6.65331	0.00989719	0.254478	11
ENSGALG00000015301	LNPEP	32.3163	0.889771	0.280626	6.65568	0.00988401	0.254478	Z
ENSGALG00000011655	IQCB1	15.5891	0.739762	0.419353	6.6318	0.0100174	0.256622	7
ENSGALG00000004578	RABGAP1L	23.4311	0.940316	0.310732	6.63297	0.0100108	0.256622	8
ENSGALG00000002022	B4GALT1	20.4593	4.82761	0.770088	6.62737	0.0100423	0.256789	Z
ENSGALG00000015895	HTR1B	17.8743	-5.20237	0.547597	6.61548	0.0101096	0.258036	3
ENSGALG00000015147	ALDH1A1	684.726	9.53111	0.846108	6.59295	0.0102383	0.260843	Z
ENSGALG00000017019	WDFY2	24.5425	0.296865	0.349492	6.5777	0.0103264	0.261178	1
ENSGALG00000033593	UBE2E2	13.7855	0.459	0.339572	6.58465	0.0102862	0.261178	2
ENSGALG00000012216	BMPR1B	8.10353	1.49283	0.499253	6.58044	0.0103106	0.261178	4
ENSGALG00000002260	CISH	14.9422	2.41224	0.554448	6.58382	0.010291	0.261178	12
ENSGALG00000023396	ASPHD2	16.2086	-2.43515	0.408768	6.57293	0.0103542	0.261196	15
ENSGALG00000021572	SSH2	37.9156	0.398878	0.255754	6.56791	0.0103834	0.261196	19
ENSGALG00000002369	F13B	73.2084	2.18204	1.16703	6.56943	0.0103745	0.261196	8
ENSGALG00000014794	GDAP2	35.3168	0.459218	0.232578	6.56469	0.0104022	0.261199	1
ENSGALG00000041736	FSTL5	35.2837	-1.66379	0.232168	6.55295	0.0104711	0.262184	4
ENSGALG00000052604		3.2917	-0.443582	0.761307	6.55158	0.0104791	0.262184	2
ENSGALG00000011016	PGM1	175.985	-1.11364	0.2947	6.5411	0.010541	0.263029	8
ENSGALG00000054424		18.9776	-0.670045	0.339736	6.53948	0.0105506	0.263029	2
ENSGALG00000016313	GCLC	174.073	0.443289	0.208638	6.52359	0.0106453	0.264915	3
ENSGALG00000037131		6.90738	-1.25016	0.629329	6.50935	0.0107309	0.26657	30
ENSGALG00000015656	PALM2AKAP2	103.715	-0.48867	0.171753	6.49952	0.0107904	0.267393	Z
ENSGALG00000008812	CCT4	287.642	0.383194	0.120461	6.49754	0.0108024	0.267393	3
ENSGALG00000016142	MX1	8.9525	1.78564	0.78303	6.49045	0.0108456	0.267986	1
ENSGALG00000035535	GYG1	82.3611	0.895475	0.151652	6.4872	0.0108654	0.268	9
ENSGALG00000000208	MCC	34.7125	0.934006	0.269281	6.48096	0.0109036	0.268468	Z
ENSGALG00000052255		4.7115	0.744385	1.05482	6.4659	0.0109964	0.270275	3
ENSGALG00000011456	CDK17	69.4084	-1.55243	0.204021	6.45033	0.0110932	0.271408	1
ENSGALG00000044020		20.4901	-0.283738	0.315929	6.44909	0.0111009	0.271408	1
ENSGALG00000012587	NAA20	86.5676	1.04476	0.199918	6.45183	0.0110838	0.271408	7
ENSGALG00000033781	FEN1	47.0193	0.406856	0.22648	6.44431	0.0111309	0.271663	5
ENSGALG00000010668	WWC2	39.6715	3.68811	0.43853	6.44108	0.0111511	0.271681	4
ENSGALG00000015105	PSIP1	223.556	2.35963	0.152035	6.4162	0.0113084	0.275032	Z
ENSGALG00000005776		14.308	-0.49411	0.467883	6.40835	0.0113585	0.27577	8
ENSGALG00000009934	NUP107	54.64	1.16503	0.184025	6.4009	0.0114063	0.276448	1
ENSGALG00000004038	ADAL	18.4129	2.36141	0.415991	6.39702	0.0114312	0.276572	10
ENSGALG00000052192	TUBA1B	1432.51	-1.85335	0.112677	6.39383	0.0114517	0.276588	33
ENSGALG00000026263	RGS8	8.94407	-6.22982	1.23284	6.38057	0.0115377	0.278181	8
ENSGALG00000002397	PSPH	436.868	1.46632	0.365953	6.3676	0.0116223	0.279738	19
ENSGALG00000050943	RNF19B	8.68321	-2.96208	0.525483	6.36025	0.0116705	0.280163	23
ENSGALG00000014835	C7	79.5258	8.05036	0.843045	6.35878	0.0116802	0.280163	Z
ENSGALG00000006009		170.014	-2.08443	0.214741	6.35073	0.0117333	0.280381	12
ENSGALG00000035086	MYL6	241.798	-0.591475	0.145233	6.34827	0.0117496	0.280381	33
ENSGALG00000006446	NAP1L4	202.61	-0.549505	0.109928	6.35334	0.011716	0.280381	5
ENSGALG00000049582		22.0426	-1.67979	0.291603	6.33541	0.0118351	0.281938	30
ENSGALG00000042246		62.151	-0.641555	0.214964	6.30289	0.0120542	0.285801	32
ENSGALG00000012444	ACVR2A	71.0266	-0.273836	0.185789	6.30686	0.0120272	0.285801	7
ENSGALG00000002124	ZDHHC8	5.2304	1.12114	0.673109	6.30221	0.0120588	0.285801	15
ENSGALG00000026182	CTTNBP2NL	46.1759	0.173616	0.28807	6.29696	0.0120945	0.286162	26
ENSGALG00000002861	TMEM170A	30.239	-0.933663	0.288135	6.29273	0.0121234	0.286198	11
ENSGALG00000000253	SLC25A46	23.4689	-0.389413	0.361399	6.29072	0.0121371	0.286198	Z
ENSGALG00000002827	GPS1	72.3182	-0.509042	0.168368	6.27579	0.0122398	0.288132	18
ENSGALG00000008793	SEC23B	78.2372	0.102881	0.204562	6.26213	0.0123346	0.289873	3
ENSGALG00000004777	AIFM2	13.1317	2.20893	0.548969	6.25877	0.012358	0.28993	6
ENSGALG00000007132	ACOX2	108.65	2.23374	0.422485	6.25582	0.0123786	0.28993	12
ENSGALG00000019552	SERPINB10	28.607	-0.219713	1.57551	6.23387	0.0125329	0.292965	2
ENSGALG00000012109	EIF3M	250.832	2.38627	0.150384	6.23143	0.0125502	0.292965	5
ENSGALG00000007780	EIF4E3	50.6769	0.293098	0.301025	6.21754	0.0126491	0.294287	12
ENSGALG00000027871	MAD2L1BP	9.8495	4.66873	0.820504	6.22018	0.0126302	0.294287	3
ENSGALG00000054675		8.07258	-5.98641	0.975501	6.21226	0.0126868	0.294536	1
ENSGALG00000029863	PHYHIPL	122.918	-3.70999	0.242226	6.20615	0.0127307	0.294536	6
ENSGALG00000055071		3.61549	-2.19614	0.737549	6.20842	0.0127144	0.294536	Z
ENSGALG00000030031	TTPA	20.0394	1.1617	0.938394	6.20426	0.0127443	0.294536	2
ENSGALG00000037307	IQCD	2.4299	-1.33828	0.877084	6.19475	0.012813	0.295336	15
ENSGALG00000049105		10.2361	0.784412	0.443785	6.1936	0.0128213	0.295336	5
ENSGALG00000044661		7.06072	-0.655365	0.804915	6.18397	0.0128913	0.295999	28
ENSGALG00000001522	PHF20	117.226	-0.47532	0.127067	6.18379	0.0128926	0.295999	20
ENSGALG00000004963	TIMM8A	88.4239	-1.09856	0.186139	6.1663	0.0130206	0.297957	4
ENSGALG00000043082	DHX36	90.7234	0.592378	0.143148	6.1676	0.0130111	0.297957	9
ENSGALG00000046811	STIP1	92.6108	-0.440487	0.198585	6.14307	0.0131928	0.301402	33
ENSGALG00000003510	UCK2	37.2548	-1.33048	0.227127	6.1377	0.0132329	0.301824	8
ENSGALG00000007996	ANKRD44	150.329	-0.133201	0.121848	6.11676	0.0133906	0.30492	7
ENSGALG00000034986	HEYL	10.8273	-0.724449	0.448645	6.10891	0.0134502	0.305778	23
ENSGALG00000005846	MPDZ	59.1062	0.831093	0.221494	6.09913	0.0135249	0.306975	Z
ENSGALG00000034380	C7orf26	18.7036	-0.257895	0.352814	6.08831	0.0136079	0.308358	14
ENSGALG00000031426	TMBIM6	180.796	-1.52018	0.161462	6.07684	0.0136965	0.30836	33
ENSGALG00000001662	ATP10B	10.8884	0.542711	0.993259	6.08139	0.0136614	0.30836	13
ENSGALG00000015705		5.9352	0.704701	0.475616	6.0778	0.0136891	0.30836	4
ENSGALG00000030276	SHTN1	37.7684	0.781574	0.274392	6.07751	0.0136913	0.30836	6
ENSGALG00000051442	TSC22D1	86.7572	-0.543341	0.209881	6.06703	0.0137728	0.309079	1
ENSGALG00000004115	DNAJA2	203.036	-0.513661	0.109703	6.06927	0.0137554	0.309079	11
ENSGALG00000036790	RPS27A	275.065	2.79201	0.146454	6.04983	0.0139077	0.311603	3
ENSGALG00000013168	IAPP	4.67765	-4.12035	1.0297	6.04093	0.0139779	0.312434	1
ENSGALG00000054304		46.5693	1.94242	0.283139	6.03946	0.0139896	0.312434	5
ENSGALG00000028696	FTL	37.8128	2.32542	0.289356	6.02607	0.0140961	0.314309	5
ENSGALG00000006205	GTF2B	41.9648	0.468222	0.224774	6.01492	0.0141854	0.315795	8
ENSGALG00000016795	TGFBRAP1	22.1871	0.281458	0.312785	5.99419	0.0143531	0.319019	1
ENSGALG00000016088	CCT7	272.742	-0.0770945	0.110597	5.97862	0.0144804	0.321335	4
ENSGALG00000002490	UQCRC2	293.262	-0.925355	0.121184	5.95868	0.014645	0.324138	14
ENSGALG00000041418	NDUFS2	65.435	-0.492748	0.195377	5.95769	0.0146532	0.324138	25
ENSGALG00000007419	MASP1	31.5032	-3.5955	1.27949	5.94793	0.0147345	0.325282	9
ENSGALG00000014840	C6	57.7868	2.22851	1.23462	5.9459	0.0147516	0.325282	Z
ENSGALG00000021238		7.04042	1.00823	1.19848	5.94254	0.0147797	0.325386	14
ENSGALG00000014567	PHB2	180.284	0.438809	0.149414	5.93886	0.0148106	0.325552	1
ENSGALG00000033561	DGKB	14.7821	-3.48208	0.466178	5.92892	0.0148943	0.325784	2
ENSGALG00000041030	PCBP2	124.737	0.0842361	0.149845	5.93119	0.0148752	0.325784	33
ENSGALG00000005393	ARF1	525.009	0.496418	0.0969672	5.93082	0.0148783	0.325784	2
ENSGALG00000011298	RARB	40.6913	1.05097	0.252639	5.92652	0.0149146	0.325784	2
ENSGALG00000016608	ADCY3	9.30047	-1.71444	0.439539	5.9209	0.0149623	0.325805	3
ENSGALG00000014297	IRF7	17.234	1.84143	0.543647	5.92138	0.0149582	0.325805	5
ENSGALG00000015015	CYTL1	4.58868	1.16566	0.838861	5.91056	0.0150504	0.327211	4
ENSGALG00000027645		11.3489	0.763096	0.492873	5.89951	0.0151451	0.328265	7
ENSGALG00000015713	FAM53A	64.0576	0.867757	0.262	5.89941	0.015146	0.328265	4
ENSGALG00000014540	KANSL3	20.5187	1.50244	0.351674	5.89006	0.0152266	0.329499	22
ENSGALG00000003427	USP3	47.9013	1.37246	0.255258	5.86276	0.0154645	0.334129	10
ENSGALG00000042371	ANO10	24.3898	1.27971	0.364565	5.85803	0.0155061	0.33451	2
ENSGALG00000015050	KIAA2026	69.8544	1.32867	0.189575	5.84943	0.0155821	0.335629	Z
ENSGALG00000006008	HOMER2	25.4916	-2.9367	0.480045	5.84563	0.0156158	0.335822	10
ENSGALG00000021047	KIFAP3	129.351	-2.24856	0.213573	5.83276	0.0157304	0.335822	8
ENSGALG00000040267	IVD	94.0892	-0.180375	0.204397	5.84076	0.015659	0.335822	5
ENSGALG00000054034	TNKS1BP1	35.0092	0.828088	0.306769	5.83544	0.0157064	0.335822	5
ENSGALG00000014662	RBP5	51.9919	2.22051	0.26929	5.83892	0.0156754	0.335822	1
ENSGALG00000004325	P4HA1	140.01	2.69612	0.150893	5.83218	0.0157356	0.335822	6
ENSGALG00000011681	DEPDC7	31.3048	3.9146	0.588627	5.82767	0.015776	0.336168	5
ENSGALG00000000234	EPB41L4A	17.869	-0.869886	0.426831	5.82356	0.0158129	0.336441	Z
ENSGALG00000011671	SLC15A2	23.7548	-2.00146	0.332541	5.8182	0.0158612	0.336953	7
ENSGALG00000042214	UBQLN4	58.6505	-0.536021	0.17809	5.8115	0.0159218	0.337725	25
ENSGALG00000014832	PRKAA1	28.2756	0.526385	0.273149	5.80283	0.0160004	0.338878	Z
ENSGALG00000009217	TBC1D24	15.4211	0.470442	0.440142	5.79593	0.0160633	0.339214	14
ENSGALG00000011400	USP44	14.791	1.29823	0.438884	5.79575	0.0160649	0.339214	1
ENSGALG00000000864	FBXW2	57.5173	0.15495	0.214242	5.792	0.0160993	0.339425	17
ENSGALG00000047875		33.2179	-0.604052	0.252605	5.77713	0.016236	0.340248	1
ENSGALG00000005673	DTWD1	47.3531	-0.345119	0.214843	5.7824	0.0161875	0.340248	10
ENSGALG00000033338	GPT2	61.5739	0.231093	0.327454	5.78274	0.0161843	0.340248	11
ENSGALG00000001837	ORAI3	21.0875	0.619146	0.346356	5.77737	0.0162338	0.340248	19
ENSGALG00000036190	AOC1	41.2578	-0.253168	1.57099	5.77258	0.0162782	0.340619	2
ENSGALG00000014447	AK3	94.5934	-1.28565	0.25855	5.76147	0.0163813	0.341975	Z
ENSGALG00000007404	YIPF5	88.824	0.619348	0.204529	5.76033	0.016392	0.341975	13
ENSGALG00000005416	TTC39B	53.4009	0.44801	0.296366	5.75685	0.0164245	0.34214	Z
ENSGALG00000037839	ARFIP2	68.5922	-0.68678	0.183309	5.75369	0.0164541	0.342245	1
ENSGALG00000015141	GDA	15.025	-2.4444	0.419798	5.74178	0.016566	0.342527	Z
ENSGALG00000004302	NDUFA10	248.948	0.223511	0.129747	5.74495	0.0165361	0.342527	7
ENSGALG00000013793	CLOCK	30.8106	0.761086	0.317625	5.74405	0.0165446	0.342527	4
ENSGALG00000054822		226.246	5.86156	0.754305	5.74348	0.01655	0.342527	11
ENSGALG00000010983	NPY	14.2562	-3.80762	0.519839	5.73285	0.0166505	0.343589	2
ENSGALG00000006328	CHCHD4	62.458	0.0571361	0.212145	5.72628	0.0167128	0.343589	12
ENSGALG00000001000	HSPA5	1293.94	0.457753	0.23235	5.72757	0.0167006	0.343589	17
ENSGALG00000001314	PTGS1	19.8186	1.36224	0.33376	5.72596	0.0167159	0.343589	17
ENSGALG00000012748	ELOVL2	58.3634	-8.00778	1.03859	5.72103	0.0167629	0.343752	2
ENSGALG00000009842	RASSF3	77.522	1.50099	0.192119	5.71431	0.0168272	0.343752	1
ENSGALG00000026284	IKBIP	30.2133	2.03807	0.299652	5.71857	0.0167864	0.343752	1
ENSGALG00000042963		7.68091	2.21111	0.93527	5.71222	0.0168472	0.343752	27
ENSGALG00000029583	PLBD1	88.2223	3.53478	0.332856	5.71521	0.0168186	0.343752	1
ENSGALG00000015101	BNC2	25.2779	4.67937	0.595464	5.69369	0.017026	0.346892	Z
ENSGALG00000042148	FKBP5	232.554	2.7772	0.345523	5.68183	0.0171414	0.348734	26
ENSGALG00000017002	FNDC3A	76.1809	0.241874	0.209472	5.67924	0.0171668	0.348742	1
ENSGALG00000015689	ECPAS	69.3839	-0.0282504	0.197203	5.67625	0.0171961	0.348827	Z
ENSGALG00000046867	GET3	20.5277	-1.89398	0.332486	5.66905	0.0172668	0.348857	30
ENSGALG00000008179	NT5C2	102.976	0.736348	0.221707	5.66846	0.0172726	0.348857	6
ENSGALG00000007956	PLXDC2	48.2211	1.99142	0.262907	5.67322	0.0172258	0.348857	2
ENSGALG00000053399		8.32217	-1.41666	0.46996	5.64188	0.0175364	0.353672	3
ENSGALG00000006753	ATP5C1	425.699	-0.164149	0.0912457	5.63266	0.0176289	0.354206	1
ENSGALG00000014448	CDC37L1	46.1848	0.0574139	0.25232	5.63228	0.0176327	0.354206	Z
ENSGALG00000032051	CYB561A3	26.3811	0.53345	0.305571	5.63164	0.0176391	0.354206	5
ENSGALG00000052991		41.4591	2.64235	0.344327	5.62453	0.0177108	0.355133	Z
ENSGALG00000039156		6.49576	2.55945	1.25563	5.61958	0.0177609	0.355627	30
ENSGALG00000029135	YEATS4	15.8013	0.851272	0.352326	5.61688	0.0177883	0.355664	1
ENSGALG00000051964		2.54604	3.24573	1.4476	5.61287	0.017829	0.355968	23
ENSGALG00000047890	PCP4	84.2861	-3.76884	0.406512	5.599	0.0179708	0.358284	1
ENSGALG00000052743	ARL4C	63.5148	-2.37963	0.278585	5.59047	0.0180584	0.359039	7
ENSGALG00000009955	ABCG5	4.74353	1.77293	0.796428	5.59031	0.0180601	0.359039	3
ENSGALG00000002523	CREB3	34.0778	1.585	0.282871	5.57472	0.0182215	0.361731	Z
ENSGALG00000036142	LOXL3	25.8867	2.8791	0.390989	5.57206	0.0182493	0.361766	4
ENSGALG00000035156	DCTN1	76.5361	-1.90762	0.183718	5.5649	0.0183241	0.36188	4
ENSGALG00000008714	ABI2	42.5917	-0.889472	0.211075	5.56533	0.0183196	0.36188	7
ENSGALG00000005066	DPM2	40.0047	-0.200104	0.218081	5.56158	0.0183589	0.36188	17
ENSGALG00000030055	RIPOR1	22.4433	0.677451	0.317796	5.56313	0.0183426	0.36188	11
ENSGALG00000038110	DGKA	9.15776	-0.830134	0.477316	5.55323	0.0184466	0.362584	33
ENSGALG00000003709	PLAT	42.1176	0.623681	0.257037	5.55386	0.01844	0.362584	22
ENSGALG00000015126	TRPM3	25.9427	1.0713	0.282128	5.54674	0.0185151	0.362907	Z
ENSGALG00000003803	DAB2	222.805	2.40659	0.246587	5.54849	0.0184966	0.362907	Z
ENSGALG00000016500	FKBP1B	37.5034	0.521531	0.412327	5.53708	0.0186176	0.364403	3
ENSGALG00000006045	SH3GL3	51.689	-0.204122	0.241722	5.52589	0.018737	0.366226	10
ENSGALG00000026384	PCSK4	3.65738	-3.84923	1.3884	5.51282	0.0188776	0.366916	28
ENSGALG00000010688	SHC3	11.9093	-2.85304	0.419362	5.51476	0.0188567	0.366916	Z
ENSGALG00000030065	TENM3	61.998	-0.730045	0.190238	5.51696	0.0188329	0.366916	4
ENSGALG00000033522		19.9281	4.5835	0.642004	5.51802	0.0188216	0.366916	27
ENSGALG00000001492	NDRG3	154.056	-0.588214	0.132821	5.50229	0.0189916	0.368617	20
ENSGALG00000027090		757.808	7.04368	1.1066	5.49251	0.0190981	0.370169	4
ENSGALG00000007408	MPP7	46.0151	-1.81951	0.315973	5.48354	0.0191963	0.370758	2
ENSGALG00000005795	CYP2C23b	114.685	-0.894411	1.5907	5.48374	0.0191942	0.370758	6
ENSGALG00000012488	TST	227.98	1.30086	0.211633	5.48245	0.0192083	0.370758	1
ENSGALG00000013167	SDHA	303.204	-0.694056	0.136608	5.47786	0.0192588	0.371219	2
ENSGALG00000046409		95.0724	-0.653038	1.50545	5.46815	0.0193661	0.372771	5
ENSGALG00000054941		6.1069	-0.954773	0.487942	5.46372	0.0194153	0.373201	1
ENSGALG00000008270	CALHM2	11.2824	-0.659617	0.564273	5.45561	0.0195056	0.373943	6
ENSGALG00000001883	ST6GALNAC2	7.96174	0.802328	0.590615	5.45304	0.0195343	0.373943	18
ENSGALG00000010318	TMED10	336.62	0.913515	0.10306	5.45433	0.0195199	0.373943	5
ENSGALG00000021451		32.6135	3.11617	1.20411	5.44782	0.0195928	0.374548	11
ENSGALG00000005132	CIAO2B	79.0182	1.68136	0.175883	5.44278	0.0196494	0.375115	11
ENSGALG00000038541	VPS37C	18.9255	-0.627298	0.357228	5.43255	0.0197648	0.376585	5
ENSGALG00000004529	VPS29	220.01	0.099763	0.120396	5.43117	0.0197805	0.376585	15
ENSGALG00000040713		43.979	1.23798	0.232269	5.41797	0.0199305	0.378924	11
ENSGALG00000014878	MAN1A1	22.0404	-0.243716	0.51803	5.41455	0.0199696	0.379151	3
ENSGALG00000014668	MCTP1	23.6734	0.016842	0.523563	5.40616	0.0200658	0.380459	Z
ENSGALG00000020554	ADAMTSL1	8.25193	-0.256398	0.56375	5.39523	0.0201918	0.382262	Z
ENSGALG00000054205		20.7192	1.37877	0.400713	5.39316	0.0202158	0.382262	Z
ENSGALG00000004597	ZBTB37	14.2334	-0.12967	0.377038	5.38419	0.02032	0.383712	8
ENSGALG00000035239	GLCCI1	51.4954	-0.355711	0.22106	5.37402	0.0204389	0.384913	2
ENSGALG00000023089	SSBP2	95.1791	-0.145419	0.168293	5.37488	0.0204288	0.384913	Z
ENSGALG00000001557	ACAD8	85.3143	0.317578	0.244089	5.36694	0.0205219	0.385957	24
ENSGALG00000017077	HSPH1	168.474	-0.126593	0.264511	5.35171	0.020702	0.387752	1
ENSGALG00000008438	SLC35C1	33.754	0.303713	0.234861	5.34946	0.0207287	0.387752	5
ENSGALG00000039454	SP4	16.505	1.30144	0.368812	5.35296	0.0206871	0.387752	2
ENSGALG00000011096	ABCB10	13.7234	2.98655	0.587615	5.35568	0.0206549	0.387752	3
ENSGALG00000053046		19.9891	3.49646	1.05853	5.34647	0.0207643	0.387898	7
ENSGALG00000003651	NT5C3B	38.9285	-1.60328	0.266465	5.34154	0.0208231	0.388475	27
ENSGALG00000026401	FAM104A	65.9268	0.265441	0.221376	5.33158	0.0209424	0.389658	18
ENSGALG00000030022	FANCL	27.7959	1.20852	0.31023	5.33272	0.0209286	0.389658	3
ENSGALG00000014873	GJA1	392.073	1.35833	0.283973	5.32648	0.0210037	0.390277	3
ENSGALG00000032053	SPSB4	4.76835	1.38407	0.847548	5.32286	0.0210475	0.390569	9
ENSGALG00000040436	GAD2	34.8436	-8.51266	1.0523	5.29267	0.0214154	0.39459	2
ENSGALG00000028484	TMED7	489.51	0.153626	0.1117	5.29236	0.0214191	0.39459	Z
ENSGALG00000007151		95.1872	0.818942	0.165996	5.2916	0.0214285	0.39459	4
ENSGALG00000049422	ATF3	19.6419	1.66733	0.696402	5.2993	0.021334	0.39459	3
ENSGALG00000012574	WDSUB1	117.229	1.80935	0.268705	5.2929	0.0214125	0.39459	7
ENSGALG00000053371		55.6225	5.87344	0.594149	5.29115	0.021434	0.39459	5
ENSGALG00000034527		5.72673	0.13855	0.657586	5.28175	0.0215501	0.396203	KZ626819.1
ENSGALG00000013272	PRMT8	50.2742	-1.33975	0.262023	5.26889	0.0217098	0.397804	1
ENSGALG00000003086	EXOSC10	30.3589	0.139499	0.294523	5.26785	0.0217228	0.397804	21
ENSGALG00000014826	TTC33	28.0969	0.696786	0.284043	5.27162	0.0216758	0.397804	Z
ENSGALG00000000276	FBXL17	7.56983	0.0713072	0.455415	5.25929	0.0218299	0.39879	Z
ENSGALG00000038550		6.24379	0.892491	0.757777	5.25898	0.0218339	0.39879	10
ENSGALG00000010926	SPP1	101.39	-0.506225	1.03564	5.2424	0.0220428	0.402061	4
ENSGALG00000028880	FDPS	180.917	0.00984023	0.157764	5.23114	0.022186	0.402061	25
ENSGALG00000005767	TRAF7	43.2234	0.729234	0.239073	5.23809	0.0220975	0.402061	14
ENSGALG00000012620	PTCH1	10.6999	1.49604	0.38308	5.23238	0.0221702	0.402061	Z
ENSGALG00000040101		23.1006	2.37553	0.579465	5.2313	0.0221839	0.402061	16
ENSGALG00000012624	PRXL2C	25.7919	3.02425	0.388926	5.23127	0.0221844	0.402061	Z
ENSGALG00000007227	MSI1	13.5389	-0.0791402	0.314342	5.22398	0.0222776	0.402596	15
ENSGALG00000004444	SHCBP1	3.9767	1.78156	0.786137	5.22371	0.022281	0.402596	11
ENSGALG00000014718	MAP3K1	38.9272	2.23114	0.347587	5.2198	0.0223311	0.402596	Z
ENSGALG00000005961	DGUOK	23.4256	3.93476	0.538464	5.21984	0.0223306	0.402596	13
ENSGALG00000016409	KIDINS220	151.828	-0.948108	0.18229	5.21357	0.0224113	0.403519	3
ENSGALG00000051434		3.43965	-3.01781	1.12954	5.19555	0.0226448	0.407197	3
ENSGALG00000021262	GHITM	598.764	-0.0237349	0.0987907	5.19048	0.022711	0.407861	6
ENSGALG00000017048	EXOSC8	46.5099	1.24938	0.242741	5.18466	0.0227871	0.408702	1
ENSGALG00000013365		390.002	-1.22579	0.12007	5.17485	0.0229162	0.408752	28
ENSGALG00000001992	PKLR	535.724	-1.0641	0.177683	5.1733	0.0229366	0.408752	10
ENSGALG00000009565	EIF2S1	199.011	-0.0720084	0.151657	5.17574	0.0229044	0.408752	5
ENSGALG00000040136	PSTPIP2	4.28517	1.36616	1.14262	5.17626	0.0228976	0.408752	Z
ENSGALG00000030405		52.4132	1.77883	1.22042	5.17339	0.0229355	0.408752	25
ENSGALG00000010463	AHSA1	170.332	-0.582971	0.132693	5.16372	0.0230635	0.409966	5
ENSGALG00000012759	NUP37	57.0031	1.94972	0.218012	5.16521	0.0230436	0.409966	1
ENSGALG00000016377	PXDN	37.9321	1.75699	0.273662	5.15947	0.0231199	0.410445	3
ENSGALG00000000703	SLC45A3	7.46677	1.98553	0.669039	5.15539	0.0231743	0.410886	26
ENSGALG00000047046		17.3083	1.49877	0.405809	5.13759	0.0234131	0.414594	14
ENSGALG00000037787	MEF2D	97.6026	-2.04331	0.166172	5.13391	0.0234628	0.414947	25
ENSGALG00000012618	FANCC	14.2631	3.27498	0.755823	5.12495	0.0235842	0.416565	Z
ENSGALG00000019795		9.64257	1.32495	0.727408	5.11931	0.023661	0.417392	18
ENSGALG00000014673	RFESD	5.36757	2.88198	1.42988	5.11392	0.0237346	0.418161	Z
ENSGALG00000041687	SREBF2	130.122	0.17761	0.143294	5.11145	0.0237684	0.418227	1
ENSGALG00000006170	LRRC8C	9.00054	0.585608	0.524947	5.10216	0.0238961	0.419426	8
ENSGALG00000005525	SRSF1	221.897	1.19904	0.142499	5.10211	0.0238967	0.419426	19
ENSGALG00000012952	BASP1	373.448	-0.906314	0.161607	5.0886	0.0240837	0.421646	2
ENSGALG00000002110	TSTD2	5.69633	0.000192583	0.576509	5.08885	0.0240802	0.421646	Z
ENSGALG00000018265	gga-let-7f	5.49911	1.37742	0.652743	5.08264	0.0241665	0.422565	12
ENSGALG00000047255		50.0884	0.321176	1.05737	5.06744	0.0243794	0.425753	4
ENSGALG00000016881	GPR183	5.3634	1.13883	0.65598	5.05062	0.0246172	0.429368	1
ENSGALG00000003107	AMFR	35.3903	-0.36758	0.297667	5.04427	0.0247075	0.430297	11
ENSGALG00000026862	CLDN1	293.109	8.06941	1.04404	5.04254	0.0247322	0.430297	9
ENSGALG00000032763	MECR	27.9234	0.798705	0.270263	5.03873	0.0247866	0.430706	23
ENSGALG00000012033	SGSM3	7.55476	-0.884436	0.585622	5.03432	0.0248499	0.431268	1
ENSGALG00000000790	DNAJC8	218.141	0.118476	0.110639	5.02774	0.0249444	0.431494	23
ENSGALG00000003913	MCEE	42.9705	0.566959	0.263245	5.02695	0.0249558	0.431494	10
ENSGALG00000027353	C10orf71	4.52763	2.28394	1.22556	5.02801	0.0249406	0.431494	6
ENSGALG00000012072		45.3357	1.18434	0.257483	5.02449	0.0249913	0.431573	7
ENSGALG00000003065	NECAB3	66.5899	-2.25045	0.253069	5.01849	0.0250781	0.432535	20
ENSGALG00000052202		11.5718	-0.340381	0.48307	5.01372	0.0251472	0.432656	32
ENSGALG00000018976	LYSMD2	25.4849	0.79446	0.316069	5.01516	0.0251262	0.432656	10
ENSGALG00000014807	MTX3	35.9383	-1.07134	0.263174	5.00298	0.0253037	0.434048	Z
ENSGALG00000041528	LMF2	26.5004	0.850008	0.356174	5.00248	0.025311	0.434048	1
ENSGALG00000010998	EFCAB7	12.1119	1.13597	0.415905	5.00176	0.0253215	0.434048	8
ENSGALG00000030032	SLC4A10	58.2029	-3.27119	0.583605	4.99636	0.0254007	0.434269	7
ENSGALG00000040173	NDUFS8	116.576	-0.584014	0.162342	4.9945	0.0254279	0.434269	5
ENSGALG00000037443	CRAT	28.2051	-0.319883	0.445796	4.99683	0.0253938	0.434269	17
ENSGALG00000003628	TLN2	123.781	-0.707272	0.171768	4.98304	0.025597	0.435476	10
ENSGALG00000014869	NNT	92.9486	0.149715	0.248226	4.97913	0.0256548	0.435476	Z
ENSGALG00000038528		63.6212	0.286044	0.191828	4.98037	0.0256365	0.435476	3
ENSGALG00000051937		4.64368	1.39465	0.691544	4.98055	0.0256338	0.435476	2
ENSGALG00000014933	HEXB	63.5991	1.73368	0.285042	4.98563	0.0255586	0.435476	Z
ENSGALG00000008749	POLR3F	38.8322	1.45263	0.283094	4.97554	0.0257082	0.43585	3
ENSGALG00000003665	PIGS	41.208	-0.254739	0.244614	4.96552	0.0258576	0.43626	19
ENSGALG00000013143	PDE3A	8.94596	0.996985	0.460567	4.96907	0.0258046	0.43626	1
ENSGALG00000029367	CYBA	51.8124	1.56558	0.230412	4.96603	0.0258499	0.43626	11
ENSGALG00000039995		26.0154	2.03524	0.317119	4.96996	0.0257913	0.43626	13
ENSGALG00000033956	SFXN1	132.678	-2.39688	0.200296	4.95677	0.0259887	0.437166	13
ENSGALG00000005609	OGFR	13.4927	-0.518873	0.378016	4.95566	0.0260054	0.437166	20
ENSGALG00000009944	KAT7	37.9971	0.54997	0.217969	4.95608	0.0259992	0.437166	27
ENSGALG00000040532	ZIC1	11.6894	-8.77676	1.23916	4.93601	0.0263026	0.439287	9
ENSGALG00000054420	TUBB2A	262.102	-3.26449	0.196087	4.94325	0.0261928	0.439287	2
ENSGALG00000021627	IFI27L2	34.0145	-0.971688	0.478688	4.93086	0.0263811	0.439287	23
ENSGALG00000035935		6.5757	-0.820654	0.564819	4.92673	0.0264444	0.439287	10
ENSGALG00000002964	DHX37	199.774	-0.71134	0.131871	4.93474	0.026322	0.439287	15
ENSGALG00000007353	MTFMT	43.2668	0.189991	0.355572	4.93571	0.0263072	0.439287	10
ENSGALG00000001184	COQ9	53.9467	0.38876	0.219604	4.93028	0.0263901	0.439287	11
ENSGALG00000028340		13.8965	1.41152	0.422105	4.93134	0.0263739	0.439287	Z
ENSGALG00000042210	RABEPK	19.9307	2.81506	0.448294	4.92916	0.0264072	0.439287	17
ENSGALG00000033677	AHCY	731.362	3.51504	0.268314	4.92657	0.0264467	0.439287	20
ENSGALG00000030673		32.3552	-3.84743	0.346545	4.92239	0.0265108	0.439674	5
ENSGALG00000001801	IFT74	51.8435	1.02132	0.29441	4.91888	0.0265647	0.439674	Z
ENSGALG00000035596	NT5DC2	33.9369	1.4546	0.307808	4.91919	0.0265599	0.439674	12
ENSGALG00000001583	TRAF1	6.03487	1.23102	0.623658	4.90583	0.0267662	0.442483	17
ENSGALG00000015386	RNF170	32.719	-1.6556	0.291817	4.90097	0.0268416	0.443204	Z
ENSGALG00000001792	MRPS34	93.126	0.567104	0.176685	4.89735	0.026898	0.443609	14
ENSGALG00000028760	gga-mir-6652	3.3672	1.22839	0.722891	4.8942	0.0269471	0.443894	13
ENSGALG00000051206	RBMX2	17.2762	-0.0396809	0.32177	4.88416	0.0271042	0.445955	4
ENSGALG00000042833	MAPK14	35.4178	-0.631856	0.239146	4.87972	0.0271741	0.446578	26
ENSGALG00000040929	C15orf62	23.618	-4.58456	0.479022	4.86776	0.027363	0.449154	5
ENSGALG00000005472	NAT	27.0046	-1.97106	0.475994	4.84973	0.0276505	0.451214	11
ENSGALG00000012595	AGTPBP1	29.6954	-1.00248	0.228205	4.85357	0.027589	0.451214	Z
ENSGALG00000000793	VPS72	33.52	0.17334	0.258535	4.8532	0.0275949	0.451214	25
ENSGALG00000052541		8.55325	1.10104	0.5019	4.85311	0.0275963	0.451214	33
ENSGALG00000033520	DCSTAMP	3.2774	1.73517	1.66243	4.85174	0.0276183	0.451214	2
ENSGALG00000015113	PTAR1	3.63614	0.0269233	0.812999	4.83714	0.027853	0.451348	Z
ENSGALG00000005992	PDE8A	80.5885	0.5158	0.233794	4.83914	0.0278207	0.451348	10
ENSGALG00000050948	TMEM115	21.2916	1.36839	0.394937	4.84602	0.0277099	0.451348	12
ENSGALG00000012546	MCM5	32.7465	2.60224	0.433287	4.8443	0.0277377	0.451348	1
ENSGALG00000011579		87.4888	3.03457	1.18549	4.83866	0.0278285	0.451348	3
ENSGALG00000006037	MCM2	51.6174	3.91432	0.385903	4.8387	0.0278279	0.451348	12
ENSGALG00000001038	MAN1C1	17.7049	0.250784	0.341967	4.83086	0.0279546	0.452026	23
ENSGALG00000004637		41.3293	2.31211	0.494856	4.82855	0.0279922	0.452026	19
ENSGALG00000018557	SOD3	57.7814	7.32703	0.695322	4.83003	0.0279681	0.452026	4
ENSGALG00000010187	SLC1A1	32.0775	-3.35574	0.656367	4.82485	0.0280524	0.452474	Z
ENSGALG00000017195	PGR	8.86194	3.7131	0.805062	4.82242	0.0280919	0.452588	1
ENSGALG00000030450	CLIP2	31.464	-2.00082	0.388046	4.81374	0.0282338	0.454061	19
ENSGALG00000012030	QSER1	67.0283	2.26385	0.240042	4.81284	0.0282485	0.454061	5
ENSGALG00000040986	FAM76A	17.3164	0.323793	0.379613	4.81083	0.0282814	0.454067	23
ENSGALG00000000684	KLHDC8A	6.41972	-2.18443	0.61111	4.7976	0.0284993	0.456514	26
ENSGALG00000000223	TMEM183A	19.3987	1.20029	0.432496	4.79849	0.0284847	0.456514	26
ENSGALG00000009292		15.1643	0.841486	0.465953	4.79261	0.0285821	0.456789	5
ENSGALG00000003876	TIMD4	12.1351	1.19874	0.681754	4.7945	0.0285508	0.456789	13
ENSGALG00000010652	SCP2	729.897	0.831181	0.183685	4.7852	0.0287053	0.457832	8
ENSGALG00000016662	GATA4	69.8711	10.0366	1.05788	4.78474	0.0287131	0.457832	3
ENSGALG00000018942	NRGN	222.959	-12.5149	1.19091	4.78115	0.0287728	0.458261	24
ENSGALG00000045218	MYO18B	3.40538	-2.24369	1.32918	4.773	0.0289095	0.45828	15
ENSGALG00000001463	PDIK1L	14.0276	0.193564	0.391471	4.77127	0.0289384	0.45828	23
ENSGALG00000002159	ACOX1	398.407	0.337955	0.171665	4.77394	0.0288936	0.45828	18
ENSGALG00000017023	NEK5	2.67158	3.01716	0.973505	4.77904	0.0288081	0.45828	1
ENSGALG00000001472	JAM3	103.794	3.45141	0.254508	4.77664	0.0288484	0.45828	24
ENSGALG00000001918	DNAJB5	25.6425	-2.80706	0.474288	4.76842	0.0289863	0.458517	Z
ENSGALG00000024272	S100A12	2.56644	-2.20337	1.73912	4.74263	0.0294241	0.461315	25
ENSGALG00000031244	ADCY6	107.508	-1.17606	0.24285	4.75163	0.0292705	0.461315	7
ENSGALG00000005789	UQCRC1	371.107	-0.341227	0.119931	4.75383	0.0292332	0.461315	12
ENSGALG00000017289	C12orf4	31.7744	0.202032	0.263263	4.74811	0.0293305	0.461315	1
ENSGALG00000012882	KDSR	37.0997	0.583651	0.304577	4.74046	0.0294611	0.461315	2
ENSGALG00000012129	CCDC93	61.2672	0.640604	0.213705	4.74142	0.0294448	0.461315	7
ENSGALG00000015218	SLC19A2	3.69309	0.833888	1.2401	4.74444	0.0293931	0.461315	1
ENSGALG00000009061	ACTL6A	54.8096	2.3959	0.236882	4.74129	0.029447	0.461315	9
ENSGALG00000015290	LIX1	6.20886	3.63174	0.840836	4.75016	0.0292957	0.461315	Z
ENSGALG00000003344	CLTB	242.582	-1.39007	0.117272	4.72525	0.0297228	0.463091	13
ENSGALG00000014930	ENC1	30.3236	-1.33997	0.255591	4.72422	0.0297407	0.463091	Z
ENSGALG00000005230	MED13	56.4619	-0.867278	0.217018	4.72984	0.0296436	0.463091	19
ENSGALG00000032329	NPM3	15.7905	0.844372	0.543961	4.72828	0.0296706	0.463091	6
ENSGALG00000026970		162.548	2.47689	0.215564	4.72677	0.0296966	0.463091	5
ENSGALG00000013191	NDUFS6	75.4665	-0.757131	0.187563	4.7107	0.0299755	0.465237	2
ENSGALG00000014863	TMEM267	17.1394	1.27625	0.330672	4.71345	0.0299275	0.465237	Z
ENSGALG00000030313	RAD51	28.4861	5.06506	0.596078	4.71051	0.0299787	0.465237	5
ENSGALG00000010582	PPA2	77.6447	0.672153	0.204972	4.7074	0.030033	0.465562	4
ENSGALG00000014768	SGTB	68.3501	-0.130057	0.255035	4.69461	0.0302573	0.468213	Z
ENSGALG00000023670	NAALADL2	28.0623	0.209161	0.500233	4.69382	0.0302712	0.468213	9
ENSGALG00000029276	PPP1R9B	4.73925	-1.51549	0.638709	4.68855	0.0303643	0.468679	27
ENSGALG00000007286	SIRT7	4.41705	0.336431	0.710827	4.6864	0.0304022	0.468679	18
ENSGALG00000000264		55.9424	1.07869	0.203105	4.68661	0.0303985	0.468679	Z
ENSGALG00000009587	GPHN	126.736	-1.09989	0.188974	4.67663	0.0305756	0.470565	5
ENSGALG00000002594	TFPI	27.9518	0.724373	0.261919	4.67571	0.0305921	0.470565	7
ENSGALG00000012379	C5H14orf166	102.922	1.34625	0.161977	4.67127	0.0306712	0.47126	5
ENSGALG00000009740	RASGRP1	19.4806	-0.718368	0.429838	4.66584	0.0307683	0.472233	5
ENSGALG00000043569	NME5	15.477	-0.697705	0.351766	4.65642	0.0309375	0.473786	13
ENSGALG00000037360	DDX17	139.877	0.905472	0.169338	4.65788	0.0309114	0.473786	1
ENSGALG00000012075	DTX3L	33.8361	2.60383	0.34268	4.63604	0.0313071	0.47892	7
ENSGALG00000002548	TLN1	132.948	3.20338	0.215144	4.62763	0.0314611	0.480747	Z
ENSGALG00000014690	SLC12A2	41.574	1.87013	0.294616	4.62334	0.0315398	0.481423	Z
ENSGALG00000011178	ENOPH1	95.9848	-0.37264	0.155851	4.61826	0.0316333	0.482322	4
ENSGALG00000049588		21.3647	-0.154997	0.286262	4.60624	0.0318559	0.485184	8
ENSGALG00000016792	MFSD9	7.65137	0.232873	0.568827	4.5927	0.0321085	0.488498	1
ENSGALG00000008122	SLC39A13	27.1004	1.54709	0.365501	4.5759	0.0324247	0.492771	5
ENSGALG00000031440	PTPRU	11.3575	-1.86162	0.457084	4.57155	0.0325071	0.492947	23
ENSGALG00000043772		3.94939	3.49336	0.895286	4.57162	0.0325059	0.492947	27
ENSGALG00000016555	HADHB	372.799	-0.201692	0.185907	4.56653	0.0326025	0.493273	3
ENSGALG00000004622	SPOUT1	34.8784	0.53161	0.271499	4.56484	0.0326348	0.493273	17
ENSGALG00000047163	TSEN54	27.7391	1.83382	0.313412	4.56757	0.0325828	0.493273	18
ENSGALG00000008837	PELI3	64.0334	0.0574524	0.20174	4.56044	0.0327187	0.494007	3
ENSGALG00000008180	SPG11	61.6653	-0.260832	0.217148	4.55362	0.0328493	0.494906	10
ENSGALG00000012827	RIPK1	29.7103	1.33066	0.304292	4.5544	0.0328343	0.494906	2
ENSGALG00000011442	TGFBR2	12.8125	1.40158	0.523995	4.5509	0.0329014	0.494951	2
ENSGALG00000011659	ACAT2	133.467	2.11014	0.243712	4.54976	0.0329233	0.494951	3
ENSGALG00000011893	SLC38A6	9.50514	0.589824	0.540963	4.54764	0.0329642	0.495032	5
ENSGALG00000043421		27.8203	2.12905	0.364802	4.5453	0.0330093	0.495175	1
ENSGALG00000003923	COL6A3	378.258	5.60334	0.273443	4.53074	0.0332912	0.498867	7
ENSGALG00000011657	EAF2	24.3332	0.460353	0.588924	4.52644	0.033375	0.499586	7
ENSGALG00000000988	EFTUD2	73.4782	-0.0152926	0.173639	4.52126	0.0334762	0.500027	27
ENSGALG00000047326		17.0394	3.78897	0.677241	4.52214	0.033459	0.500027	2
ENSGALG00000000695	MFSD4A	19.6765	-2.29625	0.423999	4.51802	0.0335396	0.500312	26
ENSGALG00000015783	IMMT	146.378	-0.375595	0.18041	4.50815	0.0337338	0.500312	4
ENSGALG00000013830	PRELID3A	28.721	0.300592	0.307535	4.50375	0.0338207	0.500312	2
ENSGALG00000014958	ANKDD1B	2.60543	0.885639	1.12796	4.5033	0.0338295	0.500312	Z
ENSGALG00000016445	NOL10	53.4255	1.19433	0.212188	4.51315	0.0336352	0.500312	3
ENSGALG00000033083	ATOH8	4.88968	1.29153	0.739572	4.50204	0.0338543	0.500312	4
ENSGALG00000023936		117.165	1.49254	0.347749	4.51067	0.0336841	0.500312	21
ENSGALG00000014712	SLC38A9	18.8607	1.49784	0.365463	4.50571	0.0337819	0.500312	Z
ENSGALG00000034616	INHBA	21.0059	2.77313	0.496727	4.50751	0.0337464	0.500312	2
ENSGALG00000000616	ELF3	12.6737	3.16644	1.15465	4.51184	0.0336611	0.500312	26
ENSGALG00000002013	MEAF6	79.4438	1.09895	0.197755	4.49865	0.0339217	0.500776	23
ENSGALG00000054993		12.0358	-0.188314	0.418138	4.49109	0.0340719	0.502049	Z
ENSGALG00000051352		4.11353	1.18909	0.782379	4.49069	0.03408	0.502049	19
ENSGALG00000015458	ILDR2	28.2264	-2.52979	0.384917	4.48408	0.0342119	0.502853	1
ENSGALG00000008188	TRIM36	3.56596	-0.598068	1.00074	4.47972	0.0342993	0.502853	Z
ENSGALG00000017173	GUCY1A2	32.7578	0.155756	0.333178	4.47894	0.0343149	0.502853	1
ENSGALG00000027907	NR2F1	12.1109	1.004	0.506716	4.48483	0.034197	0.502853	Z
ENSGALG00000008518		37.1249	2.9338	0.339369	4.48011	0.0342915	0.502853	17
ENSGALG00000015108	FXN	6.65394	0.086051	0.496923	4.47362	0.0344221	0.503893	Z
ENSGALG00000005460	SLCO4A1	38.3553	3.91454	0.365399	4.46818	0.0345317	0.504967	20
ENSGALG00000005266	BEAN1	3.55647	-1.00299	0.766614	4.4646	0.0346041	0.505496	11
ENSGALG00000001229	SKI	53.3845	-0.177945	0.19538	4.4603	0.0346914	0.505945	21
ENSGALG00000002551	CFAP70	3.33591	1.77821	0.792625	4.45951	0.0347075	0.505945	14
ENSGALG00000007886		6.82119	4.22913	0.929139	4.45427	0.034814	0.506968	5
ENSGALG00000005855	CA5B	45.6889	-0.989199	0.285359	4.4469	0.0349647	0.5081	11
ENSGALG00000009466	SEC23IP	37.2094	-0.0494777	0.23273	4.44742	0.0349541	0.5081	6
ENSGALG00000040962	CPSF7	4.35143	0.672115	0.816053	4.44331	0.0350383	0.508151	5
ENSGALG00000033609	NACA	163.611	1.84625	0.175605	4.44317	0.0350411	0.508151	33
ENSGALG00000039102	TOX	10.245	-2.31608	0.831036	4.4323	0.035265	0.508873	2
ENSGALG00000041428	NEK4	27.1944	-0.208291	0.248465	4.43363	0.0352375	0.508873	12
ENSGALG00000053446		4.21634	0.0144149	1.67068	4.43189	0.0352735	0.508873	11
ENSGALG00000002424	RECQL5	13.3154	1.10005	0.482072	4.43823	0.0351426	0.508873	18
ENSGALG00000007819	PDZRN3	35.1878	1.96144	0.332188	4.43429	0.0352238	0.508873	12
ENSGALG00000008778	SPRED2	11.0613	-0.347538	0.411853	4.42864	0.0353407	0.509315	3
ENSGALG00000001965	AARS	181.784	-0.841753	0.143391	4.41891	0.0355428	0.511699	11
ENSGALG00000034860	BCHE	70.98	-0.0649414	0.225075	4.41146	0.0356984	0.513408	9
ENSGALG00000015428	PSD3	16.7327	-4.21375	0.442403	4.40577	0.0358176	0.513533	Z
ENSGALG00000002430	SMN	75.3025	0.276747	0.18608	4.40623	0.0358078	0.513533	Z
ENSGALG00000026704	GPX8	25.3877	5.54355	0.637368	4.40911	0.0357475	0.513533	Z
ENSGALG00000047592		3.26549	-3.43751	0.875372	4.38748	0.0362038	0.513839	8
ENSGALG00000010204	KCNC2	10.448	-1.5509	0.405037	4.39932	0.0359534	0.513839	1
ENSGALG00000007669	EGR1	49.2414	-1.30749	0.305676	4.3895	0.0361609	0.513839	13
ENSGALG00000053315		6.0164	-0.941424	0.649517	4.39712	0.0359996	0.513839	3
ENSGALG00000012796	KIAA1549	15.3183	-0.623615	0.423	4.3932	0.0360824	0.513839	1
ENSGALG00000005465	NDUFB10	181.955	-0.135519	0.129618	4.39161	0.0361161	0.513839	14
ENSGALG00000047410		41.7673	0.615514	0.228953	4.38634	0.0362281	0.513839	33
ENSGALG00000005550	ST6GAL1	103.712	0.673793	0.243338	4.39291	0.0360886	0.513839	9
ENSGALG00000049076		4.42452	2.68502	0.723335	4.3985	0.0359705	0.513839	2
ENSGALG00000005426	FREM1	29.6209	4.02714	0.438242	4.38556	0.0362445	0.513839	Z
ENSGALG00000036582		4.6201	4.37064	1.07145	4.39658	0.036011	0.513839	14
ENSGALG00000042333	DDB1	62.0877	0.0167627	0.240763	4.38342	0.0362901	0.513963	5
ENSGALG00000037387	CLSTN2	16.8119	-0.753571	0.488043	4.37237	0.0365262	0.516471	9
ENSGALG00000016858	SLC10A2	20.5644	2.61119	1.1983	4.37166	0.0365413	0.516471	1
ENSGALG00000034971	SLC45A4	9.94425	-0.921126	0.496245	4.35768	0.0368424	0.520198	2
ENSGALG00000040663		26.9576	0.382618	0.367889	4.35595	0.0368799	0.520201	21
ENSGALG00000008070	ZMAT5	28.4307	0.489675	0.284655	4.35331	0.0369371	0.520481	15
ENSGALG00000005896		18.4789	-7.87135	1.21395	4.34375	0.037145	0.521045	15
ENSGALG00000012685	KDM1B	20.7943	-2.07104	0.338315	4.34731	0.0370674	0.521045	2
ENSGALG00000037726	MARCKS	37.7074	-0.356493	0.230269	4.34559	0.0371048	0.521045	3
ENSGALG00000004997	FLII	52.7389	0.0274522	0.20979	4.34288	0.0371641	0.521045	14
ENSGALG00000012677	CDKAL1	79.8157	0.757851	0.172483	4.34358	0.0371488	0.521045	2
ENSGALG00000031058		8.71963	5.69145	1.04104	4.32636	0.0375264	0.525596	18
ENSGALG00000012263	NEMF	140.078	0.0403036	0.137473	4.32047	0.0376565	0.526889	5
ENSGALG00000052014	PCK2	31.9289	-0.549281	0.721032	4.31704	0.0377326	0.526895	KZ626839.1
ENSGALG00000035030	KIF20A	36.5301	1.54761	0.291874	4.31848	0.0377007	0.526895	13
ENSGALG00000029095	PDZD8	33.6443	0.845998	0.318338	4.31165	0.0378523	0.527509	6
ENSGALG00000002014	SMU1	102.005	1.60398	0.216992	4.31255	0.0378322	0.527509	Z
ENSGALG00000044797		20.2932	-2.27279	0.334625	4.30403	0.0380221	0.528291	Z
ENSGALG00000015537	MAN2B2	87.7393	0.127567	0.338071	4.30567	0.0379854	0.528291	4
ENSGALG00000026499	TNFRSF25	5.37666	0.399969	0.801051	4.30692	0.0379577	0.528291	21
ENSGALG00000001613	GNL3	154.837	0.265393	0.125036	4.30155	0.0380776	0.528535	12
ENSGALG00000049383		7.28336	-4.23912	0.685426	4.29487	0.0382276	0.529562	2
ENSGALG00000014213	PRR5	24.4773	-0.200313	0.304767	4.29647	0.0381916	0.529562	1
ENSGALG00000008700	PDCD4	104.009	1.2476	0.22346	4.2912	0.0383101	0.530178	6
ENSGALG00000033696	RALY	17.2514	0.511755	0.333347	4.28777	0.0383876	0.530197	20
ENSGALG00000034806		38.6813	1.01275	0.561808	4.28795	0.0383834	0.530197	2
ENSGALG00000007928	MLLT10	29.2633	1.6489	0.296368	4.28159	0.0385272	0.5316	2
ENSGALG00000002957		36.9148	-2.23558	1.52131	4.27421	0.0386951	0.532334	11
ENSGALG00000011168	C12orf29	30.8556	-0.822205	0.256334	4.27477	0.0386821	0.532334	1
ENSGALG00000032428		4.18386	0.680663	0.751985	4.27617	0.0386502	0.532334	11
ENSGALG00000020688	CYP4A22	80.7634	-2.56143	0.386521	4.26898	0.0388142	0.532921	8
ENSGALG00000007191	TK1	38.4158	3.79548	0.424963	4.26947	0.038803	0.532921	18
ENSGALG00000004204	MINDY2	52.3346	0.838853	0.278323	4.26028	0.0390135	0.534604	10
ENSGALG00000013376	CAPSL	13.1183	1.6527	0.873213	4.26101	0.0389968	0.534604	Z
ENSGALG00000007114	APOA1	3493.65	1.42819	0.24514	4.25593	0.0391136	0.535449	24
ENSGALG00000015073	TMEM39A	17.1975	1.31599	0.388488	4.24835	0.0392886	0.537317	1
ENSGALG00000010958	PPFIA2	64.0254	-0.819378	0.338714	4.23897	0.0395061	0.539269	1
ENSGALG00000012608	DAPK1	23.4276	-0.691198	0.324027	4.238	0.0395288	0.539269	Z
ENSGALG00000001067	TMEM57	114.706	0.0648139	0.197137	4.23554	0.0395861	0.539269	23
ENSGALG00000003979	NEK8	5.23752	0.33119	0.634467	4.23659	0.0395615	0.539269	19
ENSGALG00000008844	SLC31A1	89.673	-0.195488	0.159538	4.23248	0.0396574	0.539712	17
ENSGALG00000011592	MRAS	96.4943	-2.6397	0.239298	4.22271	0.0398864	0.542299	7
ENSGALG00000003529	SYNC	10.3233	0.639258	0.423582	4.22097	0.0399273	0.542326	23
ENSGALG00000050386		22.0389	2.17275	0.44723	4.219	0.0399737	0.542429	1
ENSGALG00000013377	LMBRD2	75.1322	-1.18369	0.232646	4.21165	0.0401472	0.543986	Z
ENSGALG00000008701	XDH	124.606	3.06216	1.1951	4.21083	0.0401666	0.543986	3
ENSGALG00000000736	MATK	9.46484	0.129639	1.28827	4.20829	0.0402268	0.544273	28
ENSGALG00000040793	KDELR2	519.228	2.88482	0.136487	4.20642	0.0402712	0.544345	14
ENSGALG00000036925	CADM3	49.7559	-4.39606	0.341023	4.18371	0.0408143	0.545122	25
ENSGALG00000006785	IRF1	28.279	0.331028	0.431747	4.19699	0.0404959	0.545122	13
ENSGALG00000002210	PPIB	317.995	0.608024	0.119265	4.18293	0.0408329	0.545122	10
ENSGALG00000017098	GTF3A	10.2912	0.95198	0.450616	4.18609	0.0407571	0.545122	1
ENSGALG00000015970	COL9A1	5.96696	1.41967	0.522139	4.1957	0.0405266	0.545122	3
ENSGALG00000046572		53.9729	1.56484	1.46235	4.18367	0.0408151	0.545122	15
ENSGALG00000005907	RPN1	442.651	1.74706	0.134352	4.18276	0.0408372	0.545122	12
ENSGALG00000015399	FUT10	10.3853	1.91366	0.485465	4.18705	0.0407339	0.545122	Z
ENSGALG00000042446	ACSM5	181.816	2.04018	1.32841	4.19496	0.0405444	0.545122	14
ENSGALG00000001310	TRNAU1AP	3.57796	2.39793	0.881805	4.19592	0.0405215	0.545122	23
ENSGALG00000016844	RAB20	41.3241	3.07521	0.422163	4.19526	0.0405371	0.545122	1
ENSGALG00000050468		5.97041	4.80953	1.01493	4.18389	0.0408099	0.545122	KZ626838.1
ENSGALG00000011612	GC	722.271	4.9373	1.21156	4.19159	0.0406249	0.545122	4
ENSGALG00000025945	AVD	8.91429	-0.330962	1.3986	4.17749	0.0409642	0.54576	Z
ENSGALG00000006188	KYAT3	60.088	1.60154	0.291966	4.17429	0.0410417	0.54576	8
ENSGALG00000005441	NFIB	156.174	1.90646	0.17373	4.17504	0.0410236	0.54576	Z
ENSGALG00000012211	PDLIM5	104.161	2.39676	0.326747	4.1771	0.0409738	0.54576	4
ENSGALG00000013102	COBL	112.032	-0.372779	0.251287	4.17246	0.0410861	0.54583	2
ENSGALG00000028347	SDCBP2	7.6208	-0.586617	1.08654	4.15656	0.0414735	0.549899	20
ENSGALG00000042067	SPRY1	10.6248	-0.302758	0.487233	4.15498	0.0415122	0.549899	4
ENSGALG00000008567		7.15378	0.0636639	0.505736	4.15183	0.0415896	0.549899	3
ENSGALG00000017392	SPDYA	11.1249	1.35498	0.513732	4.15245	0.0415742	0.549899	3
ENSGALG00000006121	PIK3C2A	34.8796	1.60079	0.269037	4.15436	0.0415274	0.549899	5
ENSGALG00000027389	RGS7BP	12.9403	-3.90465	0.505177	4.13122	0.042099	0.550767	Z
ENSGALG00000042533		35.5311	-2.58359	0.315808	4.1057	0.0427389	0.550767	19
ENSGALG00000043833	OLAH	9.9853	-2.23379	0.603097	4.10717	0.0427018	0.550767	2
ENSGALG00000002069	FAM214B	4.65156	-1.29464	0.607276	4.13637	0.0419711	0.550767	Z
ENSGALG00000024378	ZNF414	8.00593	-1.02801	0.456112	4.12355	0.0422903	0.550767	28
ENSGALG00000006423		15.6846	-0.865627	0.383887	4.13795	0.041932	0.550767	14
ENSGALG00000045602	REM1	7.14797	-0.791332	0.604349	4.12093	0.0423559	0.550767	20
ENSGALG00000042840	OSGIN2	9.21262	-0.47553	0.506142	4.12819	0.0421744	0.550767	2
ENSGALG00000026271	TM2D3	19.0387	-0.246671	0.341304	4.14003	0.0418804	0.550767	10
ENSGALG00000002388	NIPSNAP2	162.485	-0.137146	0.152717	4.13493	0.0420067	0.550767	19
ENSGALG00000003022		168.999	-0.0102966	0.463907	4.10953	0.0426422	0.550767	8
ENSGALG00000000862	RLF	48.8561	0.648997	0.258362	4.10863	0.0426649	0.550767	23
ENSGALG00000015036	RIC1	23.618	0.735418	0.3494	4.11279	0.04256	0.550767	Z
ENSGALG00000041124	NOLC1	44.1752	0.825528	0.256217	4.13765	0.0419393	0.550767	6
ENSGALG00000038601	LIPH	6.54386	1.00169	1.10578	4.10772	0.0426878	0.550767	9
ENSGALG00000002531	SF3B3	115.116	1.04062	0.181326	4.14078	0.041862	0.550767	11
ENSGALG00000012909	C5orf22	17.6596	1.06594	0.360251	4.12161	0.0423387	0.550767	2
ENSGALG00000011947	POLR3H	24.9707	1.30465	0.330441	4.13052	0.0421164	0.550767	1
ENSGALG00000007507	MASTL	9.83482	1.5814	0.483989	4.11609	0.0424771	0.550767	2
ENSGALG00000050159		4.74686	1.60463	0.732031	4.14515	0.041754	0.550767	12
ENSGALG00000001332	RBL1	11.5946	1.73116	0.458302	4.10479	0.0427619	0.550767	20
ENSGALG00000049199		4.8464	1.73632	1.60097	4.11405	0.0425284	0.550767	5
ENSGALG00000015491	GPR89A	206.379	1.89734	0.282165	4.10944	0.0426444	0.550767	1
ENSGALG00000012610	CTSV	215.785	2.05416	0.162741	4.13945	0.0418949	0.550767	Z
ENSGALG00000014857		873.174	2.94443	0.212414	4.10963	0.0426398	0.550767	Z
ENSGALG00000014788	CENPH	14.4584	3.00391	0.528633	4.11982	0.0423836	0.550767	Z
ENSGALG00000037629	TRANK1	132.979	3.92416	0.206456	4.13303	0.0420539	0.550767	2
ENSGALG00000017237	TYR	7.09838	5.11499	1.10544	4.12406	0.0422775	0.550767	1
ENSGALG00000011116	VRK1	33.0529	0.766081	0.225469	4.10257	0.042818	0.55098	5
ENSGALG00000015438	MPZL1	27.0333	-2.55884	0.322875	4.08065	0.0433771	0.556899	1
ENSGALG00000000848	AP1G1	52.6524	0.415564	0.268078	4.08039	0.0433836	0.556899	11
ENSGALG00000052612	RPS27L	78.4843	1.1858	0.263699	4.07984	0.0433978	0.556899	10
ENSGALG00000016443	HPCAL1	106.371	-2.34723	0.165766	4.07646	0.0434845	0.556986	3
ENSGALG00000055117		6.91653	0.557601	0.532593	4.07655	0.0434824	0.556986	2
ENSGALG00000011572	ASPG	45.1534	-0.240209	0.267303	4.06641	0.0437442	0.559284	5
ENSGALG00000030499	MOB2	64.365	0.0948017	0.261109	4.06654	0.0437407	0.559284	5
ENSGALG00000029898	YKT6	4.82314	0.309524	0.679623	4.05949	0.0439237	0.560037	22
ENSGALG00000028996	SIGMAR1	36.4006	0.347374	0.279413	4.06063	0.0438943	0.560037	Z
ENSGALG00000047563		4.91153	1.49666	0.707588	4.06202	0.043858	0.560037	19
ENSGALG00000005476	PTH2R	75.1357	3.41826	0.520583	4.05324	0.0440866	0.5616	2
ENSGALG00000010010	RHOQ	8.80276	1.33382	0.46484	4.04395	0.0443299	0.564184	3
ENSGALG00000005619	F3	285.636	-2.26613	0.311759	4.03013	0.0446946	0.564424	8
ENSGALG00000015256	PAM	116.817	-1.50345	0.150569	4.0317	0.044653	0.564424	Z
ENSGALG00000007664	PSMD1	169.76	-0.560527	0.114559	4.0372	0.0445076	0.564424	9
ENSGALG00000015328	TRMT10C	42.247	1.27852	0.280378	4.02942	0.0447133	0.564424	1
ENSGALG00000040424	SCNN1A	38.487	1.56205	0.50835	4.03944	0.0444487	0.564424	1
ENSGALG00000047314	YF5	10.0932	1.84432	0.838507	4.03437	0.0445824	0.564424	KZ626819.1
ENSGALG00000050885		4.25633	2.08004	0.82142	4.03557	0.0445505	0.564424	10
ENSGALG00000001491	NCAPD3	10.7097	4.02631	0.703273	4.03134	0.0446625	0.564424	24
ENSGALG00000010303		263.738	4.79186	0.425751	4.03187	0.0446485	0.564424	3
ENSGALG00000002284	TRAPPC3	157.801	-0.56235	0.134005	4.02525	0.0448241	0.56531	23
ENSGALG00000014163	TTLL1	32.5691	-3.8184	0.33634	4.01691	0.0450463	0.565677	1
ENSGALG00000009551	DYNC1I2	83.5363	0.518619	0.176061	4.01931	0.0449821	0.565677	7
ENSGALG00000030862	MED30	23.2294	0.841414	0.306719	4.01974	0.0449706	0.565677	2
ENSGALG00000010716	AGA	93.2293	1.77317	0.200875	4.01502	0.0450967	0.565677	4
ENSGALG00000047534		3.34276	2.23084	1.66249	4.01616	0.0450663	0.565677	1
ENSGALG00000013709	TIMM21	20.5592	2.86537	0.597035	4.01628	0.045063	0.565677	2
ENSGALG00000012994	ERC1	161.585	-1.07164	0.141674	4.00677	0.045318	0.566212	1
ENSGALG00000031663	SEC11C	95.7108	-0.380484	0.137698	3.99982	0.045505	0.566212	Z
ENSGALG00000006056		79.6777	0.0332335	0.171753	4.00191	0.0454487	0.566212	12
ENSGALG00000004663	ARFGEF2	66.3294	0.260609	0.192753	4.00477	0.0453718	0.566212	20
ENSGALG00000039315	MARS	82.9627	0.370438	0.203648	4.00126	0.0454661	0.566212	33
ENSGALG00000009037	SPTLC3	17.5719	1.42014	0.654243	4.01024	0.0452246	0.566212	3
ENSGALG00000005120	FBLN2	63.2192	1.91571	0.288855	4.0026	0.04543	0.566212	12
ENSGALG00000015311	RNF38	37.2263	2.67588	0.31504	4.00406	0.0453909	0.566212	Z
ENSGALG00000034574	ASZ1	14.3201	5.07463	0.634707	4.00562	0.0453487	0.566212	1
ENSGALG00000015083	DENND4C	39.6791	0.136183	0.282199	3.99518	0.0456307	0.567269	Z
ENSGALG00000053372		2.45844	-2.04429	1.04839	3.99034	0.0457617	0.568391	1
ENSGALG00000000329	AHCYL1	71.1105	-1.26539	0.228839	3.98706	0.045851	0.568845	26
ENSGALG00000010411	RNF13	302.275	0.153314	0.108318	3.98151	0.0460023	0.568845	9
ENSGALG00000004816		54.6108	1.14065	0.243682	3.98399	0.0459346	0.568845	14
ENSGALG00000014386	SEPSECS	53.2047	2.07036	0.32143	3.9841	0.0459316	0.568845	4
ENSGALG00000031762	TMEM98	19.8526	3.32419	0.718903	3.98203	0.0459882	0.568845	27
ENSGALG00000041086	MRPL15	34.7062	-1.14645	0.287663	3.97572	0.0461608	0.569652	2
ENSGALG00000004965	SLC27A4	42.0036	-0.138661	0.325453	3.97089	0.0462933	0.569652	17
ENSGALG00000016951	MTRF1	33.0132	0.901684	0.281909	3.96573	0.0464355	0.569652	1
ENSGALG00000040265	USP30	12.4799	0.928093	0.392666	3.96989	0.0463207	0.569652	15
ENSGALG00000006731	TAF3	95.7842	1.11094	0.169917	3.96594	0.0464297	0.569652	1
ENSGALG00000019794	MSTO1	10.8295	1.33275	0.494797	3.97408	0.0462057	0.569652	25
ENSGALG00000002431		308.142	1.35943	0.27653	3.96591	0.0464303	0.569652	8
ENSGALG00000029921	CSRP2	121.039	2.20488	0.306016	3.96812	0.0463695	0.569652	1
ENSGALG00000002831	SH3PXD2B	8.37695	2.43887	0.659347	3.9668	0.0464059	0.569652	13
ENSGALG00000006705		14.0821	-0.305987	0.46247	3.95571	0.0467125	0.569848	6
ENSGALG00000012694		43.4706	0.279297	0.221619	3.95358	0.0467718	0.569848	1
ENSGALG00000015901	SENP6	110.878	0.462578	0.174951	3.96032	0.0465848	0.569848	3
ENSGALG00000002165	UNC13B	10.3969	0.542413	0.370101	3.95936	0.0466114	0.569848	Z
ENSGALG00000041014		14.2867	0.688815	0.351109	3.96194	0.0465401	0.569848	5
ENSGALG00000012468	PRPF39	84.1126	0.862163	0.212498	3.95485	0.0467365	0.569848	5
ENSGALG00000003882	SMARCE1	178.233	0.946898	0.117989	3.95426	0.0467527	0.569848	27
ENSGALG00000054208		17.5997	1.13814	0.38146	3.95334	0.0467786	0.569848	20
ENSGALG00000037784	DAG1	37.9104	1.16005	0.271131	3.94069	0.0471315	0.573646	12
ENSGALG00000008432	AP2M1	567.874	-1.4854	0.0938883	3.93264	0.0473575	0.575392	9
ENSGALG00000033603	METTL22	16.6615	1.09737	0.359868	3.93283	0.0473521	0.575392	14
ENSGALG00000006688	TADA3	10.4752	-1.09672	0.45158	3.91891	0.0477459	0.579101	12
ENSGALG00000053296		23.6965	4.42001	1.14798	3.9195	0.0477291	0.579101	3
ENSGALG00000015373	PDE6B	2.90333	-4.08865	1.35848	3.91495	0.0478583	0.579157	Z
ENSGALG00000040783	MAP4	90.5467	-0.284253	0.167041	3.91298	0.0479146	0.579157	2
ENSGALG00000031763	EDARADD	16.6191	1.33685	0.37622	3.9129	0.0479168	0.579157	3
ENSGALG00000011243	DAZL	15.0258	6.91066	1.01139	3.91312	0.0479107	0.579157	2
ENSGALG00000005527	APPL1	37.7922	-1.22557	0.231431	3.91117	0.0479663	0.579254	12
ENSGALG00000012911	SYT10	8.73702	-8.322	1.3069	3.90915	0.0480238	0.579446	1
ENSGALG00000052935	TNFRSF9	26.4017	0.177342	0.435022	3.90179	0.0482347	0.581132	21
ENSGALG00000030969	CLEC3B	326.395	0.640662	0.22329	3.90136	0.0482469	0.581132	2
ENSGALG00000029512	SPTBN1	1011.42	-2.02149	0.108689	3.89683	0.0483773	0.581459	3
ENSGALG00000035080	HARS	80.2371	-1.62473	0.18588	3.89607	0.0483993	0.581459	13
ENSGALG00000001288		6.14451	0.339385	0.861872	3.89777	0.0483502	0.581459	21
ENSGALG00000006607	GUCD1	12.0778	-0.0427573	0.432864	3.89356	0.0484716	0.581827	15
ENSGALG00000048232		8.59505	-6.46436	1.24624	3.89123	0.048539	0.582069	18
ENSGALG00000013926	DCLRE1C	4.5161	0.0142726	0.723908	3.88997	0.0485753	0.582069	1
ENSGALG00000037327	DCAF17	11.2566	1.47014	0.444289	3.88537	0.0487086	0.582304	7
ENSGALG00000046708	PTGES	19.1463	1.68839	0.468598	3.88496	0.0487203	0.582304	17
ENSGALG00000003172	SLC16A9	152.627	2.03483	0.294502	3.88719	0.0486558	0.582304	6
ENSGALG00000027834	ERGIC3	68.8823	0.493887	0.214372	3.8763	0.0489725	0.584316	20
ENSGALG00000039489	5_8S_rRNA	4.20471	1.34081	0.842835	3.87716	0.0489474	0.584316	16
ENSGALG00000034187	SEPTIN8	59.0001	-2.01419	0.295216	3.87191	0.0491007	0.585344	13
ENSGALG00000031720	LGI1	129.865	-7.21035	0.42	3.86457	0.0493158	0.587041	6
ENSGALG00000001325	CYP1A1	43.6732	-0.277638	1.5802	3.86418	0.0493273	0.587041	10
ENSGALG00000040854	CPPED1	155.6	0.326222	0.173138	3.86254	0.0493756	0.587114	14
ENSGALG00000004059	LRRC49	19.7119	-2.72514	0.392074	3.85711	0.0495356	0.588516	10
ENSGALG00000034020	RHOBTB2	49.1932	-2.55754	0.229965	3.85207	0.0496846	0.58928	22
ENSGALG00000004193	ARSG	9.23572	2.77413	0.625286	3.85276	0.0496642	0.58928	18
ENSGALG00000011494	CNOT10	31.2098	0.678386	0.295981	3.84624	0.0498576	0.589919	2
ENSGALG00000000141	BLB1	15.5859	0.7914	0.579988	3.84568	0.0498743	0.589919	16
ENSGALG00000016760		26.1494	1.39003	0.297433	3.84688	0.0498388	0.589919	1
ENSGALG00000004286	COL13A1	11.0556	1.87491	0.498048	3.84456	0.0499077	0.589919	6
ENSGALG00000013817	SPIRE1	18.3243	-3.71231	0.518725	3.84227	0.049976	0.590225	2
ENSGALG00000003745	NECAP2	26.735	1.85382	0.367198	3.83992	0.0500458	0.590549	21
ENSGALG00000028142	HACD4	4.93942	5.26696	1.10636	3.83691	0.050136	0.591112	Z
ENSGALG00000016340	EIF2S3	322.498	1.09127	0.115512	3.83531	0.0501839	0.591177	1
ENSGALG00000014701	RAP1GAP1	26.2151	-1.77697	0.315499	3.82019	0.0506384	0.592621	1
ENSGALG00000014675	RHOBTB3	9.7661	-0.78706	0.433229	3.81328	0.0508478	0.592621	Z
ENSGALG00000000853	SLC2A8	98.3513	-0.28398	0.195879	3.80872	0.0509864	0.592621	17
ENSGALG00000003536	KLHL11	5.58181	0.141944	0.565274	3.82394	0.0505254	0.592621	27
ENSGALG00000004168	FEM1A	23.9945	0.2935	0.336443	3.80428	0.0511218	0.592621	28
ENSGALG00000029223	THOC5	53.2453	0.395848	0.195233	3.81982	0.0506498	0.592621	15
ENSGALG00000015441	CD247	4.92228	0.471547	0.771048	3.80344	0.0511474	0.592621	1
ENSGALG00000051397		79.8335	0.554484	0.189398	3.80282	0.0511664	0.592621	7
ENSGALG00000003400	AIMP2	59.9654	0.698429	0.24571	3.81496	0.0507968	0.592621	14
ENSGALG00000036969	KLHL14	37.4652	0.788897	0.533699	3.80174	0.0511995	0.592621	2
ENSGALG00000033709	LTA4H	121.383	0.804923	0.195092	3.80385	0.0511349	0.592621	1
ENSGALG00000034050		129.662	0.857683	0.140164	3.81309	0.0508535	0.592621	2
ENSGALG00000028762	ZFYVE26	21.1099	0.881206	0.342302	3.81483	0.0508009	0.592621	5
ENSGALG00000037087	RPF2	71.8004	0.989453	0.180554	3.80346	0.0511467	0.592621	3
ENSGALG00000003247	NFYA	71.342	1.01434	0.195608	3.81332	0.0508465	0.592621	26
ENSGALG00000039863	DDX25	8.9946	2.06281	0.460787	3.81143	0.050904	0.592621	19
ENSGALG00000004260		15.6725	2.21253	1.35677	3.81183	0.0508918	0.592621	5
ENSGALG00000003523	IFT52	67.5884	2.21742	0.191081	3.81213	0.0508826	0.592621	20
ENSGALG00000028256	CCL19	10.2192	3.11059	0.660448	3.81114	0.0509127	0.592621	Z
ENSGALG00000012196	MCUB	11.824	3.17011	0.746566	3.81549	0.0507808	0.592621	4
ENSGALG00000005451	HELLS	23.5722	3.4503	0.44375	3.80299	0.0511611	0.592621	6
ENSGALG00000025755	SPTSSA	70.1693	0.732981	0.191103	3.80003	0.0512515	0.592732	5
ENSGALG00000039536	C2H8ORF22	112.579	-0.298246	0.326877	3.79758	0.0513268	0.59311	2
ENSGALG00000025809	TMEM161A	22.1188	0.142016	0.302181	3.79301	0.0514671	0.593276	28
ENSGALG00000030028	MRPS14	23.3061	0.236422	0.302816	3.79426	0.0514286	0.593276	8
ENSGALG00000015556	AFAP1	47.8602	0.571821	0.257464	3.79156	0.0515115	0.593276	4
ENSGALG00000011963	PRDM5	8.04215	3.97704	1.12378	3.79208	0.0514957	0.593276	4
ENSGALG00000031214	MED9	21.3314	1.46531	0.37589	3.78587	0.0516871	0.594807	14
ENSGALG00000048258		111.728	-5.07991	1.23108	3.77873	0.051908	0.596218	1
ENSGALG00000008633	2006-09-01	228.616	-1.26075	0.101729	3.74631	0.0529241	0.596218	4
ENSGALG00000055106		250.885	-1.15108	0.14821	3.7572	0.0525806	0.596218	33
ENSGALG00000041098		15.653	-0.708719	0.434351	3.75085	0.0527807	0.596218	5
ENSGALG00000033828	PYCR3	21.4517	-0.471958	0.318406	3.76903	0.0522098	0.596218	2
ENSGALG00000041845	ZNF692	8.38409	-0.263406	0.709148	3.76347	0.0523838	0.596218	16
ENSGALG00000011822	CANT1	20.1814	-0.193527	0.347038	3.76412	0.0523635	0.596218	18
ENSGALG00000051989		14.7354	-0.135005	0.480042	3.74736	0.0528911	0.596218	9
ENSGALG00000028250	ANKRD22	21.7466	-0.0492348	1.10922	3.76337	0.0523868	0.596218	6
ENSGALG00000045705		6.99186	-0.0403485	0.568204	3.75139	0.0527637	0.596218	24
ENSGALG00000037283	CUTC	39.2771	0.0875967	0.226864	3.74741	0.0528894	0.596218	6
ENSGALG00000020388		19.436	0.145773	1.80099	3.77721	0.0519553	0.596218	5
ENSGALG00000005646	TSC2	34.0308	0.553987	0.285817	3.75912	0.0525202	0.596218	14
ENSGALG00000013602	PCM1	119.909	0.605601	0.156697	3.74751	0.0528862	0.596218	4
ENSGALG00000048613	KDM4B	79.5909	0.791371	0.158602	3.76568	0.0523145	0.596218	28
ENSGALG00000004583	NPLOC4	35.7152	0.813348	0.265504	3.76674	0.0522813	0.596218	18
ENSGALG00000033754	SURF1	41.5403	1.01926	0.231043	3.77297	0.0520872	0.596218	17
ENSGALG00000032992	NR3C1	13.1651	1.05472	0.449589	3.76206	0.052428	0.596218	13
ENSGALG00000034100	UACA	78.012	1.07911	0.211241	3.74771	0.05288	0.596218	10
ENSGALG00000041763	ADPRM	5.26467	1.18735	0.591998	3.74503	0.0529648	0.596218	18
ENSGALG00000013005	SNRNP48	18.3407	1.24213	0.352335	3.76115	0.0524566	0.596218	2
ENSGALG00000006525	NCAPG2	6.06023	1.56771	0.637524	3.76823	0.0522349	0.596218	2
ENSGALG00000003148	SPAG16	6.01145	1.60111	0.672174	3.75724	0.0525794	0.596218	7
ENSGALG00000042330	PPP1R9B	161.785	1.97409	0.176141	3.74625	0.0529262	0.596218	7
ENSGALG00000015544	ALDOB	4163.26	3.18563	0.415686	3.75824	0.0525477	0.596218	Z
ENSGALG00000013911	ZC3HAV1	87.2099	4.98061	0.345844	3.77384	0.0520599	0.596218	1
ENSGALG00000011190	PLAC8	9.5912	7.14945	1.12956	3.74918	0.0528333	0.596218	4
ENSGALG00000037601	TBC1D25	7.94117	-2.79953	0.568101	3.73692	0.0532224	0.596708	30
ENSGALG00000041419		34.0189	-0.250468	0.267833	3.73763	0.0531997	0.596708	12
ENSGALG00000015340	TGS1	47.8467	0.476844	0.228787	3.737	0.0532199	0.596708	2
ENSGALG00000006356	MKLN1	68.4089	1.34471	0.211642	3.73709	0.053217	0.596708	1
ENSGALG00000004246	SLC6A4	6.99265	1.84088	1.08317	3.73766	0.053199	0.596708	19
ENSGALG00000041622		2.91739	-3.38881	1.10162	3.73431	0.0533057	0.59689	8
ENSGALG00000004738	GLE1	16.8954	1.05016	0.394051	3.73372	0.0533244	0.59689	17
ENSGALG00000029330		17.6941	-0.890322	0.348999	3.72873	0.0534841	0.597239	32
ENSGALG00000006190	FHL1	91.1552	1.63351	0.681469	3.72933	0.0534647	0.597239	4
ENSGALG00000012638	CRY1	90.3769	1.75071	0.242517	3.731	0.0534113	0.597239	1
ENSGALG00000011615		40.6395	1.50454	0.634716	3.72093	0.0537346	0.599555	3
ENSGALG00000026380	UBE2C	8.16462	4.26897	0.999154	3.71874	0.053805	0.599861	20
ENSGALG00000050337		13.187	0.990798	0.424965	3.71661	0.0538736	0.600146	14
ENSGALG00000043906		147.815	-6.51606	1.20602	3.71172	0.0540316	0.600945	2
ENSGALG00000006904	RNH1	129.28	0.654319	0.147942	3.71179	0.0540295	0.600945	5
ENSGALG00000016516	ZNF513	2.70642	1.31423	1.00581	3.70738	0.0541722	0.601809	3
ENSGALG00000012245	ADH4	192.863	1.66383	0.160694	3.70666	0.0541957	0.601809	4
ENSGALG00000003569	TMEM130	15.2739	1.21949	0.379704	3.70328	0.0543057	0.602551	14
ENSGALG00000002836	PEX14	38.7508	-0.874858	0.226844	3.69698	0.0545111	0.603869	21
ENSGALG00000013723	OASL	31.9972	-0.0265979	0.755346	3.69713	0.0545063	0.603869	12
ENSGALG00000026741	CETN2	56.2027	-0.839174	0.200334	3.68885	0.0547773	0.604085	4
ENSGALG00000014126		4.60446	-0.541225	1.44628	3.69148	0.054691	0.604085	1
ENSGALG00000003281	GSS	93.6122	0.0620567	0.217033	3.68569	0.0548812	0.604085	20
ENSGALG00000038219	NAA40	57.714	0.408632	0.215164	3.68419	0.0549306	0.604085	33
ENSGALG00000035260	RBM14	19.2404	1.00511	0.353953	3.68668	0.0548486	0.604085	33
ENSGALG00000010619	CC2D1B	37.2353	1.62008	0.305234	3.69252	0.0546571	0.604085	8
ENSGALG00000014867	PAIP1	161.671	2.24926	0.150618	3.69495	0.0545774	0.604085	Z
ENSGALG00000000470	LMNA	121.551	2.39375	0.174159	3.68842	0.0547915	0.604085	28
ENSGALG00000037332	IGFBP7	110.063	3.50399	0.298712	3.68445	0.054922	0.604085	4
ENSGALG00000024379		16.2527	4.17407	0.991404	3.68317	0.0549641	0.604085	13
ENSGALG00000000902	KDF1	4.77539	2.94336	1.02726	3.6815	0.0550192	0.604214	23
ENSGALG00000009670	SGCE	20.1335	-0.589971	0.323184	3.67607	0.0551987	0.604755	2
ENSGALG00000039159		7.36762	-0.0867057	1.63792	3.67637	0.0551888	0.604755	8
ENSGALG00000053098		4.44243	1.68107	0.67851	3.67779	0.0551418	0.604755	11
ENSGALG00000033271	PFKM	6.43382	3.29711	1.76721	3.67217	0.0553282	0.605699	33
ENSGALG00000014678	ELL2	15.2899	2.25921	0.410658	3.66722	0.0554927	0.607022	Z
ENSGALG00000009728	SLC25A13	177.268	-0.489867	0.143661	3.66426	0.0555914	0.607625	2
ENSGALG00000030455	JAZF1	83.4732	-1.80127	0.179345	3.65897	0.0557679	0.6086	2
ENSGALG00000038097	EI24	105.959	-0.596812	0.173355	3.65973	0.0557425	0.6086	24
ENSGALG00000029569		3.79158	2.08944	1.01013	3.65683	0.0558397	0.608906	2
ENSGALG00000040910	COA7	31.7632	-0.657678	0.285846	3.6535	0.0559516	0.609649	8
ENSGALG00000010185	HSPA4L	225.436	-0.376216	0.120724	3.64595	0.0562057	0.610567	4
ENSGALG00000040016	PPP1CA	233.041	-0.260246	0.112009	3.6425	0.0563223	0.610567	5
ENSGALG00000004143	YWHAB	473.613	-0.208467	0.107085	3.64362	0.0562843	0.610567	20
ENSGALG00000003412		6.38356	0.38769	0.627213	3.64272	0.0563149	0.610567	17
ENSGALG00000002968	ZNF341	6.26533	0.79932	0.516229	3.64739	0.0561572	0.610567	20
ENSGALG00000035201		32.1354	0.993041	0.260141	3.6419	0.0563425	0.610567	1
ENSGALG00000007330	CTNND1	42.2618	1.76106	0.346989	3.64739	0.0561572	0.610567	5
ENSGALG00000046863		4.37231	-0.44805	0.789436	3.63388	0.0566145	0.610905	Z
ENSGALG00000010461	EBF3	21.402	-0.207177	0.606848	3.6319	0.0566821	0.610905	6
ENSGALG00000003765	A1CF	66.6628	-0.179811	1.54959	3.63153	0.0566948	0.610905	6
ENSGALG00000013400	PDCD6	89.0982	0.186141	0.157365	3.63451	0.0565934	0.610905	2
ENSGALG00000016536	HADHA	230.09	1.39396	0.188766	3.63066	0.0567244	0.610905	3
ENSGALG00000040899	GPAT2	11.624	2.48114	0.449919	3.63808	0.0564719	0.610905	22
ENSGALG00000011271	LUM	450.948	2.57739	0.307293	3.6332	0.0566378	0.610905	1
ENSGALG00000016805	SULT1C3	293.294	3.50191	1.12556	3.6347	0.0565867	0.610905	1
ENSGALG00000032199	FGR	9.53582	0.72708	0.527903	3.62788	0.0568191	0.611452	23
ENSGALG00000013568	NR4A3	6.02006	-2.53991	0.627193	3.6223	0.05701	0.611618	2
ENSGALG00000025376	gga-mir-1747	2.65103	-0.355278	0.879356	3.62312	0.0569818	0.611618	2
ENSGALG00000039791	DOLPP1	19.8126	0.403768	0.314017	3.62424	0.0569434	0.611618	17
ENSGALG00000007358	CILP	13.9946	2.2771	0.52528	3.62285	0.056991	0.611618	10
ENSGALG00000002162	ACO1	384.377	0.468587	0.168085	3.61933	0.0571119	0.612029	Z
ENSGALG00000013931	CHIC2	6.32962	1.98033	0.848327	3.61862	0.0571362	0.612029	4
ENSGALG00000004376	KCNJ2	9.35606	-1.30541	0.765677	3.60972	0.0574429	0.614842	18
ENSGALG00000026367	FAM43B	33.3083	-8.74392	1.20252	3.60526	0.0575969	0.6159	21
ENSGALG00000031723	BANF1	16.1617	-0.163218	0.354093	3.60431	0.0576301	0.6159	33
ENSGALG00000006453	TF	3256.52	-2.55361	0.527	3.60251	0.0576922	0.616091	9
ENSGALG00000017319	MRPL48	78.453	0.558376	0.171838	3.5984	0.0578351	0.617129	1
ENSGALG00000016502	TP53I3	14.7248	1.05617	0.45499	3.59717	0.057878	0.617129	3
ENSGALG00000009814	NSL1	8.5188	2.0293	0.523085	3.59243	0.0580432	0.618418	3
ENSGALG00000048376		12.0225	-3.10156	0.481037	3.58877	0.0581712	0.619308	7
ENSGALG00000017272	VWF	95.6942	-1.41319	0.31928	3.58368	0.0583497	0.620247	1
ENSGALG00000005834	PAFAH1B1	280.346	-0.619934	0.0890146	3.57613	0.0586155	0.620247	19
ENSGALG00000015145	TMC1	3.58204	-0.061559	0.782222	3.57653	0.0586016	0.620247	Z
ENSGALG00000009592	SRP14	107.956	0.13241	0.155986	3.57883	0.0585202	0.620247	5
ENSGALG00000047067		5.08182	0.494104	0.570071	3.58134	0.0584319	0.620247	Z
ENSGALG00000036498	EHD2	18.4214	0.789191	0.401483	3.57769	0.0585604	0.620247	32
ENSGALG00000000378	SLC25A37	2.78419	1.3938	1.22175	3.58496	0.0583048	0.620247	22
ENSGALG00000007030		16.7027	4.92826	0.845077	3.58011	0.0584754	0.620247	14
ENSGALG00000049427	RELT	19.181	-3.80012	0.421139	3.55584	0.0593361	0.620336	1
ENSGALG00000048948		103.092	-2.30756	0.599479	3.55663	0.0593081	0.620336	1
ENSGALG00000006910	IMPDH2	218.274	-1.83337	0.114596	3.55745	0.0592789	0.620336	12
ENSGALG00000029644		4.88652	-1.57049	0.674107	3.56927	0.0588581	0.620336	1
ENSGALG00000001949	MDH2	449.464	-1.10578	0.144004	3.5592	0.0592164	0.620336	19
ENSGALG00000033320		98.6591	-0.665782	0.203915	3.56119	0.0591455	0.620336	19
ENSGALG00000041401	SDHB	243.851	-0.0913681	0.158113	3.56539	0.058996	0.620336	21
ENSGALG00000000962	PUS3	7.745	-0.0303427	0.561838	3.55763	0.0592723	0.620336	24
ENSGALG00000045611	GLMP	14.8657	-0.00820254	0.375571	3.55729	0.0592846	0.620336	23
ENSGALG00000015683	GNG10	40.1117	0.247958	0.270998	3.55619	0.0593237	0.620336	Z
ENSGALG00000037737		61.1668	0.426595	0.84985	3.57381	0.0586976	0.620336	20
ENSGALG00000008796	RPF1	34.9264	0.681392	0.240307	3.56911	0.0588638	0.620336	8
ENSGALG00000042080	PGPEP1	12.9367	0.703287	0.721609	3.56325	0.0590721	0.620336	28
ENSGALG00000008658	ZNHIT6	40.6919	0.845876	0.248728	3.55835	0.0592466	0.620336	8
ENSGALG00000009526	VTI1B	39.104	0.88626	0.247717	3.55925	0.0592146	0.620336	5
ENSGALG00000026422		33.0955	3.64148	0.568376	3.56788	0.0589076	0.620336	7
ENSGALG00000039480		4.54822	-1.70368	1.44374	3.55044	0.0595298	0.620499	16
ENSGALG00000003153	COPE	164.579	-0.379798	0.139665	3.55253	0.0594549	0.620499	28
ENSGALG00000044204	ISG20	8.95197	0.358735	0.4737	3.55372	0.059412	0.620499	10
ENSGALG00000002326		24.3307	3.2864	0.487192	3.55046	0.0595291	0.620499	Z
ENSGALG00000006035	PDE3B	25.7589	0.362531	0.37413	3.54883	0.0595873	0.620501	5
ENSGALG00000054059		11.6212	2.44546	0.761457	3.54795	0.0596191	0.620501	3
ENSGALG00000005450	CCDC66	33.9138	1.60729	0.263486	3.54501	0.0597247	0.620674	12
ENSGALG00000035960		8.24878	5.31183	1.34081	3.54608	0.0596864	0.620674	KZ626838.1
ENSGALG00000002371	RUSC2	26.6598	-1.97168	0.262961	3.54288	0.0598014	0.621007	Z
ENSGALG00000040553	SLC27A1	69.9356	-4.56781	0.359283	3.53458	0.0601014	0.621067	30
ENSGALG00000032320	CEND1	5.47077	-4.24776	1.01714	3.5335	0.0601407	0.621067	5
ENSGALG00000008818	IDH1	497.817	-1.03684	0.139689	3.53263	0.0601723	0.621067	7
ENSGALG00000008504	HNRNPLL	99.3678	-0.379833	0.149986	3.54049	0.0598878	0.621067	3
ENSGALG00000006822	PCDH19	19.9177	-0.0385871	0.327384	3.52945	0.0602879	0.621067	4
ENSGALG00000046504		11.0429	0.190377	0.542996	3.53356	0.0601386	0.621067	1
ENSGALG00000001420	RALGAPB	15.7618	0.383104	0.397195	3.52819	0.0603337	0.621067	20
ENSGALG00000022850	TMEM214	15.2404	0.554914	0.402655	3.52674	0.0603865	0.621067	3
ENSGALG00000014464	MTR	55.0636	0.963689	0.290217	3.53604	0.0600486	0.621067	3
ENSGALG00000033932	BF1	247.556	1.16827	0.283848	3.53973	0.0599154	0.621067	16
ENSGALG00000000740	APBA3	7.87903	1.81621	0.661855	3.53275	0.0601679	0.621067	28
ENSGALG00000010847	VEGFC	18.7296	2.73951	0.47157	3.52789	0.0603444	0.621067	4
ENSGALG00000010255	NASP	107.454	3.32617	0.203438	3.52971	0.0602784	0.621067	8
ENSGALG00000035579		4.57644	2.42406	0.788296	3.52521	0.0604423	0.621115	6
ENSGALG00000041808	ANO1	73.1109	5.42478	0.360847	3.52416	0.0604803	0.621115	5
ENSGALG00000016531	ASXL2	29.8916	0.468825	0.293862	3.5222	0.0605519	0.62136	3
ENSGALG00000042259	DOCK1	53.7899	1.57139	0.245303	3.52107	0.0605933	0.62136	6
ENSGALG00000003777	NELL1	22.8042	-6.65276	0.871507	3.51794	0.0607078	0.621778	5
ENSGALG00000037172	IK	134.032	-0.634849	0.123947	3.51752	0.0607233	0.621778	13
ENSGALG00000048167		18.5098	9.04139	1.45715	3.51437	0.0608389	0.622505	AADN05001235.1
ENSGALG00000010675	PSMC1	130.195	-0.453622	0.14841	3.51036	0.0609861	0.622639	5
ENSGALG00000002683	DECR2	188.027	0.434616	0.196448	3.51101	0.0609624	0.622639	14
ENSGALG00000009454	ZNF277	19.4843	0.782847	0.297498	3.5118	0.060933	0.622639	1
ENSGALG00000039533	EFR3A	104.832	0.473833	0.212787	3.50715	0.0611046	0.622936	2
ENSGALG00000035978	CDCA7L	40.1933	3.57773	0.358873	3.50815	0.0610678	0.622936	2
ENSGALG00000029523	RAD21	131.374	1.07629	0.165232	3.50421	0.0612132	0.623137	2
ENSGALG00000039710	HDAC7	40.6891	1.61317	0.264971	3.50419	0.0612137	0.623137	33
ENSGALG00000012420	CG-1B	344.392	4.76332	0.71433	3.50119	0.0613248	0.623812	1
ENSGALG00000052725		83.1633	-0.663466	0.154424	3.49651	0.0614981	0.623823	19
ENSGALG00000009253	SDE2	133.314	-0.382319	0.141167	3.49392	0.0615944	0.623823	3
ENSGALG00000043416		16.5967	0.156819	0.406131	3.49848	0.0614251	0.623823	25
ENSGALG00000003454	ZNF207	293.563	0.61389	0.151244	3.49452	0.0615724	0.623823	18
ENSGALG00000038393	DMB2	13.5633	0.651942	0.45111	3.49481	0.0615613	0.623823	16
ENSGALG00000009364	PRKCI	46.8559	1.67906	0.241617	3.49483	0.0615608	0.623823	9
ENSGALG00000036742	GATSL2	32.1847	0.416223	0.258023	3.49155	0.061683	0.624266	19
ENSGALG00000031149		33.6891	5.03577	0.489511	3.49012	0.0617362	0.624351	26
ENSGALG00000010432	GSTZ1	53.423	-0.0972744	0.280512	3.48662	0.0618669	0.625219	5
ENSGALG00000000442	KCNA2	18.8377	-1.57298	0.406072	3.48445	0.0619481	0.625586	26
ENSGALG00000014743	RNF180	5.0592	0.0442158	0.611537	3.4792	0.0621449	0.626212	Z
ENSGALG00000015473	ADPRH	67.8903	1.0665	0.253314	3.48033	0.0621024	0.626212	1
ENSGALG00000011024	CACHD1	10.5291	1.25217	0.441243	3.48003	0.0621134	0.626212	8
ENSGALG00000051104		10.3967	-2.39857	0.424563	3.4726	0.0623932	0.62826	13
ENSGALG00000054150	GPR27	3.27915	-1.03373	0.871387	3.47064	0.0624671	0.62855	12
ENSGALG00000040003	STXBP1	35.3706	-3.23739	0.284817	3.46609	0.0626393	0.629828	17
ENSGALG00000007382	CDA	34.9758	-0.313399	0.464162	3.46141	0.0628168	0.63087	21
ENSGALG00000002147	SIKE1	36.1714	0.962854	0.23073	3.46097	0.0628335	0.63087	26
ENSGALG00000015598	RASGRF2	8.69146	-2.27626	0.489841	3.45919	0.062901	0.631093	Z
ENSGALG00000033619		9.93053	0.330228	0.639992	3.45616	0.0630167	0.631407	1
ENSGALG00000028561	SZT2	22.4285	1.74345	0.344331	3.45599	0.0630229	0.631407	8
ENSGALG00000031255	FGF1	8.87953	-4.59315	0.816943	3.45456	0.0630776	0.631501	13
ENSGALG00000037837	ABCA3	34.1828	-2.28014	0.299912	3.45236	0.0631615	0.631632	14
ENSGALG00000001317		40.4978	-0.438644	0.282202	3.45184	0.0631813	0.631632	28
ENSGALG00000009081	ZNF106	20.4886	1.24204	0.525644	3.44576	0.0634142	0.633506	5
ENSGALG00000043128	ARHGEF10L	38.8173	-0.409161	0.295217	3.44364	0.0634958	0.63379	21
ENSGALG00000011366	MOK	6.35888	0.00439368	0.62998	3.44233	0.0635458	0.63379	5
ENSGALG00000039903	VSIG10	24.6189	0.881142	0.350096	3.44147	0.0635791	0.63379	15
ENSGALG00000011518	POMGNT2	28.2904	-1.42589	0.262496	3.43701	0.063751	0.634596	2
ENSGALG00000043137		24.3183	0.517877	0.312112	3.43735	0.063738	0.634596	2
ENSGALG00000004442	PPA1	191.525	-2.20526	0.179878	3.42877	0.0640696	0.63504	6
ENSGALG00000033558		27.2766	-1.37465	0.520807	3.43212	0.06394	0.63504	Z
ENSGALG00000008740	POT1	17.5279	1.02787	0.414839	3.42973	0.0640325	0.63504	1
ENSGALG00000052643	C15orf48	8.59168	1.03622	0.848551	3.43394	0.0638697	0.63504	10
ENSGALG00000011652	TSN	131.24	1.45056	0.16428	3.43174	0.0639548	0.63504	7
ENSGALG00000008162	FBXO18	11.6206	2.03067	0.647642	3.42762	0.0641146	0.63504	1
ENSGALG00000015115	MAMDC2	12.0337	3.32377	0.565751	3.42872	0.0640718	0.63504	Z
ENSGALG00000044466		11.0899	-0.63897	0.429482	3.42273	0.0643047	0.635718	11
ENSGALG00000000881	GPATCH3	5.9282	0.19612	0.662145	3.42117	0.0643655	0.635718	23
ENSGALG00000008341	FURIN	32.3676	0.381146	0.392802	3.42161	0.0643481	0.635718	10
ENSGALG00000015179	CEP78	19.3055	0.570428	0.389534	3.42435	0.0642417	0.635718	Z
ENSGALG00000010579	STON2	21.9263	-1.5349	0.334692	3.4098	0.0648101	0.636168	5
ENSGALG00000034352	MRPL43	9.37102	-0.719931	0.456831	3.40697	0.0649215	0.636168	6
ENSGALG00000027658	TESK1	4.25061	-0.535286	0.636092	3.40525	0.0649891	0.636168	Z
ENSGALG00000049072		4.24791	0.0935412	0.787154	3.40432	0.0650259	0.636168	AADN05001268.1
ENSGALG00000040464	STRN3	41.7435	0.296023	0.239182	3.41367	0.0646585	0.636168	5
ENSGALG00000006431	PANK1	110.977	0.436892	0.317174	3.40943	0.0648249	0.636168	6
ENSGALG00000025959	MKRN2OS	17.6821	0.799166	0.349642	3.40209	0.0651139	0.636168	12
ENSGALG00000006622	FRA10AC1	69.9385	0.850405	0.258253	3.40193	0.06512	0.636168	6
ENSGALG00000031128	SENP2	13.308	1.00292	0.393295	3.41776	0.0644984	0.636168	9
ENSGALG00000008506	MRPS25	69.962	1.02516	0.176043	3.41484	0.0646127	0.636168	12
ENSGALG00000033880	CRISPLD1	23.5801	1.52905	0.3364	3.40264	0.0650923	0.636168	2
ENSGALG00000011770	UMPS	32.4985	1.60335	0.284499	3.41436	0.0646314	0.636168	7
ENSGALG00000039222	DPY19L4	9.67359	2.27775	0.5038	3.40455	0.0650167	0.636168	2
ENSGALG00000014267	RBM47	26.7443	2.66162	0.957951	3.40139	0.0651415	0.636168	4
ENSGALG00000032506	GEM	37.2519	2.7211	0.428636	3.41006	0.0648001	0.636168	2
ENSGALG00000029446		7.29561	4.14828	0.886459	3.41502	0.0646057	0.636168	1
ENSGALG00000011193	C3H6orf120	37.613	0.458522	0.261328	3.39813	0.0652702	0.636533	3
ENSGALG00000031642	ILK	69.8926	1.35543	0.204059	3.3984	0.0652596	0.636533	1
ENSGALG00000000806	LINGO3	10.7943	-7.65792	1.23907	3.39565	0.0653687	0.637047	28
ENSGALG00000050162		17.7253	1.01127	0.411012	3.39075	0.065563	0.638049	4
ENSGALG00000026598	NXNL2	6.11193	3.70969	0.900373	3.39147	0.0655346	0.638049	Z
ENSGALG00000006445	ARNT2	19.7877	-2.80681	0.416196	3.38015	0.0659859	0.641002	10
ENSGALG00000010493	INPP5A	64.7856	1.43431	0.231597	3.37969	0.0660044	0.641002	6
ENSGALG00000048461		3.53802	4.25086	1.24044	3.38128	0.0659407	0.641002	2
ENSGALG00000010837	ASB5	23.8975	-1.15943	0.377124	3.37325	0.0662631	0.641267	4
ENSGALG00000003304	CRTC1	8.90987	0.172283	0.452962	3.37213	0.0663078	0.641267	28
ENSGALG00000047771	PGF	3.09457	0.868743	0.763165	3.37351	0.0662526	0.641267	5
ENSGALG00000021340	CA9	35.6435	1.84258	0.46747	3.37641	0.0661361	0.641267	Z
ENSGALG00000029292	PCNA	110.228	2.14265	0.180377	3.37225	0.066303	0.641267	22
ENSGALG00000041752	CD164L2	11.1647	2.71685	0.462231	3.37441	0.0662165	0.641267	23
ENSGALG00000009445	INPP5F	35.6609	0.350931	0.23407	3.36806	0.066472	0.642409	6
ENSGALG00000020417	ISCA2	94.8009	-1.16118	0.17174	3.36127	0.0667465	0.643499	5
ENSGALG00000015682	UGCG	20.7306	-0.118815	0.331922	3.36071	0.0667695	0.643499	Z
ENSGALG00000032417		6.28378	0.376308	0.628093	3.36205	0.0667151	0.643499	20
ENSGALG00000012627	CDC14B	19.592	1.84634	0.357021	3.36377	0.0666454	0.643499	Z
ENSGALG00000005594	OMG	48.8264	-3.85239	0.277523	3.35706	0.0669175	0.64448	19
ENSGALG00000005468	SYNRG	22.4684	-0.0982484	0.270964	3.35554	0.0669793	0.644629	19
ENSGALG00000051810		18.1035	0.490777	0.951201	3.35327	0.0670717	0.644629	20
ENSGALG00000035818		5.74487	1.72733	0.805387	3.35364	0.0670566	0.644629	33
ENSGALG00000004002	LYPLA2	69.8357	-0.467658	0.211222	3.34879	0.0672545	0.645281	23
ENSGALG00000040666	ATP6V0A4	40.5546	-0.36852	1.568	3.347	0.0673275	0.645281	1
ENSGALG00000040724	AKAP9	370.066	0.502366	0.117762	3.34715	0.0673214	0.645281	2
ENSGALG00000003786	BRD7	106.753	0.915321	0.149115	3.34828	0.0672751	0.645281	11
ENSGALG00000042759		8.05849	0.919861	0.82685	3.34594	0.0673711	0.645281	1
ENSGALG00000001262	CLIC4	131.906	1.57399	0.213051	3.34047	0.0675953	0.646983	23
ENSGALG00000009593	MFSD1	48.4721	-0.193549	0.225851	3.33833	0.0676835	0.647383	9
ENSGALG00000053925		3.03511	-2.50503	1.08648	3.33381	0.0678695	0.647385	AADN05001161.1
ENSGALG00000041471	TUBB	324.692	-0.810348	0.168302	3.33592	0.0677824	0.647385	16
ENSGALG00000042851	PPARGC1A	10.8711	0.682442	0.661085	3.33487	0.0678258	0.647385	4
ENSGALG00000002278	UNK	10.0237	1.54244	0.4998	3.33426	0.0678508	0.647385	18
ENSGALG00000005531	MRGBP	21.7468	0.771956	0.306405	3.33056	0.0680038	0.648222	20
ENSGALG00000016379	SMS	129.844	-0.398103	0.157487	3.32618	0.068185	0.649062	1
ENSGALG00000009677	SSB	194.69	0.151599	0.11354	3.3262	0.068184	0.649062	7
ENSGALG00000052000		7.72725	-0.98408	0.464174	3.32313	0.0683116	0.649268	7
ENSGALG00000012227	TSPAN5	27.8875	0.287413	0.240465	3.32247	0.0683392	0.649268	4
ENSGALG00000047043		8.92962	0.48604	0.481557	3.32229	0.0683464	0.649268	18
ENSGALG00000052829	MAMDC4	7.87595	-3.19065	1.37323	3.31397	0.0686935	0.650318	17
ENSGALG00000026776		28.5338	-0.832579	0.315299	3.31833	0.0685112	0.650318	1
ENSGALG00000027416	ROMO1	62.8512	0.116181	0.194418	3.31383	0.0686992	0.650318	20
ENSGALG00000009961	ABCE1	232.108	0.507813	0.141054	3.31586	0.0686143	0.650318	4
ENSGALG00000001973	GNL2	70.0886	0.866326	0.171681	3.31083	0.0688247	0.650318	23
ENSGALG00000011210	FAM175A	29.2128	1.14157	0.308064	3.3107	0.0688303	0.650318	4
ENSGALG00000032430	IPO5	124.365	1.34935	0.174836	3.31154	0.0687948	0.650318	1
ENSGALG00000004710	TMOD3	118.574	1.58477	0.164871	3.31527	0.068639	0.650318	10
ENSGALG00000003349	PLEKHA2	8.88049	-0.945288	0.565415	3.30744	0.0689668	0.650779	22
ENSGALG00000002288	LIG3	37.0941	0.751805	0.276404	3.30731	0.0689725	0.650779	19
ENSGALG00000012870	AGK	47.4505	-0.299799	0.235122	3.30368	0.069125	0.651776	1
ENSGALG00000012915	MCM4	45.933	1.78846	0.295154	3.30218	0.0691882	0.651931	2
ENSGALG00000016697	MMUT	71.7536	0.427415	0.252984	3.29992	0.0692832	0.652385	3
ENSGALG00000016442	RRM2	58.9406	7.16421	0.955191	3.29464	0.0695062	0.654044	3
ENSGALG00000008797	WASL	65.2557	0.672874	0.219051	3.29298	0.0695766	0.654265	1
ENSGALG00000001850	RARS	122.347	0.710058	0.142844	3.28959	0.0697206	0.654734	13
ENSGALG00000016541		3.87084	2.10833	0.814822	3.28997	0.0697043	0.654734	1
ENSGALG00000031862	BCL11B	136.221	-6.8021	0.4467	3.28731	0.0698171	0.6552	5
ENSGALG00000016415	MAP7D2	123.398	-4.23619	0.22781	3.27279	0.0704379	0.656896	1
ENSGALG00000013311	ANO3	25.8687	-2.48917	0.34618	3.27476	0.0703531	0.656896	5
ENSGALG00000003103	MST1R	4.7057	-1.77971	1.43192	3.27901	0.0701714	0.656896	12
ENSGALG00000000336	PPP1R12B	23.6705	-1.3475	0.289861	3.26945	0.0705815	0.656896	26
ENSGALG00000000349	PSMC5	241.906	-0.981006	0.198532	3.27307	0.0704259	0.656896	27
ENSGALG00000002099		32.9788	-0.498085	0.304984	3.2785	0.0701929	0.656896	12
ENSGALG00000014948	HMGCR	342.622	-0.137424	0.198441	3.27009	0.0705536	0.656896	Z
ENSGALG00000051380		10.338	0.322413	1.4422	3.27466	0.0703573	0.656896	6
ENSGALG00000040759	CPXM1	13.9832	0.507873	0.390956	3.27023	0.0705476	0.656896	4
ENSGALG00000016198	U2AF1	168.34	0.786364	0.131542	3.26877	0.0706107	0.656896	1
ENSGALG00000003308	ERLIN1	46.2269	1.61817	0.271826	3.27474	0.0703541	0.656896	6
ENSGALG00000040030	PHLDB1	10.5131	2.9906	0.493003	3.27426	0.0703748	0.656896	24
ENSGALG00000026768		15.2738	3.34202	0.905996	3.27744	0.0702386	0.656896	Z
ENSGALG00000009545	SLC25A12	69.2879	-0.525545	0.194241	3.2632	0.0708508	0.65799	7
ENSGALG00000002603	COG4	50.3419	-0.36524	0.210361	3.2641	0.070812	0.65799	11
ENSGALG00000007123		2.40905	2.18208	1.42658	3.26276	0.0708699	0.65799	4
ENSGALG00000044962		18.0714	-0.675374	1.51367	3.26089	0.0709508	0.658096	21
ENSGALG00000012592	RMI1	10.3804	1.22239	0.444634	3.25896	0.0710342	0.658096	Z
ENSGALG00000004928		6.69771	1.55987	0.597179	3.25813	0.0710702	0.658096	15
ENSGALG00000015572	CCDC125	6.95982	3.53049	0.800267	3.25967	0.0710034	0.658096	Z
ENSGALG00000036286		11.1298	2.22762	0.45241	3.25676	0.0711294	0.658207	5
ENSGALG00000041114	GOLGA4	257.912	1.10026	0.11606	3.25431	0.0712358	0.658478	2
ENSGALG00000048063		18.4594	1.7872	0.52336	3.25391	0.0712533	0.658478	16
ENSGALG00000009428	SUSD6	21.5776	-0.166277	0.32227	3.25019	0.0714151	0.659099	5
ENSGALG00000012631	PWP1	43.7927	1.13285	0.235978	3.25073	0.0713917	0.659099	1
ENSGALG00000035761		15.9832	8.92944	1.08137	3.24679	0.0715635	0.660032	2
ENSGALG00000032958	AMPH	46.4692	-6.42524	0.578714	3.24028	0.0718485	0.66179	2
ENSGALG00000008563	ENTPD6	44.5134	-1.77542	0.242321	3.2353	0.072067	0.66179	3
ENSGALG00000007052	PXK	49.7384	-0.912568	0.228097	3.23603	0.0720348	0.66179	12
ENSGALG00000009530	PDZRN4	14.7603	-0.645978	0.377455	3.23586	0.0720424	0.66179	1
ENSGALG00000002263	KLHL6	4.45791	0.00983291	0.708736	3.23575	0.0720472	0.66179	9
ENSGALG00000032042		8.47065	1.47025	0.568343	3.23486	0.0720865	0.66179	2
ENSGALG00000035701	SMAD3	33.8525	3.34031	0.43373	3.23718	0.0719843	0.66179	10
ENSGALG00000007800	ZDHHC15	8.61316	0.337642	0.472056	3.2311	0.0722521	0.662874	4
ENSGALG00000034989	CEP112	13.2854	-0.262534	0.44804	3.22962	0.0723175	0.663038	18
ENSGALG00000016675	PAQR8	33.2638	-1.93694	0.297299	3.22768	0.0724031	0.663386	3
ENSGALG00000041010	WBP1L	121.504	2.15301	0.196699	3.22596	0.0724794	0.663649	6
ENSGALG00000027540		29.0124	-0.659615	0.287653	3.22445	0.0725461	0.663823	28
ENSGALG00000003604	SLC46A1	13.7346	2.32355	0.746221	3.22296	0.072612	0.66399	19
ENSGALG00000015434	GRIK2	36.3437	-4.95245	0.42999	3.21633	0.072907	0.664251	3
ENSGALG00000016617	NCOA1	47.1573	-1.48491	0.273552	3.22036	0.0727275	0.664251	3
ENSGALG00000053990		4.30162	0.16599	0.695392	3.21584	0.0729288	0.664251	12
ENSGALG00000016125	LCA5L	8.7416	0.409789	0.462912	3.21698	0.0728781	0.664251	1
ENSGALG00000000243	RDM1	21.1527	1.48789	0.415564	3.21482	0.0729742	0.664251	27
ENSGALG00000003287	TMEM39B	14.4136	2.84506	0.478023	3.21987	0.0727495	0.664251	23
ENSGALG00000008601	AHSG	3450.47	4.47138	1.49546	3.21835	0.0728169	0.664251	9
ENSGALG00000027788	CPE	283.448	-1.78113	0.302602	3.20874	0.0732459	0.664987	4
ENSGALG00000005263	SOX8	48.5934	-1.225	0.294543	3.20892	0.0732377	0.664987	14
ENSGALG00000005694	GARS	147.173	-0.295899	0.156707	3.20883	0.0732419	0.664987	2
ENSGALG00000013765		56.2806	1.7616	0.196557	3.20878	0.0732442	0.664987	3
ENSGALG00000010988	MPP6	52.2864	-0.563635	0.25723	3.20731	0.07331	0.665135	2
ENSGALG00000051146	TLE5	105.482	-0.474598	0.160556	3.20481	0.0734219	0.665718	28
ENSGALG00000012684	DEK	76.2912	2.43982	0.225531	3.2026	0.0735213	0.666186	2
ENSGALG00000041666	ASNSD1	36.2506	1.20415	0.260447	3.20129	0.0735804	0.666288	7
ENSGALG00000015733	MDN1	148.483	1.54362	0.179207	3.20006	0.0736356	0.666355	3
ENSGALG00000029571	TMEM55A	72.3155	0.127555	0.241451	3.19598	0.0738196	0.66672	2
ENSGALG00000054145		35.3302	0.145204	0.342209	3.197	0.0737734	0.66672	10
ENSGALG00000015334	ZBTB11	6.69467	0.414468	0.555859	3.19807	0.0737254	0.66672	1
ENSGALG00000005057	ADK	448.702	-1.26395	0.192525	3.19457	0.0738831	0.666862	6
ENSGALG00000030070	QDPR	153.246	-0.0482734	0.185625	3.19024	0.0740791	0.667766	4
ENSGALG00000043163	MSANTD2	5.72404	0.419137	0.578593	3.19067	0.0740597	0.667766	24
ENSGALG00000005972	KBTBD12	4.66217	-2.94554	1.41088	3.18059	0.0745176	0.668503	12
ENSGALG00000016164	ABCG1	7.85565	-1.37238	0.430778	3.1848	0.0743262	0.668503	1
ENSGALG00000016224	MAOA	49.9168	-1.07016	0.385609	3.17783	0.074644	0.668503	1
ENSGALG00000008731	DZANK1	15.8816	0.0815219	0.414107	3.17183	0.0749186	0.668503	3
ENSGALG00000017010	SPRYD7	78.5029	0.111933	0.246687	3.17838	0.0746186	0.668503	1
ENSGALG00000051672	NHLRC3	30.9979	0.235272	0.348084	3.17161	0.0749283	0.668503	1
ENSGALG00000028148	PHF13	10.75	0.36603	0.476301	3.18482	0.0743253	0.668503	21
ENSGALG00000002057	POLR2D	47.7026	1.21466	0.199477	3.17356	0.0748389	0.668503	9
ENSGALG00000005005	MIEF2	13.6872	1.35203	0.425953	3.18406	0.0743598	0.668503	14
ENSGALG00000029999	CCDC102A	9.02425	1.42563	0.48231	3.17276	0.0748759	0.668503	11
ENSGALG00000004691	NLE1	20.7048	1.46648	0.399523	3.17761	0.0746539	0.668503	19
ENSGALG00000050668		6.48724	1.5683	0.61853	3.17589	0.0747325	0.668503	8
ENSGALG00000032372	CYB5R2	180.385	1.92623	0.214617	3.1815	0.0744762	0.668503	5
ENSGALG00000005800	DCAF12L2	70.2924	2.38071	0.233023	3.17482	0.0747813	0.668503	Z
ENSGALG00000011803	EMP1	116.676	2.91175	0.535207	3.17967	0.0745597	0.668503	1
ENSGALG00000040842	HSPB2	7.33099	5.89725	0.989924	3.17449	0.0747967	0.668503	24
ENSGALG00000008330	TMEM60	19.0686	0.394923	0.320096	3.16696	0.0751424	0.669983	1
ENSGALG00000037167	HIST1H103	19.084	2.78549	0.435452	3.1659	0.0751912	0.66999	1
ENSGALG00000010371	FAM13A	25.7307	0.284032	0.323691	3.16378	0.0752887	0.67043	4
ENSGALG00000051152	LDB3	8.79355	-0.477692	1.10458	3.16116	0.0754096	0.670686	6
ENSGALG00000038608	HSPB11	24.163	0.35796	0.413593	3.16107	0.0754139	0.670686	8
ENSGALG00000004144		41.0055	1.19219	0.254847	3.15994	0.075466	0.670686	6
ENSGALG00000045111		12.6722	3.65618	0.550673	3.15871	0.075523	0.670686	Z
ENSGALG00000041511		21.4015	9.75985	1.13091	3.15795	0.075558	0.670686	12
ENSGALG00000019003	PRAG1	7.48826	-2.45783	0.571129	3.15114	0.0758737	0.67178	4
ENSGALG00000043359	RRP9	36.1563	-0.334848	0.241759	3.15075	0.0758921	0.67178	12
ENSGALG00000042730	STT3A	141.129	0.28751	0.164049	3.14604	0.0761115	0.67178	24
ENSGALG00000009345		28.4211	0.292848	0.248262	3.14572	0.0761263	0.67178	5
ENSGALG00000008293	SH3PXD2A	71.5096	0.867141	0.239702	3.14493	0.0761634	0.67178	6
ENSGALG00000003475	ACLY	445.94	1.32146	0.257321	3.15346	0.0757663	0.67178	27
ENSGALG00000014924	POLQ	9.20699	1.70768	0.585065	3.14869	0.0759879	0.67178	1
ENSGALG00000008912	ABCB1	14.0347	1.88965	1.13761	3.14794	0.0760229	0.67178	2
ENSGALG00000031529	ERBB2	17.3966	2.80269	0.614799	3.14801	0.0760196	0.67178	27
ENSGALG00000033304	MYBL1	2.61953	3.46897	1.48303	3.15254	0.0758088	0.67178	2
ENSGALG00000000059	TUBB3	128.762	-6.41633	0.736242	3.13594	0.0765841	0.672438	11
ENSGALG00000007993	DCX	42.971	-2.47121	0.341631	3.13709	0.0765303	0.672438	4
ENSGALG00000004166	VPS51	60.616	-1.69594	0.22513	3.12588	0.0770583	0.672438	5
ENSGALG00000008757	CNRIP1	40.2102	-1.55389	0.292248	3.13223	0.0767585	0.672438	3
ENSGALG00000039553	SULF1	5.78462	-1.20967	0.598802	3.12606	0.0770496	0.672438	2
ENSGALG00000036589	GFRA4	3.30201	-0.402562	0.696357	3.13332	0.0767073	0.672438	4
ENSGALG00000011203	HPSE	8.0875	-0.0644892	0.845625	3.129	0.0769107	0.672438	4
ENSGALG00000004943	SS18L2	53.6247	0.0999744	0.205338	3.12722	0.0769948	0.672438	11
ENSGALG00000017419	HPS1	28.2489	0.173893	0.350699	3.1311	0.0768118	0.672438	6
ENSGALG00000013174	RECQL	18.8627	0.364028	0.331136	3.14228	0.0762872	0.672438	1
ENSGALG00000047924		49.3242	0.709861	0.243008	3.13351	0.0766986	0.672438	10
ENSGALG00000053317		22.9818	0.937547	0.284331	3.13039	0.0768451	0.672438	23
ENSGALG00000047142		32.4533	0.971224	0.303935	3.13989	0.076399	0.672438	4
ENSGALG00000039589		19.1985	0.990389	0.337315	3.14065	0.0763635	0.672438	2
ENSGALG00000046049		13.6064	1.39851	0.381174	3.12743	0.076985	0.672438	10
ENSGALG00000008909	USP13	6.3512	2.70949	0.904348	3.13168	0.0767846	0.672438	9
ENSGALG00000015712	SLBP	15.9649	5.52688	0.771548	3.13368	0.0766906	0.672438	4
ENSGALG00000006197	CSNK2A1	93.2311	0.471591	0.168184	3.12265	0.0772112	0.67293	20
ENSGALG00000030878	RPLP1	600.799	2.08836	0.181064	3.12283	0.0772026	0.67293	2
ENSGALG00000002379	MRPS17	84.1181	1.26662	0.162775	3.12147	0.0772672	0.672997	19
ENSGALG00000028982	CMPK2	13.9771	0.662933	0.695463	3.11693	0.0774827	0.674453	3
ENSGALG00000045555	IVNS1ABP	158.986	0.921372	0.170175	3.11461	0.0775929	0.67457	8
ENSGALG00000032850	STK3	77.9543	2.35307	0.209207	3.11527	0.0775617	0.67457	2
ENSGALG00000007653	RAE1	66.8795	1.38869	0.191356	3.11268	0.0776849	0.674948	20
ENSGALG00000031496	SPINK5	2285.83	1.91649	0.716746	3.10942	0.0778408	0.675881	13
ENSGALG00000016941	PCDH17	32.0354	-4.37409	0.446022	3.08716	0.0789125	0.676021	1
ENSGALG00000010282	TMEM63B	42.3502	-2.66576	0.243594	3.09661	0.0784555	0.676021	3
ENSGALG00000046580	MGARP	96.3951	-2.26945	0.32328	3.09117	0.078718	0.676021	4
ENSGALG00000046164	APBB1	168.788	-1.84781	0.319805	3.10223	0.0781849	0.676021	1
ENSGALG00000006331	STAMBPL1	11.7148	-1.44192	0.413476	3.09202	0.0786769	0.676021	6
ENSGALG00000050608		8.16191	-1.42441	0.504452	3.10205	0.0781939	0.676021	30
ENSGALG00000010942	NUP42	22.7201	-1.10253	0.311676	3.09267	0.0786455	0.676021	2
ENSGALG00000033446	COX5B	49.1826	-0.652694	0.205219	3.10176	0.0782076	0.676021	22
ENSGALG00000001998	R3HDM4	36.8926	-0.304279	0.2506	3.08599	0.0789693	0.676021	28
ENSGALG00000019094	PHF11	17.8185	-0.269418	0.363721	3.09642	0.0784645	0.676021	1
ENSGALG00000036294	CAP1	331.817	0.0796025	0.110417	3.0954	0.0785138	0.676021	23
ENSGALG00000010464	GLRX3	143.594	0.303911	0.170021	3.08474	0.07903	0.676021	6
ENSGALG00000042454	DCDC2	65.9881	0.454047	0.453381	3.08461	0.0790361	0.676021	2
ENSGALG00000005353	FAR1	79.1605	0.663195	0.166119	3.08392	0.0790696	0.676021	5
ENSGALG00000051644		5.94014	0.978756	0.611773	3.0899	0.0787798	0.676021	15
ENSGALG00000054926		13.8915	0.997182	1.51603	3.0987	0.0783549	0.676021	11
ENSGALG00000047636		57.2006	1.13372	0.225797	3.10104	0.0782424	0.676021	14
ENSGALG00000005612	CCM2	2.64775	1.32284	1.14566	3.1035	0.0781239	0.676021	2
ENSGALG00000050414		3.98836	1.36544	1.3302	3.08453	0.0790401	0.676021	10
ENSGALG00000010628	ACSL1	297.678	1.40652	0.283003	3.10341	0.0781287	0.676021	4
ENSGALG00000040098	EEF1D	745.403	1.70875	0.154385	3.09101	0.0787262	0.676021	2
ENSGALG00000014847	MYOM1	15.2778	1.92953	1.08652	3.1027	0.0781625	0.676021	2
ENSGALG00000002189	SNX1	147.16	2.02105	0.202137	3.09004	0.078773	0.676021	10
ENSGALG00000005922	RPL5	995.798	2.64695	0.12876	3.09208	0.078674	0.676021	8
ENSGALG00000009157	ECT2	11.8985	2.95649	0.556293	3.09532	0.0785177	0.676021	9
ENSGALG00000040097	UBE2W	63.2755	0.629237	0.243314	3.0826	0.0791341	0.676158	2
ENSGALG00000016441		5.27279	3.09514	1.09625	3.08122	0.079201	0.676314	3
ENSGALG00000039724	RHOF	10.2188	0.530443	0.618584	3.07887	0.0793155	0.676463	15
ENSGALG00000034397	ENPP1	4.25451	1.27628	0.887618	3.07898	0.0793101	0.676463	3
ENSGALG00000047196		11.5844	8.26131	1.09766	3.07696	0.0794089	0.676845	4
ENSGALG00000005473	PNAT3	26.9708	-2.14409	0.421345	3.07513	0.0794983	0.677193	11
ENSGALG00000051473		5.98755	0.847772	0.512426	3.07059	0.0797207	0.678673	1
ENSGALG00000048360		10.89	8.31993	1.16212	3.06912	0.0797926	0.67887	AADN05001497.1
ENSGALG00000007119	DAGLB	36.7214	-0.476144	0.254507	3.06673	0.0799102	0.679283	14
ENSGALG00000015830	SYNCRIP	156.618	1.31308	0.182577	3.06575	0.079958	0.679283	3
ENSGALG00000000589	BTN1A1	3.77922	2.43247	1.09174	3.06516	0.0799873	0.679283	28
ENSGALG00000025811		49.5334	0.485804	0.246167	3.0626	0.0801135	0.679526	2
ENSGALG00000005331	GJC2	16.5055	1.18114	0.322748	3.06319	0.0800845	0.679526	2
ENSGALG00000010971	CSRNP3	30.9018	-4.43384	0.407815	3.05459	0.0805094	0.680812	7
ENSGALG00000007631	MEGF11	3.66194	-1.97239	0.847919	3.05709	0.0803856	0.680812	10
ENSGALG00000036787	HSD17B12	183.303	-1.21931	0.16004	3.05542	0.0804681	0.680812	5
ENSGALG00000033002	SLC7A3	26.4666	-0.540534	0.413849	3.05504	0.080487	0.680812	4
ENSGALG00000044313		2.56965	0.892786	0.992114	3.05565	0.0804566	0.680812	5
ENSGALG00000027369	DGCR6	81.1597	0.565079	0.154067	3.04744	0.0808647	0.683402	15
ENSGALG00000002624	BMS1	85.5259	1.04668	0.17041	3.04341	0.0810653	0.684682	6
ENSGALG00000037496	USP46	23.4584	-0.363426	0.276034	3.04111	0.0811806	0.684827	4
ENSGALG00000024083	TCIM	43.186	0.541526	0.415244	3.03847	0.0813124	0.684827	22
ENSGALG00000001030	SCAMP4	62.4616	0.628626	0.192467	3.03816	0.0813281	0.684827	28
ENSGALG00000013708	CYB5A	990.51	1.07937	0.168924	3.03878	0.0812968	0.684827	2
ENSGALG00000021126	SLC2A11L1	83.882	1.72668	1.32716	3.03992	0.08124	0.684827	15
ENSGALG00000020002	SLC22A3	3.60161	-2.05245	0.945612	3.02498	0.0819914	0.685139	3
ENSGALG00000006912	CPEB3	21.3668	-1.66692	0.329266	3.0224	0.0821218	0.685139	6
ENSGALG00000008890	ADGRL4	15.4834	-1.17912	0.41381	3.03369	0.0815523	0.685139	8
ENSGALG00000002067		14.1057	0.366805	0.376587	3.02266	0.0821085	0.685139	14
ENSGALG00000020488		38.9976	0.750606	0.282944	3.03044	0.0817161	0.685139	5
ENSGALG00000035752	PEX2	47.733	0.772287	0.220333	3.02158	0.0821633	0.685139	2
ENSGALG00000011141	ITGB6	5.54734	0.776014	1.61369	3.02338	0.0820721	0.685139	7
ENSGALG00000013369	NCLN	93.6933	0.909211	0.180406	3.03493	0.08149	0.685139	28
ENSGALG00000002141	UGGT1	72.8424	1.06026	0.278558	3.02489	0.0819961	0.685139	9
ENSGALG00000049473		20.84	1.19069	0.327292	3.02663	0.0819079	0.685139	18
ENSGALG00000002878	CREBRF	56.2206	1.23094	0.282972	3.02084	0.082201	0.685139	13
ENSGALG00000014859	ZNF131	21.0207	2.36147	0.382856	3.0223	0.082127	0.685139	Z
ENSGALG00000051796		27.1764	2.46326	0.413138	3.02241	0.0821216	0.685139	Z
ENSGALG00000023338	CBX2	3.14753	3.23998	1.02804	3.02249	0.0821171	0.685139	18
ENSGALG00000004267	SIGIRR	56.2601	3.97323	1.10056	3.02527	0.0819768	0.685139	5
ENSGALG00000015892	IRAK1BP1	3.53257	3.99598	1.10554	3.02722	0.0818784	0.685139	3
ENSGALG00000037262	HOXC8	17.9707	8.63109	1.15036	3.0215	0.0821674	0.685139	33
ENSGALG00000028230	SUN2	11.158	-1.33854	0.505533	3.01592	0.0824505	0.68524	1
ENSGALG00000015685	CFAP99	11.6683	-0.603347	0.403557	3.01563	0.0824656	0.68524	4
ENSGALG00000003821	RAMP1	23.5389	-0.18226	0.362434	3.0153	0.0824821	0.68524	7
ENSGALG00000047617	DDA1	60.6847	0.0900236	0.206326	3.01901	0.0822938	0.68524	28
ENSGALG00000052894		8.69639	0.877727	0.595003	3.01481	0.082507	0.68524	1
ENSGALG00000035482	SEC24B	32.1828	1.06472	0.286724	3.01479	0.0825081	0.68524	4
ENSGALG00000034671	WDR74	29.2682	-0.481595	0.295845	3.01284	0.0826076	0.685658	33
ENSGALG00000016918	GATD3AL1	93.7213	0.535634	0.166581	3.01073	0.082715	0.686141	1
ENSGALG00000004198	PDZD11	78.7013	1.31725	0.195309	3.00646	0.0829331	0.686724	4
ENSGALG00000016356	TDRP	79.3864	1.33757	0.281247	3.00713	0.0828987	0.686724	3
ENSGALG00000039080	CD44	80.8378	1.67733	0.414048	3.00686	0.0829129	0.686724	5
ENSGALG00000005981	GDF2	3.05808	-2.19078	1.03025	3.0041	0.0830541	0.687317	6
ENSGALG00000020575	ERMN	6.33659	-4.35074	0.888796	2.99811	0.0833618	0.688919	7
ENSGALG00000012355	DARS	147.213	-0.0809513	0.159049	2.99744	0.083396	0.688919	7
ENSGALG00000045194		20.857	0.733578	1.59452	2.99899	0.0833164	0.688919	6
ENSGALG00000000540	GAS8	24.3845	0.00944339	0.281526	2.99318	0.083616	0.689919	11
ENSGALG00000034119		15.3902	4.21868	0.7962	2.99407	0.0835696	0.689919	2
ENSGALG00000007615	RAB11A	222.729	-0.990115	0.133105	2.99191	0.0836812	0.690048	10
ENSGALG00000015977	SMOX	14.6125	-1.89536	0.399116	2.98965	0.0837981	0.690603	4
ENSGALG00000047914		3.68626	3.10243	0.980229	2.9887	0.0838477	0.690604	KZ626839.1
ENSGALG00000005948	RPL27A	518.96	2.41312	0.120352	2.9867	0.0839513	0.691049	5
ENSGALG00000039300	NFAT5	24.5944	1.25285	0.333917	2.98459	0.0840604	0.691538	11
ENSGALG00000009668	HPF1	91.2958	0.0179891	0.157483	2.98102	0.0842464	0.692251	4
ENSGALG00000044260		79.1034	0.281955	0.23639	2.98155	0.0842188	0.692251	1
ENSGALG00000051749		2.58309	-2.14985	1.17247	2.9779	0.0844088	0.692827	KZ626828.1
ENSGALG00000004534	DCTN4	32.8996	0.114214	0.316224	2.97776	0.0844159	0.692827	13
ENSGALG00000043572	FAM89A	31.5423	-0.340152	0.275787	2.97521	0.0845492	0.693337	3
ENSGALG00000037426	DYM	44.1114	0.379639	0.202584	2.97369	0.0846287	0.693337	Z
ENSGALG00000011914	CENPM	5.39236	2.76984	0.759983	2.97421	0.0846016	0.693337	1
ENSGALG00000004398	CARD11	26.4807	3.04242	0.627393	2.97276	0.0846771	0.693337	14
ENSGALG00000012153	METTL15P1	15.4814	1.15078	0.390853	2.97154	0.0847412	0.693455	5
ENSGALG00000050026		14.0302	0.584899	0.48115	2.96988	0.084828	0.693758	19
ENSGALG00000027423	SLC26A1	227.652	-4.3009	0.418454	2.96728	0.0849647	0.694468	Z
ENSGALG00000014078	DCUN1D4	122.737	-1.30093	0.154677	2.96038	0.0853277	0.694636	4
ENSGALG00000011288	DACT2	8.85556	-0.428704	0.502972	2.95085	0.0858322	0.694636	3
ENSGALG00000032342	MIGA2	9.60212	-0.218621	0.489066	2.95168	0.0857883	0.694636	17
ENSGALG00000014226	KIAA0930	11.9398	-0.17941	0.42714	2.95142	0.0858023	0.694636	1
ENSGALG00000016059	ETS2	45.8696	-0.0384678	0.293019	2.9618	0.0852529	0.694636	1
ENSGALG00000049272		35.5627	0.0455747	0.276277	2.95603	0.085558	0.694636	33
ENSGALG00000007520	SSRP1	96.608	0.549412	0.164759	2.95052	0.0858497	0.694636	5
ENSGALG00000005001	CNBP	669.072	0.630332	0.111963	2.95574	0.0855729	0.694636	12
ENSGALG00000003433	DPEP2	9.57718	0.744782	0.594597	2.96581	0.0850418	0.694636	11
ENSGALG00000026692	N-RAS	24.783	1.00043	0.354357	2.95361	0.085686	0.694636	26
ENSGALG00000037714	BBIP1	17.0519	1.1009	0.414591	2.95601	0.0855589	0.694636	6
ENSGALG00000001220	HERPUD1	58.3737	1.17719	0.4362	2.958	0.0854536	0.694636	11
ENSGALG00000050582		5.96199	1.21584	0.632695	2.95314	0.0857111	0.694636	5
ENSGALG00000041422		205.594	1.35359	0.156616	2.95018	0.0858681	0.694636	3
ENSGALG00000004087	THSD4	18.6913	1.43046	0.400666	2.94991	0.0858824	0.694636	10
ENSGALG00000030162	IQGAP1	136.895	1.80917	0.181911	2.96028	0.0853333	0.694636	10
ENSGALG00000013956	MYB	3.03642	2.31793	1.14628	2.95294	0.0857215	0.694636	3
ENSGALG00000033664	MOV10L1	8.51838	3.94978	0.740306	2.96364	0.0851559	0.694636	1
ENSGALG00000051881		2.77456	0.808858	0.992082	2.94882	0.0859403	0.694701	11
ENSGALG00000016732		14.2033	0.634334	0.434396	2.94705	0.0860345	0.694704	3
ENSGALG00000013943		20.9143	1.38853	0.361414	2.94694	0.0860405	0.694704	4
ENSGALG00000008440	CHST1	8.96089	-4.40228	0.622486	2.94453	0.0861687	0.695096	5
ENSGALG00000012894	CHRM2	25.4682	-2.87979	0.912086	2.94264	0.0862697	0.695096	1
ENSGALG00000005814		7.89542	-1.72146	0.46329	2.94042	0.0863883	0.695096	Z
ENSGALG00000007556	ORAOV1	74.719	-0.0615033	0.226081	2.94116	0.0863484	0.695096	5
ENSGALG00000050838		2.60071	2.4487	1.05063	2.94146	0.0863325	0.695096	8
ENSGALG00000029002		98.6649	3.5554	1.11494	2.94111	0.0863516	0.695096	1
ENSGALG00000036218	RAB4A	98.7849	-0.244759	0.143484	2.93753	0.0865429	0.695293	3
ENSGALG00000037642	SLC23A1	41.4699	0.593004	1.57282	2.93751	0.0865438	0.695293	13
ENSGALG00000010025	SNX32	165.673	0.761326	0.134961	2.93655	0.0865958	0.695293	5
ENSGALG00000003078	MMD	114.637	1.61899	0.275679	2.93582	0.0866344	0.695293	18
ENSGALG00000044678		4.80578	2.81698	0.813947	2.93531	0.0866622	0.695293	13
ENSGALG00000050964		7.72119	6.18043	1.12811	2.93387	0.0867392	0.69551	5
ENSGALG00000012941		6.69838	-2.81151	0.587527	2.92611	0.0871572	0.696002	2
ENSGALG00000011491	DYNC1LI1	134.433	-1.37698	0.15247	2.92595	0.0871658	0.696002	2
ENSGALG00000005696	ABHD6	47.0841	-0.69485	0.26383	2.92554	0.0871882	0.696002	12
ENSGALG00000010435	RASGRP3	15.1023	-0.196722	0.376686	2.92861	0.0870222	0.696002	3
ENSGALG00000013969	ALDH8A1	68.8343	-0.181543	1.55119	2.92591	0.0871681	0.696002	3
ENSGALG00000013879	TIA1	80.1568	0.647965	0.207992	2.92383	0.0872802	0.696002	22
ENSGALG00000001024	TPRG1L	121.286	0.651281	0.130984	2.93094	0.0868968	0.696002	21
ENSGALG00000013086	IKZF1	5.36377	1.89335	0.788044	2.92347	0.0872999	0.696002	2
ENSGALG00000039170	LHFPL5	34.7428	2.85595	0.294119	2.92408	0.0872668	0.696002	26
ENSGALG00000049424		15.0751	4.28748	0.787677	2.92506	0.0872142	0.696002	1
ENSGALG00000039468		88.1659	-2.73448	0.242224	2.92156	0.0874035	0.696429	9
ENSGALG00000038461	FECH	16.6523	0.154204	0.328995	2.91637	0.087685	0.697476	Z
ENSGALG00000038385	MTFR1	88.3061	0.895363	0.214682	2.91643	0.0876816	0.697476	2
ENSGALG00000031425	PMP22	94.7496	3.3861	0.294223	2.91637	0.0876848	0.697476	18
ENSGALG00000027983		11.5179	-1.5284	0.487845	2.91405	0.0878112	0.697831	9
ENSGALG00000019397	CERK	24.8737	0.41548	0.305792	2.91371	0.0878298	0.697831	1
ENSGALG00000001768	TENM2	32.4299	-1.99253	0.26944	2.91098	0.0879786	0.698218	13
ENSGALG00000038336	SLC20A2	84.6474	-0.408258	0.218191	2.91118	0.0879677	0.698218	4
ENSGALG00000001121	SH3GL1	75.883	-1.11039	0.195095	2.90759	0.0881637	0.69889	28
ENSGALG00000003428		8.74094	0.474382	0.49	2.90796	0.0881433	0.69889	28
ENSGALG00000011220	SLC25A29	110.044	-1.52617	0.264455	2.90509	0.0883004	0.699576	5
ENSGALG00000017118	MIPEP	88.8465	1.09512	0.305128	2.9034	0.0883931	0.699913	1
ENSGALG00000004366	BAP1	44.9643	0.477933	0.237212	2.90033	0.0885613	0.700846	12
ENSGALG00000003500		16.7338	-0.16498	0.345809	2.89727	0.0887295	0.701779	17
ENSGALG00000033569		32.3122	1.89608	0.316759	2.89633	0.0887812	0.70179	21
ENSGALG00000011278	KAT2B	112.759	0.99937	0.181239	2.89383	0.0889192	0.702386	2
ENSGALG00000005957		10.233	1.69617	1.50973	2.89223	0.0890078	0.702386	4
ENSGALG00000030902		66.627	4.8926	0.409671	2.89284	0.088974	0.702386	2
ENSGALG00000031996		10.9656	-1.37742	0.57584	2.88765	0.0892613	0.703215	33
ENSGALG00000000629		63.316	-0.210562	0.193329	2.88668	0.0893148	0.703215	28
ENSGALG00000040348	EHBP1	71.6753	0.352564	0.24798	2.88758	0.0892649	0.703215	3
ENSGALG00000014118	MRPS26	101.137	0.861623	0.183761	2.88784	0.0892508	0.703215	4
ENSGALG00000038930		4.99097	-4.38578	0.840598	2.86427	0.0905667	0.703533	Z
ENSGALG00000005259	VIPR1	5.43958	-3.26399	1.34453	2.87546	0.0899393	0.703533	2
ENSGALG00000005319	CDH8	13.999	-2.3782	0.475923	2.86572	0.090485	0.703533	11
ENSGALG00000036894	ABCA2	50.6903	-1.54163	0.190279	2.8644	0.0905595	0.703533	17
ENSGALG00000013732	SERAC1	18.315	-0.821804	0.382992	2.88067	0.0896489	0.703533	3
ENSGALG00000019036	SPCS2	18.6481	-0.394269	0.353836	2.86692	0.0904178	0.703533	1
ENSGALG00000053645		6.1915	-0.379873	0.58625	2.86891	0.0903061	0.703533	5
ENSGALG00000013383	PPIE	51.2986	-0.195117	0.191086	2.86469	0.090543	0.703533	23
ENSGALG00000000996		129.193	-0.0924605	0.151985	2.88068	0.0896482	0.703533	28
ENSGALG00000011272	RAB5A	99.7306	-0.0398082	0.204461	2.86641	0.0904464	0.703533	2
ENSGALG00000005385	ACTR8	43.2699	0.0150107	0.217753	2.88115	0.0896222	0.703533	12
ENSGALG00000009082	COQ8A	69.0253	0.24052	0.192709	2.88315	0.089511	0.703533	3
ENSGALG00000017008	RCBTB1	34.731	0.411573	0.238159	2.88386	0.0894713	0.703533	1
ENSGALG00000041926	HEXIM1	27.6963	0.420706	0.390037	2.86528	0.0905099	0.703533	27
ENSGALG00000016430	PDHA2	157.249	0.435439	0.131273	2.872	0.0901331	0.703533	1
ENSGALG00000009045	EBNA1BP2	84.6644	0.576334	0.176206	2.87587	0.0899163	0.703533	8
ENSGALG00000007683		34.3273	0.605513	0.236688	2.87958	0.0897093	0.703533	4
ENSGALG00000002536	STX2	67.055	0.696239	0.207351	2.87284	0.0900855	0.703533	15
ENSGALG00000026221	ENDOG	10.7177	0.808595	0.472163	2.87441	0.089998	0.703533	17
ENSGALG00000011974	RPL7L1	144.367	1.27458	0.15501	2.87442	0.0899976	0.703533	4
ENSGALG00000014937	KPNA5	17.7092	1.3436	0.418714	2.86946	0.090275	0.703533	3
ENSGALG00000010094	B4GALT2	38.375	1.37306	0.270326	2.86863	0.090322	0.703533	8
ENSGALG00000006049	STK26	92.4337	1.60841	0.230637	2.87384	0.0900297	0.703533	4
ENSGALG00000000719	RPL22	183.295	2.39487	0.16514	2.86523	0.0905128	0.703533	21
ENSGALG00000028830		7.2538	-2.36533	0.618949	2.8631	0.0906329	0.703655	15
ENSGALG00000017075	FRY	101.048	-1.62618	0.204704	2.86016	0.0907987	0.704157	1
ENSGALG00000054939	RAPH1	23.3689	-0.325444	0.361351	2.86074	0.0907656	0.704157	7
ENSGALG00000014258		8.83357	-1.63127	0.556369	2.85653	0.0910035	0.704178	4
ENSGALG00000035675		5.06515	-1.30173	0.652081	2.85692	0.0909817	0.704178	18
ENSGALG00000027050	SENP8	28.116	-0.255774	0.32707	2.85804	0.090918	0.704178	10
ENSGALG00000009680	PAQR7	43.4262	0.0195931	0.388396	2.85684	0.0909863	0.704178	23
ENSGALG00000010874	UNC79	22.1095	-1.17097	0.361067	2.84994	0.0913772	0.704839	5
ENSGALG00000006408	PIGX	36.9809	-0.750285	0.23268	2.84983	0.0913838	0.704839	9
ENSGALG00000035117		2.9096	0.665137	1.1685	2.85068	0.0913355	0.704839	24
ENSGALG00000015693	USP25	52.5522	0.875051	0.20294	2.85139	0.091295	0.704839	1
ENSGALG00000053961		3.74827	1.63759	0.934342	2.85377	0.0911599	0.704839	13
ENSGALG00000002868	RPL26L1	544.502	2.30357	0.149311	2.84968	0.0913924	0.704839	13
ENSGALG00000041080	CHD7	79.3879	1.36223	0.186874	2.84809	0.0914825	0.705144	2
ENSGALG00000000734	RPA2	74.8321	1.60816	0.172853	2.84718	0.0915341	0.705152	23
ENSGALG00000045366		36.7627	-0.703882	1.5683	2.8442	0.0917045	0.706074	19
ENSGALG00000049770		6.62498	-5.31468	1.11719	2.84279	0.0917847	0.706283	1
ENSGALG00000008930	B3GNT2	38.9438	-1.28444	0.222521	2.84195	0.091833	0.706283	3
ENSGALG00000037437	EGR3	92.1102	-6.05196	0.503093	2.81549	0.0933586	0.70649	22
ENSGALG00000043583	SCG3	57.8371	-1.86598	0.350118	2.82723	0.0926783	0.70649	10
ENSGALG00000031448	MAPK4	203.751	-1.12889	0.159746	2.81774	0.0932276	0.70649	10
ENSGALG00000014526	TPI1	445.022	-0.678642	0.19048	2.82933	0.0925569	0.70649	1
ENSGALG00000043047	SOBP	98.5337	-0.433357	0.1746	2.83344	0.0923207	0.70649	3
ENSGALG00000052593		7.48624	-0.329336	0.554669	2.83155	0.0924291	0.70649	KZ626828.1
ENSGALG00000030357	ABL2	5.5577	-0.324825	0.652238	2.82888	0.0925828	0.70649	8
ENSGALG00000008146	MORF4L2	241.43	-0.235434	0.107555	2.83129	0.092444	0.70649	10
ENSGALG00000015916	SLC17A5	22.6524	-0.0786557	0.336038	2.82123	0.0930251	0.70649	3
ENSGALG00000041232	TMEM223	14.3157	0.163196	0.424336	2.82306	0.092919	0.70649	33
ENSGALG00000053100	FITM2	34.6813	0.307546	0.368846	2.81522	0.0933741	0.70649	20
ENSGALG00000021027	PDCD7	11.8032	0.422626	0.495447	2.82289	0.092929	0.70649	10
ENSGALG00000038768	FAM20C	32.0362	0.436978	0.327227	2.82577	0.0927624	0.70649	14
ENSGALG00000033126	DGCR8	71.4689	0.504766	0.192441	2.82195	0.0929835	0.70649	15
ENSGALG00000004661	SHISA5	15.3098	0.670735	0.41888	2.8217	0.0929977	0.70649	12
ENSGALG00000003092	ERLIN2	138.923	0.853472	0.144221	2.83912	0.0919944	0.70649	22
ENSGALG00000037315	KLHDC4	30.0262	0.913576	0.277291	2.82488	0.092814	0.70649	11
ENSGALG00000011402	CNOT9	65.6745	1.03059	0.195162	2.83314	0.0923377	0.70649	7
ENSGALG00000040360	DUSP1	80.9848	1.06478	0.316221	2.83797	0.0920605	0.70649	13
ENSGALG00000001376	ARID3B	4.73891	1.12371	0.862693	2.83606	0.0921698	0.70649	10
ENSGALG00000005006	UBA2	94.3773	1.20268	0.218792	2.81801	0.0932118	0.70649	11
ENSGALG00000043555	NPNT	37.6486	1.2035	0.345399	2.8152	0.0933752	0.70649	4
ENSGALG00000012877	CREB3L2	42.8211	1.49345	0.293893	2.8151	0.0933808	0.70649	1
ENSGALG00000033259	SRSF5A	262.893	1.60363	0.125997	2.81627	0.0933133	0.70649	5
ENSGALG00000002722	MST1	58.7657	1.82488	0.616101	2.83008	0.0925139	0.70649	12
ENSGALG00000005884		25.7258	1.88028	0.367735	2.81576	0.0933424	0.70649	2
ENSGALG00000010151	CCDC167	31.5091	1.98886	0.295093	2.82144	0.0930128	0.70649	3
ENSGALG00000052663		3.46798	2.51192	1.05543	2.83871	0.0920178	0.70649	9
ENSGALG00000027207	PERP2	203.147	3.29152	0.36888	2.81916	0.0931454	0.70649	3
ENSGALG00000007356	MAP3K8	13.9649	4.4188	0.94571	2.82363	0.092886	0.70649	2
ENSGALG00000029204		4.65116	-1.92461	1.26528	2.80918	0.0937265	0.708712	3
ENSGALG00000027198	TMEM47	36.0364	-1.61861	0.23913	2.80168	0.0941653	0.708712	1
ENSGALG00000006652	DIP2C	32.2076	-1.58417	0.252089	2.80518	0.0939602	0.708712	2
ENSGALG00000035386	NCKAP1L	7.86091	-0.357643	0.490399	2.8054	0.0939472	0.708712	33
ENSGALG00000034802	SETD3	49.5031	-0.0823482	0.211172	2.80373	0.0940451	0.708712	5
ENSGALG00000050205		41.4471	0.0876828	0.40798	2.80138	0.094183	0.708712	6
ENSGALG00000006633	TMEM243	8.30575	0.868763	0.504352	2.80217	0.0941369	0.708712	1
ENSGALG00000040522	EIF3H	367.553	1.49024	0.143672	2.80147	0.0941781	0.708712	2
ENSGALG00000002701	DNAJC9	60.8403	1.58297	0.204192	2.80209	0.0941418	0.708712	6
ENSGALG00000049202		3.14143	3.27943	1.22854	2.80184	0.094156	0.708712	11
ENSGALG00000010889	HOOK1	70.6137	-0.745699	0.219263	2.79725	0.0944264	0.709095	8
ENSGALG00000009568	SPOCK3	34.0162	-0.299924	0.415266	2.79679	0.0944531	0.709095	4
ENSGALG00000013437	GAN	14.6341	-0.00335255	0.495733	2.79886	0.0943311	0.709095	11
ENSGALG00000012050	TNRC6B	159.503	0.237943	0.160025	2.79619	0.0944883	0.709095	1
ENSGALG00000038730	GIGYF2	87.4754	0.623142	0.172426	2.79837	0.0943603	0.709095	9
ENSGALG00000031120	HNRNPH2	747.208	0.808493	0.0947003	2.79417	0.094608	0.709611	13
ENSGALG00000012275	EPM2A	10.5564	-0.533148	0.461914	2.79218	0.094725	0.710106	3
ENSGALG00000008445	SLC24A3	11.5025	-0.658656	0.479192	2.79097	0.0947966	0.710261	3
ENSGALG00000003875	ABL1	23.133	2.05424	0.337042	2.78889	0.0949199	0.710802	17
ENSGALG00000020615	STK32C	8.73301	-4.81638	0.751635	2.78245	0.0953023	0.712135	6
ENSGALG00000037051		69.9499	-1.10149	0.245878	2.78296	0.0952717	0.712135	19
ENSGALG00000000693	NOB1	35.092	-0.178553	0.246925	2.78265	0.0952906	0.712135	11
ENSGALG00000007042	CCDC40	5.89661	-0.0630833	0.735542	2.78462	0.0951732	0.712135	18
ENSGALG00000019543	OTULIN	18.268	4.35556	0.81864	2.78037	0.095426	0.712677	2
ENSGALG00000015080	SLC24A2	12.5353	-3.18418	0.488777	2.77639	0.0956636	0.713153	Z
ENSGALG00000011164		46.42	-1.2382	0.200614	2.77394	0.0958103	0.713153	2
ENSGALG00000010313	MAST2	14.9109	-1.00261	0.368863	2.77524	0.0957323	0.713153	8
ENSGALG00000042612		21.0572	0.609935	0.355612	2.77331	0.0958478	0.713153	9
ENSGALG00000003204	MED22	38.2775	0.695559	0.235527	2.77645	0.0956598	0.713153	17
ENSGALG00000032108	TMEM136-1	25.1026	2.41852	1.08714	2.77435	0.0957857	0.713153	24
ENSGALG00000029378	ITGA9	40.3042	3.10042	0.294879	2.77633	0.0956669	0.713153	2
ENSGALG00000008308	BHLHE40	58.5815	-3.47571	0.300976	2.762	0.0965272	0.714755	12
ENSGALG00000009205		7.74469	-2.67429	0.56539	2.7683	0.0961482	0.714755	14
ENSGALG00000000818		5.30986	-1.90503	0.868679	2.76123	0.0965738	0.714755	1
ENSGALG00000003832	TEX264	67.5781	-0.546032	0.181751	2.76052	0.096617	0.714755	12
ENSGALG00000016828	GRTP1	24.1909	-0.503283	0.35411	2.76602	0.0962851	0.714755	1
ENSGALG00000046098		6.87385	-0.0424524	0.547297	2.76157	0.0965532	0.714755	5
ENSGALG00000019201	HSPA13	35.7664	0.402003	0.249718	2.76788	0.0961737	0.714755	1
ENSGALG00000013605	CARMIL1	72.7452	0.60946	0.19453	2.76546	0.096319	0.714755	2
ENSGALG00000013762		11.315	0.922662	1.51261	2.76534	0.0963264	0.714755	2
ENSGALG00000040873	MRPL3	32.7331	1.40322	0.30641	2.76035	0.0966273	0.714755	2
ENSGALG00000012296	EIF3L	255.583	1.44167	0.112137	2.76366	0.0964273	0.714755	1
ENSGALG00000011880	BBS7	18.4632	-0.325702	0.283889	2.75783	0.0967791	0.715242	4
ENSGALG00000029319	UQCRB	224.735	-0.297873	0.10714	2.75756	0.0967958	0.715242	2
ENSGALG00000010902	CERS6	33.3127	-3.41795	0.511105	2.75498	0.0969522	0.71536	7
ENSGALG00000013780	AIG1	41.278	-1.80201	0.302403	2.75137	0.097171	0.71536	3
ENSGALG00000040247	AIP	35.0019	-0.02671	0.236169	2.75226	0.0971172	0.71536	5
ENSGALG00000036788		3.83004	0.0381405	0.71864	2.75381	0.0970227	0.71536	18
ENSGALG00000007681	HTR2B	11.2125	0.56001	0.569392	2.7521	0.097127	0.71536	9
ENSGALG00000004515		9.58237	2.68076	0.577361	2.7532	0.0970598	0.71536	15
ENSGALG00000034591		80.3292	3.62691	0.267563	2.75369	0.09703	0.71536	2
ENSGALG00000015008	ZNF366	10.6683	-0.445245	0.432403	2.74848	0.097347	0.715561	Z
ENSGALG00000026311	C12orf75	17.9905	-0.235219	0.415084	2.74871	0.0973328	0.715561	1
ENSGALG00000016325	GSTA3	227.789	2.2397	0.42693	2.74839	0.0973525	0.715561	3
ENSGALG00000008175	ORC5	27.8389	1.92258	0.311755	2.74696	0.0974393	0.715822	1
ENSGALG00000009743	RPAP3	81.1419	0.728557	0.182154	2.74461	0.0975831	0.716501	1
ENSGALG00000051169		51.2679	-0.361757	0.230852	2.74288	0.0976883	0.716518	33
ENSGALG00000039461	TNFRSF1A	51.805	1.8096	0.255065	2.74296	0.0976834	0.716518	1
ENSGALG00000037941	ZC3H10	8.18153	-0.816657	0.549215	2.73875	0.0979413	0.717363	33
ENSGALG00000014569	PNPLA2	7.27305	0.380261	0.934288	2.73848	0.0979579	0.717363	5
ENSGALG00000016221	EFHC2	6.82286	1.18069	0.628011	2.73926	0.0979098	0.717363	1
ENSGALG00000002666	RAB11FIP3	16.9834	-0.518384	0.373751	2.73455	0.0981993	0.718057	14
ENSGALG00000011625	MRPL18	55.7511	0.0363818	0.185639	2.73507	0.0981674	0.718057	3
ENSGALG00000009496	NAF1	30.2763	1.14262	0.25195	2.73442	0.0982073	0.718057	4
ENSGALG00000042679	RETREG1	20.8587	-0.919041	0.360895	2.733	0.0982947	0.718319	2
ENSGALG00000043381		22.3319	3.08615	1.07625	2.73126	0.0984017	0.718725	2
ENSGALG00000010671	HNRNPU	162.883	1.24321	0.143284	2.72833	0.0985823	0.719484	3
ENSGALG00000005481	ARHGEF3	58.2735	2.86327	0.27597	2.7279	0.0986089	0.719484	12
ENSGALG00000002325	IGFALS	40.1071	-3.2639	1.6074	2.72451	0.0988182	0.720634	14
ENSGALG00000015226	SPIDR	6.5374	1.95266	0.767809	2.72363	0.0988732	0.720657	2
ENSGALG00000017004	CDADC1	11.2733	-0.640021	0.506272	2.71511	0.0994022	0.722247	1
ENSGALG00000009169	TRMT6	43.5789	0.926303	0.233151	2.71561	0.0993711	0.722247	3
ENSGALG00000021869	PODN	44.9817	0.980767	0.470574	2.71667	0.0993049	0.722247	8
ENSGALG00000017627	C10orf2	15.5239	1.30015	0.425359	2.71636	0.0993243	0.722247	6
ENSGALG00000015353	BBX	78.9079	1.41223	0.213513	2.71923	0.099146	0.722247	1
ENSGALG00000029485		17.5872	3.14725	0.410829	2.71715	0.0992749	0.722247	20
ENSGALG00000000233	SP2	3.64398	-0.17009	0.801433	2.71363	0.0994943	0.722539	27
ENSGALG00000030493	ENTPD3	3.28104	1.07224	0.797646	2.71173	0.0996129	0.723023	2
ENSGALG00000042809	NDUFV1	318.515	-1.64546	0.152873	2.71089	0.0996656	0.72303	5
ENSGALG00000004783	C17H9orf16	59.6216	1.17846	0.185556	2.70829	0.0998282	0.723456	17
ENSGALG00000042492	PITX2	3.68326	4.84688	1.26308	2.70902	0.0997822	0.723456	4
ENSGALG00000050863		4.69118	-0.584614	0.679989	2.7054	0.100009	0.723644	7
ENSGALG00000040205		2.58878	0.402324	1.02632	2.70539	0.10001	0.723644	13
ENSGALG00000003520	POLG2	11.7128	0.860265	0.561355	2.70612	0.0999638	0.723644	18
ENSGALG00000028037	FOS	13.0342	-2.4655	0.643149	2.69663	0.100561	0.725847	5
ENSGALG00000009523	CNTN1	196.168	-0.945504	0.149569	2.69552	0.100631	0.725847	1
ENSGALG00000044851		3.40234	-0.921192	0.859537	2.69727	0.10052	0.725847	KZ626836.1
ENSGALG00000001905	DTX2	18.4637	-0.830935	0.355536	2.69632	0.10058	0.725847	19
ENSGALG00000029930		5.57264	-0.0980948	0.629294	2.69943	0.100384	0.725847	20
ENSGALG00000007199	TRIAP1	81.4025	0.562881	0.17544	2.69585	0.10061	0.725847	15
ENSGALG00000010120	KIF2C	13.2289	3.81005	0.671072	2.69475	0.100679	0.725847	8
ENSGALG00000006143		14.8939	-0.898444	0.461453	2.68904	0.10104	0.725963	6
ENSGALG00000001275	PDCL	42.827	-0.306676	0.221617	2.69305	0.100787	0.725963	17
ENSGALG00000031813	CASC3	19.6328	0.119077	0.330258	2.68947	0.101013	0.725963	27
ENSGALG00000031534	ARID5B	57.534	0.558096	0.202382	2.69051	0.100948	0.725963	6
ENSGALG00000016817	RASA3	29.7655	0.749298	0.239955	2.69135	0.100894	0.725963	1
ENSGALG00000008810	FAM161A	3.57679	0.768172	0.848483	2.69125	0.1009	0.725963	3
ENSGALG00000002160	B2M	669.993	1.38037	0.23188	2.68874	0.10106	0.725963	10
ENSGALG00000008676	RRBP1	189.201	0.744365	0.184216	2.68734	0.101148	0.726188	3
ENSGALG00000042462		5.35497	1.36274	0.672464	2.6866	0.101195	0.726188	20
ENSGALG00000015285	TOMM70	34.0041	0.134525	0.286147	2.68493	0.101302	0.726193	1
ENSGALG00000002277	KLHL24	67.1697	0.911028	0.257629	2.68566	0.101255	0.726193	9
ENSGALG00000010314	NEK9	38.2613	2.64046	0.337707	2.68413	0.101352	0.726193	5
ENSGALG00000001115	MMEL1	3.39664	-1.73413	0.939867	2.67954	0.101645	0.726918	21
ENSGALG00000009476	CDK6	461.206	0.245662	0.155834	2.67927	0.101662	0.726918	2
ENSGALG00000029892	LMO2	38.5391	0.249131	0.301224	2.6793	0.101661	0.726918	5
ENSGALG00000046686		4.22668	0.567618	0.727326	2.67978	0.10163	0.726918	1
ENSGALG00000007041	HDX	12.8417	1.78085	0.436831	2.67757	0.101771	0.727322	4
ENSGALG00000005369	BTBD10	47.741	-1.24601	0.272541	2.67659	0.101834	0.727399	5
ENSGALG00000000217	PPFIA4	19.0565	-7.94281	1.21016	2.66459	0.102604	0.728078	26
ENSGALG00000049853	VAMP1	26.8232	-3.4483	0.393995	2.66026	0.102884	0.728078	1
ENSGALG00000004096	CHRNA7	5.83017	-3.29212	0.670735	2.66134	0.102814	0.728078	10
ENSGALG00000051919	BAALC	6.22954	-3.18853	0.618078	2.6603	0.102881	0.728078	2
ENSGALG00000006755	USP2	21.4958	-2.69073	0.578136	2.66629	0.102495	0.728078	24
ENSGALG00000038129	PTGES3L	25.4711	-0.938237	0.337765	2.66735	0.102426	0.728078	27
ENSGALG00000052784	BBS12	6.11013	-0.490568	0.557509	2.67118	0.102181	0.728078	4
ENSGALG00000028949	CORO6	5.21719	-0.465356	0.686172	2.6723	0.102108	0.728078	19
ENSGALG00000049545		42.8602	-0.238362	0.279874	2.66919	0.102308	0.728078	1
ENSGALG00000005241	DYNC1LI2	114.612	-0.156603	0.13549	2.66719	0.102437	0.728078	11
ENSGALG00000044599		13.7142	0.132061	0.635324	2.66567	0.102535	0.728078	1
ENSGALG00000005885	ESS2	26.4156	0.294658	0.276629	2.65816	0.10302	0.728078	15
ENSGALG00000005368	CEP120	18.9284	0.535962	0.377101	2.66581	0.102525	0.728078	Z
ENSGALG00000001540	SF3A3	102.033	0.967729	0.166822	2.66745	0.10242	0.728078	23
ENSGALG00000009179	TNFSF10	215.415	1.08616	0.260585	2.65807	0.103026	0.728078	9
ENSGALG00000011238	WLS	130.697	1.45908	0.174155	2.67356	0.102028	0.728078	8
ENSGALG00000009262	FGB	2021.94	1.70472	0.796441	2.65846	0.103001	0.728078	4
ENSGALG00000037410	HEPH	11.6865	1.99145	0.696319	2.65928	0.102948	0.728078	4
ENSGALG00000026264	MAFA	5.38506	2.43164	1.33456	2.65824	0.103015	0.728078	2
ENSGALG00000014144	CORIN	5.48913	2.88405	0.673188	2.66361	0.102668	0.728078	4
ENSGALG00000045199		77.8335	3.20213	0.235289	2.66926	0.102303	0.728078	5
ENSGALG00000048067	DUS2	27.8136	0.752552	0.302128	2.65692	0.1031	0.728233	11
ENSGALG00000011254	SATB1	99.3329	-2.06012	0.19253	2.65363	0.103314	0.728266	2
ENSGALG00000040368	CALR	97.6448	0.516567	0.396987	2.6543	0.10327	0.728266	30
ENSGALG00000009982	ZNF827	27.542	0.780862	0.304035	2.65436	0.103266	0.728266	4
ENSGALG00000044083		2.75537	1.8334	0.877516	2.65366	0.103312	0.728266	12
ENSGALG00000007582	DPYSL3	57.0551	0.0762419	0.294069	2.65168	0.103441	0.728792	13
ENSGALG00000002458	VAC14	26.8246	-1.27639	0.281018	2.64986	0.103559	0.728889	11
ENSGALG00000027771	CACNG1	4.55985	-1.19311	2.67317	2.65045	0.103521	0.728889	18
ENSGALG00000000868	RNF121	44.1421	-0.73372	0.220331	2.64812	0.103672	0.729317	1
ENSGALG00000017038	PROSER1	14.1156	2.17044	0.450326	2.64561	0.103837	0.730104	1
ENSGALG00000036867	CBX6	13.5818	-1.19739	0.393048	2.64459	0.103903	0.7302	1
ENSGALG00000001101	MBD3	39.4703	-0.353064	0.231232	2.64085	0.104148	0.731554	28
ENSGALG00000004952	RPL36AL	294.443	2.07225	0.15946	2.63988	0.104211	0.731631	4
ENSGALG00000015119	SS18	128.833	0.91424	0.177764	2.63903	0.104267	0.731653	2
ENSGALG00000032957	NOCT	11.3887	-0.423895	0.465196	2.63401	0.104597	0.733601	4
ENSGALG00000012709	ATXN1	3.63618	0.904989	0.671111	2.633	0.104664	0.733701	2
ENSGALG00000026089	SLC26A6	33.9594	-0.411471	1.3244	2.63012	0.104854	0.734662	12
ENSGALG00000001330	ATP5MC1	325.071	-1.3027	0.148385	2.62805	0.104991	0.734896	27
ENSGALG00000009325	OLA1	109.15	0.131592	0.138882	2.62772	0.105013	0.734896	7
ENSGALG00000028681		18.3649	2.91997	1.04073	2.62643	0.105098	0.734896	4
ENSGALG00000039051	HOXC6	15.8146	8.04578	1.06004	2.62691	0.105066	0.734896	33
ENSGALG00000047908	ZFAND3	132.708	0.637746	0.179088	2.62307	0.105321	0.735715	3
ENSGALG00000003674	DHTKD1	74.7069	1.42993	0.264566	2.62354	0.10529	0.735715	1
ENSGALG00000050072	EMID1	6.10763	-1.87308	0.641466	2.62195	0.105395	0.735788	15
ENSGALG00000048880		20.3414	0.106404	0.289253	2.62132	0.105437	0.735788	16
ENSGALG00000032385	PFKFB4	66.9587	-1.07837	1.53568	2.61832	0.105636	0.73584	KZ626836.1
ENSGALG00000011645	CLASP1	27.2063	-0.140158	0.240009	2.6159	0.105798	0.73584	7
[truncated: 21,291 more rows]

## Sheet: WL_diffexprs
gene_id	gene_name	baseMean	log2FoldChange	lfcSE	stat	pvalue	padj	chrom
ENSGALG00000035998	HINTW	586.52	-1.05944	1.58871	3260.18	0	0	W
ENSGALG00000043758		133.593	0.853966	1.46132	1581.37	0	0	W
ENSGALG00000033705		76.5425	-0.806924	1.58705	1312.3	2.40416e-287	1.1229e-283	W
ENSGALG00000040704	SPIN1W	153.517	-2.34364	1.58936	1170.23	1.79793e-256	6.29815e-253	W
ENSGALG00000040086	HNRNPKL	60.6551	-0.841871	1.58836	789.706	9.33697e-174	2.61659e-170	W
ENSGALG00000051419		32.5903	0.362721	1.59364	608.499	2.37267e-134	5.54098e-131	Z
ENSGALG00000031327		43.9512	0.956712	1.47381	583.133	7.80879e-129	1.5631e-125	W
ENSGALG00000040263		81.4018	1.05576	0.457949	575.454	3.65533e-127	6.40231e-124	W
ENSGALG00000014184		34.6381	0.248449	1.46847	479.806	2.3546e-106	3.66585e-103	W
ENSGALG00000039023		60.4917	-0.0174778	0.583355	465.71	2.75043e-103	3.8539e-100	W
ENSGALG00000034488		32.5727	0.212764	1.47233	405.979	2.75011e-90	3.50314e-87	W
ENSGALG00000048286		20.704	-0.543094	1.6163	330.105	9.11734e-74	1.0646e-70	W
ENSGALG00000048542		20.3172	-1.25079	1.60009	282.684	1.95267e-63	2.10468e-60	W
ENSGALG00000041500		17.7398	2.20969	1.24782	277.144	3.1472e-62	3.1499e-59	W
ENSGALG00000035780		20.2934	-0.962085	1.60473	260.858	1.11556e-58	1.04208e-55	W
ENSGALG00000041221		13.7624	-0.907428	1.60517	245.964	1.9694e-55	1.72471e-52	W
ENSGALG00000038064		22.3718	0.328398	1.6079	244.734	3.65134e-55	3.00957e-52	W
ENSGALG00000040780	UBAP2	14.3538	-1.23107	1.60473	237.817	1.17693e-53	9.16178e-51	W
ENSGALG00000030382		20.108	-0.819519	1.60723	229.548	7.48181e-52	5.51764e-49	W
ENSGALG00000029783		11.0224	-0.743127	1.60715	212.651	3.6261e-48	2.54045e-45	AADN05001439.1
ENSGALG00000054870		11.6433	-1.74897	1.60921	181.585	2.18502e-41	1.45793e-38	W
ENSGALG00000037880	ATP5A1Z	682.444	-0.30228	0.149495	174.971	6.07592e-40	3.86981e-37	Z
ENSGALG00000034905		13.2126	-2.56165	1.60113	170.709	5.18061e-39	3.15612e-36	W
ENSGALG00000027170		10.6407	-1.07044	1.61185	134.284	4.73548e-31	2.76473e-28	W
ENSGALG00000013493	SPTLC1	149.792	-0.597925	0.180401	121.304	3.27896e-28	1.83779e-25	Z
ENSGALG00000031142	ACAA2	294.159	1.01731	0.14617	114.852	8.47852e-27	4.56927e-24	Z
ENSGALG00000003605		173.646	0.978464	0.127559	103.575	2.50767e-24	1.30139e-21	Z
ENSGALG00000002187	HSD17B4	455.349	1.03692	0.198623	100.549	1.15512e-23	5.78056e-21	Z
ENSGALG00000043838		6.06103	-0.607531	1.63907	95.7102	1.32992e-22	6.42579e-20	W
ENSGALG00000047904		5.34893	-1.09182	1.63059	92.6288	6.30842e-22	2.94645e-19	W
ENSGALG00000015548	RNF20	178.08	-0.195904	0.131175	84.7602	3.36838e-20	1.52251e-17	Z
ENSGALG00000001986	VCP	265.09	-0.133622	0.177244	79.6461	4.47843e-19	1.96099e-16	Z
ENSGALG00000035785		5.01795	-1.06689	1.65932	78.7618	7.0069e-19	2.97517e-16	W
ENSGALG00000014916	SPIN1Z	88.3418	0.120351	0.170799	76.8273	1.86583e-18	7.68942e-16	Z
ENSGALG00000030707		6.62119	-1.18307	1.70942	74.3828	6.43457e-18	2.57603e-15	W
ENSGALG00000015663	HSDL2	150.188	2.46134	0.19535	72.5415	1.63556e-17	6.36598e-15	Z
ENSGALG00000014709	SKIV2L2	84.1148	0.500582	0.22283	71.2932	3.07889e-17	1.16598e-14	Z
ENSGALG00000015641	CCNH	100.977	-0.26403	0.170318	69.1971	8.91003e-17	3.28546e-14	Z
ENSGALG00000015368	TMEM175	64.6438	-0.674125	0.198834	67.787	1.82146e-16	6.54418e-14	Z
ENSGALG00000052796		142.547	-0.614947	0.185657	64.855	8.06174e-16	2.82403e-13	Z
ENSGALG00000031355		7.2415	-1.24088	1.70926	63.9577	1.27116e-15	4.34428e-13	W
ENSGALG00000008229	ALDH7A1	268.431	1.33839	0.22564	63.2914	1.78277e-15	5.94766e-13	Z
ENSGALG00000015264	PPIP5K2	142.434	-0.898417	0.262371	61.9926	3.44743e-15	1.12338e-12	Z
ENSGALG00000034801	HDHD2	35.363	-0.336271	0.279135	61.7127	3.97405e-15	1.26555e-12	Z
ENSGALG00000015002	MRPS27	62.4488	0.313373	0.174796	61.1111	5.39444e-15	1.67971e-12	Z
ENSGALG00000012607	ZCCHC6	118.274	-0.286478	0.154991	60.7843	6.3685e-15	1.9399e-12	Z
ENSGALG00000013809		100.713	0.164725	0.159102	59.3058	1.34978e-14	4.02408e-12	Z
ENSGALG00000048307		4.93891	0.00352648	1.67009	56.8255	4.76251e-14	1.39026e-11	W
ENSGALG00000004390	AP3B1	72.5032	1.48424	0.201549	56.4658	5.71842e-14	1.63524e-11	Z
ENSGALG00000003708	WDR70	51.7641	-0.630454	0.1991	55.1048	1.14274e-13	3.20242e-11	Z
ENSGALG00000012598	NAA35	93.5319	-0.0408262	0.188525	54.2498	1.76558e-13	4.85086e-11	Z
ENSGALG00000015589	MSH3	34.5972	0.405325	0.221392	53.9886	2.01657e-13	5.43388e-11	Z
ENSGALG00000014790	CDK7	35.7715	-0.261771	0.223762	52.7881	3.71553e-13	9.82302e-11	Z
ENSGALG00000003373	BRIX1	67.69	1.83819	0.200631	52.5622	4.16827e-13	1.08159e-10	Z
ENSGALG00000014691	PHAX	57.0125	0.488001	0.212036	50.2327	1.36554e-12	3.4789e-10	Z
ENSGALG00000015091	HAUS6	49.9411	0.477233	0.197111	49.5447	1.93904e-12	4.85177e-10	Z
ENSGALG00000013511	ANKRA2	38.7557	0.00481974	0.244324	48.982	2.58329e-12	6.35035e-10	Z
ENSGALG00000026757	DHFR	45.5423	1.2178	0.243205	47.8513	4.59808e-12	1.11083e-09	Z
ENSGALG00000014648	CETN3	79.6584	0.254856	0.201529	46.7793	7.94462e-12	1.86848e-09	Z
ENSGALG00000003288	TARS	75.3986	1.71905	0.279849	46.7655	8.00092e-12	1.86848e-09	Z
ENSGALG00000036001	SMAD2Z	128.911	1.02398	0.202156	46.695	8.29403e-12	1.90518e-09	Z
ENSGALG00000001864	C9orf72	47.1885	-1.21397	0.218752	45.8692	1.26418e-11	2.85704e-09	Z
ENSGALG00000028267		48.1887	1.38486	0.233761	43.8566	3.53331e-11	7.85853e-09	Z
ENSGALG00000002394	RGP1	23.7992	0.119723	0.273509	43.807	3.62407e-11	7.93445e-09	Z
ENSGALG00000005337	SNX2	144.267	-0.0243792	0.190067	43.4632	4.32017e-11	9.31296e-09	Z
ENSGALG00000014767	TRAPPC13	38.8649	0.586534	0.218017	43.2501	4.81702e-11	1.02267e-08	Z
ENSGALG00000015349		32.4422	-0.151854	0.250603	43.0865	5.23715e-11	1.09527e-08	Z
ENSGALG00000001782	PLAA	50.4007	0.193994	0.218955	42.399	7.44295e-11	1.53368e-08	Z
ENSGALG00000015118	SMC5	93.1121	0.906307	0.197981	41.9328	9.4466e-11	1.91834e-08	Z
ENSGALG00000013510	UTP15	44.482	0.722042	0.302455	41.3034	1.30341e-10	2.60904e-08	Z
ENSGALG00000014642	CHD1Z	77.8682	0.873486	0.205076	40.0034	2.5352e-10	5.00327e-08	Z
ENSGALG00000001668	UBE2R2	105.48	-0.32228	0.194625	39.2758	3.67981e-10	7.16132e-08	Z
ENSGALG00000029545	SMAD7B	7.01092	-0.619118	1.66955	39.0203	4.19424e-10	8.05064e-08	W
ENSGALG00000020534	AK6	22.7401	-0.261949	0.301665	38.9252	4.40356e-10	8.3382e-08	Z
ENSGALG00000014684	ERAP1	47.8103	1.51289	0.302856	38.479	5.53473e-10	1.03404e-07	Z
ENSGALG00000026547	TPGS2	20.4176	-0.968105	0.358074	38.0748	6.80851e-10	1.25527e-07	Z
ENSGALG00000027334		134.652	0.882009	0.255664	37.1187	1.11152e-09	2.02267e-07	Z
ENSGALG00000014589		45.376	0.0405515	0.385496	36.7504	1.34265e-09	2.41195e-07	28
ENSGALG00000012591		136.553	0.467805	0.231625	36.3538	1.6456e-09	2.91875e-07	Z
ENSGALG00000012621	ERCC6L2	50.1896	1.52683	0.278198	36.0454	1.92774e-09	3.37644e-07	Z
ENSGALG00000015156	NMRK1	49.8261	-0.338657	0.290703	35.8786	2.10002e-09	3.63278e-07	Z
ENSGALG00000038723	RPP25L	31.6806	0.578398	0.244587	35.6634	2.34523e-09	4.00749e-07	Z
ENSGALG00000000247	WDR36	55.664	1.31506	0.246235	35.284	2.84964e-09	4.81075e-07	Z
ENSGALG00000018534		21.4529	0.0709023	1.562	35.2461	2.90566e-09	4.84691e-07	Z
ENSGALG00000014891	PELO	205.821	0.717083	0.180462	35.0429	3.22516e-09	5.31659e-07	Z
ENSGALG00000027332	TMEM167A	151.143	0.492695	0.159185	34.4526	4.36765e-09	7.11622e-07	Z
ENSGALG00000005316	SRFBP1	26.5784	0.998143	0.289291	33.9595	5.62723e-09	9.06307e-07	Z
ENSGALG00000015058	PTPRD	54.0976	-1.3549	0.196758	33.8638	5.91098e-09	9.41189e-07	Z
ENSGALG00000005395	POLR1E	31.0483	0.560268	0.241172	32.216	1.37952e-08	2.17189e-06	Z
ENSGALG00000041052		22.9848	0.287408	0.269827	31.4152	2.08339e-08	3.20796e-06	Z
ENSGALG00000014672	ARSK	29.0229	2.36338	0.405982	31.4193	2.07904e-08	3.20796e-06	Z
ENSGALG00000015603	ZCCHC9	44.5316	0.320188	0.318957	30.6453	3.09774e-08	4.718e-06	Z
ENSGALG00000014810	TENT2	30.3494	0.617817	0.291089	30.4816	3.37056e-08	5.05514e-06	Z
ENSGALG00000003775	RICTOR	77.2734	1.32245	0.1997	30.4697	3.39126e-08	5.05514e-06	Z
ENSGALG00000000241	STARD4	223.014	-0.796095	0.370059	30.112	4.07802e-08	6.01486e-06	Z
ENSGALG00000014939	GFM2	25.3906	0.490955	0.289281	29.9504	4.43243e-08	6.46949e-06	Z
ENSGALG00000015576		30.0619	0.80759	0.265869	29.8775	4.60213e-08	6.64795e-06	Z
ENSGALG00000004350	WDR41	21.1263	-0.623349	0.278322	29.6918	5.06483e-08	7.24168e-06	Z
ENSGALG00000050647		2.68817	0.530219	1.8098	29.0061	7.21492e-08	1.02117e-05	W
ENSGALG00000014661	FAM172A	62.7657	0.834573	0.206183	28.9056	7.59913e-08	1.06479e-05	Z
ENSGALG00000005346	PPIC	58.0342	2.58186	0.276576	28.7955	8.04389e-08	1.11595e-05	Z
ENSGALG00000010147	CBWD1	45.1758	0.778846	0.262419	28.6087	8.85811e-08	1.21686e-05	Z
ENSGALG00000015331	GNE	66.7249	-0.306253	0.268207	28.3818	9.95986e-08	1.3419e-05	Z
ENSGALG00000033862		76.9059	0.474857	0.220394	28.3899	9.91807e-08	1.3419e-05	Z
ENSGALG00000014826	TTC33	28.7527	0.329914	0.244899	27.8852	1.28729e-07	1.68574e-05	Z
ENSGALG00000000189	YTHDC2	54.8304	0.906805	0.243733	27.9133	1.26876e-07	1.68574e-05	Z
ENSGALG00000015021	TMEM174	87.7523	1.15645	1.3353	27.886	1.28677e-07	1.68574e-05	Z
ENSGALG00000014716	IL6ST	65.8779	1.21287	0.247143	27.8467	1.31318e-07	1.70373e-05	Z
ENSGALG00000021365	DCTN3	164.875	-0.405356	0.266168	27.6631	1.44393e-07	1.85618e-05	Z
ENSGALG00000026001	C9orf85	60.0703	0.429811	0.254448	27.5466	1.53353e-07	1.95344e-05	Z
ENSGALG00000002308	COMMD10	61.6469	-0.336201	0.206053	27.4993	1.57149e-07	1.98376e-05	Z
ENSGALG00000026203	FAM174A	41.1194	1.93863	0.235374	27.2276	1.80854e-07	2.26262e-05	Z
ENSGALG00000035773	PIK3C3	49.9024	0.148345	0.188207	27.0551	1.9774e-07	2.45197e-05	Z
ENSGALG00000014753	CENPK	21.5161	1.48229	0.302558	25.9817	3.44674e-07	4.23647e-05	Z
ENSGALG00000043541	SREK1	76.6522	0.164799	0.182188	25.9028	3.59053e-07	4.37482e-05	Z
ENSGALG00000014670	TTC37	48.632	0.528867	0.212846	25.8855	3.62276e-07	4.37604e-05	Z
ENSGALG00000015691	SMC2	87.9781	4.06687	0.384468	25.7724	3.84141e-07	4.6005e-05	Z
ENSGALG00000014756	PPWD1	34.5574	0.581767	0.326675	25.5004	4.42296e-07	5.25207e-05	Z
ENSGALG00000027932	SLF1	36.7898	-0.0645199	0.338106	25.4579	4.52149e-07	5.30533e-05	Z
ENSGALG00000028675	ZCCHC7	26.7154	0.907639	0.304082	25.4485	4.54353e-07	5.30533e-05	Z
ENSGALG00000003688	NUP155	41.9326	1.08962	0.254375	25.3934	4.6751e-07	5.41384e-05	Z
ENSGALG00000014724		46.3852	1.00637	0.220792	25.2833	4.94963e-07	5.68477e-05	Z
ENSGALG00000000218	SRP19	76.056	0.433531	0.292985	24.8623	6.15752e-07	7.01457e-05	Z
ENSGALG00000001801	IFT74	46.075	0.881468	0.193248	24.81	6.32686e-07	7.14935e-05	Z
ENSGALG00000036259		5.11381	-0.802367	0.665668	24.7295	6.59654e-07	7.39445e-05	Z
ENSGALG00000002227	DMXL1	71.1132	0.069095	0.218706	24.5777	7.13721e-07	7.93703e-05	Z
ENSGALG00000003326	AMACR	49.8739	1.91606	0.304357	24.5208	7.35108e-07	8.11049e-05	Z
ENSGALG00000015268	NUDT12	26.2868	1.41583	0.446712	24.3508	8.02936e-07	8.78964e-05	Z
ENSGALG00000033558		18.0576	-0.717114	0.499615	24.2862	8.30331e-07	9.01907e-05	Z
ENSGALG00000015167	PRUNE2	97.585	-0.342725	0.257508	23.9348	9.96565e-07	0.000107414	Z
ENSGALG00000028998	XPA	91.1193	1.2364	0.285378	23.8422	1.04565e-06	0.000111845	Z
ENSGALG00000036775	SETBP1	59.3471	-1.40634	0.242566	23.6639	1.14717e-06	0.000121774	Z
ENSGALG00000015071	FOCAD	32.6195	1.08338	0.238598	23.4575	1.27703e-06	0.000134539	Z
ENSGALG00000027891	NREP	488.811	1.49581	0.267971	23.4246	1.29909e-06	0.000135843	Z
ENSGALG00000001947	ELP1	41.8389	0.366144	0.307006	23.266	1.41069e-06	0.000146419	Z
ENSGALG00000014509	BST1	39.6667	2.73513	0.454015	23.0948	1.54209e-06	0.00015888	4
ENSGALG00000023066	DNAJA1	402.61	1.03217	0.1715	23.0518	1.57695e-06	0.000161287	Z
ENSGALG00000008204	FEM1C	20.6793	-0.565469	0.330971	22.789	1.80802e-06	0.000183579	Z
ENSGALG00000048320	HINT2	162.656	-0.532501	0.322896	22.3499	2.27229e-06	0.00022906	Z
ENSGALG00000014835	C7	59.2235	8.75495	0.9117	22.1657	2.50107e-06	0.000250321	Z
ENSGALG00000003631	CPLANE1	43.5044	0.89078	0.249969	22.0076	2.71574e-06	0.000269879	Z
ENSGALG00000012589	C9orf64	36.5721	0.10605	0.264621	21.4472	3.63705e-06	0.00035889	Z
ENSGALG00000015138	ABHD17B	38.3771	0.561041	0.253674	21.4042	3.71953e-06	0.000364462	Z
ENSGALG00000015144	ZFAND5	79.3553	-0.430596	0.367557	21.1115	4.33314e-06	0.000419906	Z
ENSGALG00000003365	RAD1	14.9822	0.965264	0.385256	21.1062	4.3453e-06	0.000419906	Z
ENSGALG00000015376	IDUA	23.2998	0.911018	0.314813	21.0865	4.39016e-06	0.000421335	Z
ENSGALG00000000220	APC	130.928	-1.21041	0.168352	20.9234	4.78013e-06	0.000452562	Z
ENSGALG00000002142	DGKQ	28.83	1.42158	0.294373	20.9303	4.76289e-06	0.000452562	Z
ENSGALG00000039434	PIAS2	67.4686	0.243801	0.201141	20.6537	5.50315e-06	0.000517518	Z
ENSGALG00000015147	ALDH1A1	542.21	8.5667	0.540464	20.6344	5.55869e-06	0.000519256	Z
ENSGALG00000015439	SLC44A1	22.4354	-0.0825594	0.336658	20.5488	5.81314e-06	0.000539429	Z
ENSGALG00000015391		38.8625	0.450401	0.244624	20.1979	6.98298e-06	0.000643721	Z
ENSGALG00000014649	MBLAC2	22.5965	-0.118095	0.28336	20.1476	7.1691e-06	0.000656558	Z
ENSGALG00000005329	MFSD14A	29.2163	1.34461	0.414836	19.7943	8.62388e-06	0.000784661	8
ENSGALG00000014765	TRIM23	28.4943	-0.980801	0.325361	19.502	1.00492e-05	0.000908449	Z
ENSGALG00000004491	DMGDH	82.9776	-1.39511	0.628173	19.4508	1.03225e-05	0.000927171	Z
ENSGALG00000049285		116.784	0.0390202	0.156002	19.3407	1.09351e-05	0.000975944	Z
ENSGALG00000002341	AP3S1	111.555	-0.716463	0.2014	18.5705	1.63734e-05	0.00144512	Z
ENSGALG00000017283	CCND2	148.939	1.36328	0.182662	18.5676	1.63984e-05	0.00144512	1
ENSGALG00000045092	CCDC112	17.8865	0.712773	0.325518	18.439	1.75433e-05	0.00153636	Z
ENSGALG00000034584		53.1864	0.44324	0.219633	18.3642	1.82451e-05	0.00158789	Z
ENSGALG00000001441	UBE2G1	78.5104	0.862152	0.186095	18.1869	2.00247e-05	0.00173201	19
ENSGALG00000027714	ATG10	24.6858	1.4642	0.400497	18.1206	2.07343e-05	0.00178239	Z
ENSGALG00000015443	FKTN	23.0029	0.392941	0.322104	17.8682	2.36743e-05	0.00202271	Z
ENSGALG00000026195	GALT	16.1904	0.31928	0.392623	17.7946	2.46084e-05	0.00208978	Z
ENSGALG00000012618	FANCC	15.884	3.7416	0.555916	17.6806	2.61284e-05	0.00220549	Z
ENSGALG00000003248	SUB1	178.908	-0.932473	0.179758	17.6346	2.6767e-05	0.00224586	Z
ENSGALG00000015620	XRCC4	44.5927	0.0474109	0.291281	17.2928	3.2039e-05	0.00267221	Z
ENSGALG00000015322	IMPG2	6.43703	2.68047	0.629873	17.2807	3.22452e-05	0.00267349	1
ENSGALG00000019873	RDH14	13.1905	1.45224	0.482188	17.0957	3.55424e-05	0.0029172	3
ENSGALG00000014740	IPO11	45.0643	1.80408	0.237003	17.0926	3.5601e-05	0.0029172	Z
ENSGALG00000028149	MED18	28.0347	0.126188	0.265847	17.0297	3.67995e-05	0.00299788	Z
ENSGALG00000040796	AOPEP	38.5293	0.226106	0.307306	16.9493	3.8391e-05	0.00310945	Z
ENSGALG00000026300		81.8721	-0.262653	0.321745	16.9084	3.92276e-05	0.00315895	Z
ENSGALG00000030730	NOL6	13.2905	0.085538	0.422348	16.8114	4.1284e-05	0.00330555	Z
ENSGALG00000020528	INIP	51.7073	1.13548	0.269363	16.4823	4.91066e-05	0.00390956	Z
ENSGALG00000041373	ARAP2	48.3958	1.00317	0.291597	16.3806	5.18138e-05	0.00410178	4
ENSGALG00000008054		269.449	-0.170393	0.140117	16.3664	5.22038e-05	0.00410943	10
ENSGALG00000004353	TBCA	81.6771	0.614107	0.243284	16.309	5.38091e-05	0.00421214	Z
ENSGALG00000028026	NDUFS4	94.6244	-0.383201	0.354005	16.2697	5.4936e-05	0.00423327	Z
ENSGALG00000005737	TNFAIP1	96.7597	0.367085	0.179639	16.268	5.49853e-05	0.00423327	19
ENSGALG00000025915	ARRDC3	118.215	1.13302	0.321149	16.2869	5.44378e-05	0.00423327	Z
ENSGALG00000012620	PTCH1	7.74585	0.0280421	0.501588	16.2178	5.64626e-05	0.00432324	Z
ENSGALG00000012628	HABP4	30.1512	1.14854	0.292814	16.0523	6.16159e-05	0.00469219	Z
ENSGALG00000030511	SLC19A1	198.94	0.814213	0.235866	15.9588	6.47378e-05	0.00490327	7
ENSGALG00000014787	SLC30A5	62.8553	0.782014	0.206472	15.9195	6.60934e-05	0.00497903	Z
ENSGALG00000000273	FER	47.8963	0.456295	0.197602	15.8711	6.78058e-05	0.00508072	Z
ENSGALG00000014869	NNT	71.0264	-0.109676	0.310533	15.8438	6.87922e-05	0.00510237	Z
ENSGALG00000016910	RBM26	138.089	1.39813	0.161156	15.8329	6.91872e-05	0.00510237	1
ENSGALG00000015103	CCDC171	58.6599	2.09354	0.250593	15.8388	6.89727e-05	0.00510237	Z
ENSGALG00000005016	ZNF608	33.1889	0.290975	0.271415	15.7028	7.41135e-05	0.00541407	Z
ENSGALG00000014732	ERCC8	19.2918	0.676742	0.336367	15.701	7.41865e-05	0.00541407	Z
ENSGALG00000030800	IL31RA	31.7967	2.83948	0.306082	15.603	7.81318e-05	0.00567245	Z
ENSGALG00000015083	DENND4C	36.4628	0.0644424	0.282514	15.3043	9.15077e-05	0.00660931	Z
ENSGALG00000001954	APTX	26.3364	0.667508	0.289872	15.2514	9.41069e-05	0.00676218	Z
ENSGALG00000012612	FBP2	19.1023	0.0861966	1.58688	15.1812	9.76716e-05	0.00698252	Z
ENSGALG00000012583	IDNK	45.8803	1.12804	0.252213	15.0019	0.000107402	0.00763914	Z
ENSGALG00000015267	CMSS1	29.5821	0.277862	0.316085	14.8762	0.000114799	0.00812408	1
ENSGALG00000020569	DIMT1	10.8047	0.626995	0.440386	14.6622	0.000128602	0.00905516	Z
ENSGALG00000014903	ITGA2	23.464	1.57607	0.297967	14.5206	0.000138634	0.00971267	Z
ENSGALG00000015059		35.7224	0.613092	0.270846	14.5081	0.000139555	0.00972859	1
ENSGALG00000015014	TNPO1	44.1631	0.736839	0.239691	14.2594	0.000159266	0.0110477	Z
ENSGALG00000015616	ACOT12	22.6219	0.352353	0.955045	14.131	0.000170512	0.0117696	Z
ENSGALG00000049431		86.0409	0.87817	0.200819	14.0011	0.000182701	0.012549	6
ENSGALG00000036876	TMEM230	91.6525	0.475117	0.159144	13.9017	0.000192621	0.0131659	22
ENSGALG00000005423	GRHPR	58.4757	-2.49289	0.395574	13.8784	0.000195031	0.0132659	Z
ENSGALG00000038260	PTCD2	24.4183	0.590003	0.313356	13.7845	0.00020502	0.013878	Z
ENSGALG00000015326	CLTA	132.297	1.462	0.3294	13.7416	0.000209762	0.0140631	Z
ENSGALG00000015082	RPS6	1180.88	2.80346	0.331769	13.7487	0.000208969	0.0140631	Z
ENSGALG00000010694	SECISBP2	63.3077	0.704191	0.186271	13.6822	0.000216502	0.0144046	Z
ENSGALG00000010569	TXNDC12	85.6042	1.50714	0.18308	13.6786	0.000216912	0.0144046	8
ENSGALG00000021304	RANBP3L	16.1276	0.207742	0.429201	13.6529	0.000219896	0.0145339	Z
ENSGALG00000002430	SMN	74.5272	-0.209814	0.192898	13.5378	0.000233811	0.015381	Z
ENSGALG00000014832	PRKAA1	26.7989	0.927059	0.30305	13.5274	0.00023511	0.0153942	Z
ENSGALG00000014824	PTGER4	36.8415	1.11988	0.292046	13.4622	0.000243417	0.015864	Z
ENSGALG00000045028		16.9617	1.20043	0.853136	13.1849	0.000282217	0.0183075	Z
ENSGALG00000014880	PARP8	24.0853	-1.38408	0.374261	13.1626	0.000285594	0.0184412	Z
ENSGALG00000015288	RIOK2	38.3287	0.873724	0.291672	13.1446	0.000288354	0.018534	Z
ENSGALG00000008174	MTAP	35.1944	2.22551	0.282929	13.1012	0.000295105	0.0188813	Z
ENSGALG00000005831	DNAI1	5.8777	0.54312	0.514169	12.9704	0.00031645	0.020065	Z
ENSGALG00000010178	PUM3	76.5139	0.941931	0.200088	12.9703	0.000316469	0.020065	Z
ENSGALG00000009737	TAC1	34.2165	-8.85947	1.36649	12.9591	0.000318372	0.0200947	2
ENSGALG00000014747	CWC27	52.1108	1.26909	0.212802	12.9373	0.000322099	0.0202388	Z
ENSGALG00000037299	LYRM7	36.6018	0.199712	0.271925	12.8735	0.00033327	0.0208473	Z
ENSGALG00000014725	PLK2	46.7029	-0.998929	0.337881	12.7619	0.000353759	0.0220305	Z
ENSGALG00000015126	TRPM3	18.1547	-1.3187	0.446233	12.7217	0.000361435	0.0223838	Z
ENSGALG00000017706		26.2898	1.03208	0.276437	12.7156	0.000362627	0.0223838	Z
ENSGALG00000002014	SMU1	89.3474	1.25284	0.22354	12.6789	0.000369812	0.0227272	Z
ENSGALG00000028298	CNTLN	10.0022	1.3645	0.396778	12.6651	0.000372536	0.0227947	Z
ENSGALG00000014863	TMEM267	16.4975	0.746551	0.301243	12.6407	0.000377444	0.0229945	Z
ENSGALG00000049492	ARL2BP	60.3515	-1.52072	0.272058	12.5848	0.000388894	0.0235896	11
ENSGALG00000016392	RPS7	467.174	3.11279	0.318007	12.4697	0.000413609	0.0249805	3
ENSGALG00000017405	NPR3	46.2206	-0.122664	0.45951	12.4578	0.00041624	0.0250315	Z
ENSGALG00000005800	DCAF12L2	64.6488	2.17038	0.224168	12.3885	0.000431984	0.0258673	Z
ENSGALG00000014840	C6	27.5712	0.505402	1.39016	12.3557	0.000439648	0.0262141	Z
ENSGALG00000050110		12.761	1.74131	0.407101	12.3478	0.000441516	0.0262141	Z
ENSGALG00000015179	CEP78	17.2625	0.733909	0.381805	12.3182	0.000448573	0.0265207	Z
ENSGALG00000040397	HAUS1	23.2455	2.73009	0.329093	12.2586	0.000463126	0.027266	Z
ENSGALG00000015155	CARNMT1	67.0677	-0.440871	0.22929	12.2115	0.000474958	0.0278456	Z
ENSGALG00000015256	PAM	129.435	-1.70532	0.242171	12.1378	0.000494113	0.028848	Z
ENSGALG00000005509	DPYD	61.7817	-0.457791	0.257811	12.1022	0.00050363	0.0291678	8
ENSGALG00000005708	HNF4beta	8.18077	1.59241	1.24478	12.1017	0.000503754	0.0291678	11
ENSGALG00000037401	IDH3A	163.022	-1.08091	0.141957	12.0174	0.000527061	0.0303917	10
ENSGALG00000045015		14.327	-2.15964	0.641855	12.0096	0.000529285	0.0303949	Z
ENSGALG00000003235		56.4729	-1.01743	0.237149	11.9686	0.000541057	0.0308183	Z
ENSGALG00000015880	HMGN2P46	74.1841	0.179676	0.261202	11.9756	0.000539014	0.0308183	3
ENSGALG00000027295	NUDT2	20.3606	1.39696	0.294968	11.912	0.000557732	0.0316395	Z
ENSGALG00000012877	CREB3L2	46.6513	1.68597	0.283791	11.8657	0.000571786	0.0323059	1
ENSGALG00000015050	KIAA2026	56.2598	0.609428	0.205313	11.8524	0.000575862	0.0324055	Z
ENSGALG00000039151	ST8SIA3Z	24.8274	-8.2654	1.32208	11.8415	0.000579261	0.0324664	Z
ENSGALG00000052213		21.2349	-2.69808	0.409447	11.8089	0.000589486	0.0329079	Z
ENSGALG00000016797	FHL2	96.3932	1.15964	0.26147	11.7315	0.000614506	0.0341685	1
ENSGALG00000014784	MAST4	78.088	1.38914	0.207421	11.7085	0.000622149	0.0344567	Z
ENSGALG00000054806		26.7524	0.106049	0.488879	11.6993	0.000625246	0.0344919	AADN05001419.1
ENSGALG00000002042		105.78	0.788629	0.181592	11.6625	0.000637722	0.0350422	14
ENSGALG00000035927	ST8SIA5	39.8668	-1.37306	0.307914	11.6076	0.000656813	0.0359503	Z
ENSGALG00000008701	XDH	137.986	4.45276	0.953523	11.5566	0.000675081	0.0368064	3
ENSGALG00000002125	TMOD1	19.3523	-0.0839571	0.307801	11.5265	0.000686095	0.0372619	Z
ENSGALG00000004059	LRRC49	21.9185	-2.17274	0.372365	11.3525	0.000753445	0.0407617	10
ENSGALG00000007077	CPT1A	49.9776	0.942011	0.36098	11.338	0.000759389	0.0409252	5
ENSGALG00000014956	POLK	31.3742	0.608522	0.267369	11.3019	0.00077426	0.0415668	Z
ENSGALG00000012575	TLE1	22.989	0.615391	0.268219	11.2781	0.000784257	0.0419428	Z
ENSGALG00000015090	PLIN2	132.296	1.0726	0.378163	11.1526	0.000839131	0.0447069	Z
ENSGALG00000015290	LIX1	3.16911	2.57239	1.22563	11.0888	0.000868524	0.0460976	Z
ENSGALG00000006434	TSR3	24.6352	0.983548	0.331788	11.0574	0.000883342	0.0467071	14
ENSGALG00000049835	S1PR3	4.95156	1.55828	0.563742	11.0265	0.000898166	0.0473124	Z
ENSGALG00000002605	MRPL17	23.7647	0.695089	0.364985	10.9937	0.00091422	0.0479777	Z
ENSGALG00000023089	SSBP2	99.3421	-0.234004	0.155306	10.97	0.000925972	0.0480545	Z
ENSGALG00000054145		49.5676	0.350433	0.255716	10.9761	0.00092293	0.0480545	10
ENSGALG00000041926	HEXIM1	29.8184	1.25107	0.417265	10.9814	0.000920295	0.0480545	27
ENSGALG00000043724	NFX1	95.3378	-0.584379	0.171988	10.9428	0.000939679	0.0485859	2
ENSGALG00000011834	NUDT6	20.3415	1.69157	0.494879	10.8656	0.000979689	0.0504684	4
ENSGALG00000005846	MPDZ	64.863	0.434884	0.198053	10.8432	0.000991603	0.050895	Z
ENSGALG00000010774	SSBP3	63.5228	-1.1918	0.250464	10.7925	0.00101911	0.0521158	8
ENSGALG00000002470		55.194	-2.30963	0.458561	10.7678	0.00103282	0.0524718	7
ENSGALG00000027761	TNFAIP8	67.5574	2.5939	0.246807	10.7665	0.00103356	0.0524718	Z
ENSGALG00000013512	BTF3	111.246	1.48097	0.297807	10.6765	0.00108503	0.0548862	Z
ENSGALG00000054023		13.779	0.0186124	0.38046	10.668	0.00109003	0.0549405	KZ626838.1
ENSGALG00000008780	CTBS	77.2879	2.57443	0.471417	10.5837	0.00114087	0.0570926	8
ENSGALG00000039742	CYP21A1	6.11118	3.84565	0.830847	10.584	0.00114072	0.0570926	16
ENSGALG00000002882	BNIP1	22.6243	0.954988	0.299181	10.501	0.00119309	0.0594931	13
ENSGALG00000054848		4.46693	-5.78733	1.39177	10.477	0.00120868	0.0600566	Z
ENSGALG00000002294	SEMA6A	48.321	-0.855088	0.237399	10.4635	0.00121757	0.0602848	Z
ENSGALG00000030626	FZD6	61.089	1.84501	0.430667	10.44	0.00123318	0.0608428	2
ENSGALG00000054686	PFN2	866.611	-1.09729	0.20518	10.3852	0.00127031	0.0624545	9
ENSGALG00000003747		35.9652	3.79293	0.371178	10.3755	0.00127701	0.0625646	Z
ENSGALG00000014734		18.712	-0.125921	0.3382	10.3211	0.00131519	0.0637663	Z
ENSGALG00000032679	GCSH	75.0697	0.00376494	0.381703	10.3314	0.00130789	0.0637663	11
ENSGALG00000014712	SLC38A9	9.96559	1.54888	0.481069	10.3224	0.00131422	0.0637663	Z
ENSGALG00000008237	GRAMD2B	37.1747	3.3917	0.337463	10.308	0.00132453	0.0639978	Z
ENSGALG00000014233	FBLN1	41.1183	2.72848	0.369353	10.2925	0.00133572	0.0643164	1
ENSGALG00000012595	AGTPBP1	33.951	-1.31037	0.261986	10.2702	0.00135194	0.0648747	Z
ENSGALG00000003168	MTMR12	28.5596	1.21686	0.496002	10.2413	0.00137328	0.0654502	Z
ENSGALG00000023552	SPEF2	28.1232	1.36122	0.38907	10.2441	0.00137123	0.0654502	Z
ENSGALG00000011340	ZRANB2	108.565	0.83921	0.141961	10.1776	0.00142157	0.0675027	8
ENSGALG00000026470		148.338	1.28897	0.158733	10.1719	0.00142598	0.0675027	4
ENSGALG00000028135		26.3341	0.0813097	0.402004	10.1204	0.0014664	0.0684906	Z
ENSGALG00000014861	NIM1K	11.6797	0.453545	0.490369	10.131	0.00145793	0.0684906	Z
ENSGALG00000047399		18.6142	0.617679	0.349553	10.1357	0.00145423	0.0684906	10
ENSGALG00000005525	SRSF1	207.006	1.28025	0.164362	10.1249	0.00146279	0.0684906	19
ENSGALG00000043570	SGK3	110.372	-0.784383	0.297172	10.0605	0.00151481	0.0705165	2
ENSGALG00000016984	ZC3H13	446.175	-0.786096	0.111898	10.0317	0.00153872	0.0713927	1
ENSGALG00000054498		5.18665	0.433631	0.604572	10.0242	0.00154495	0.0714451	Z
ENSGALG00000051922		440.632	0.487627	0.172743	9.99352	0.00157092	0.0724069	5
ENSGALG00000017106	ATP8A2	17.2573	-2.58666	0.526649	9.9625	0.00159761	0.0729051	1
ENSGALG00000012526	PRPF40A	113.661	1.54319	0.191474	9.97111	0.00159016	0.0729051	7
ENSGALG00000014678	ELL2	16.2949	1.77773	0.510593	9.95683	0.00160254	0.0729051	Z
ENSGALG00000005426	FREM1	30.0535	3.98128	0.466138	9.96075	0.00159913	0.0729051	Z
ENSGALG00000039658	GGA1	13.678	-0.321862	0.410408	9.88414	0.0016671	0.0755967	1
ENSGALG00000001022	CCDC43	32.9271	-0.917529	0.325205	9.86956	0.00168036	0.0759523	27
ENSGALG00000015799	ELAVL2	31.9858	-2.08855	0.280018	9.84722	0.00170088	0.0766328	Z
ENSGALG00000050497		6.64338	-0.516412	0.657353	9.80723	0.00173827	0.0780663	Z
ENSGALG00000016622	STS	16.4347	0.713442	1.00831	9.76485	0.0017788	0.0796312	1
ENSGALG00000012348	MCM6	68.8788	0.52078	0.367953	9.75375	0.00178958	0.0797841	7
ENSGALG00000004311		22.919	1.5185	0.399544	9.74961	0.0017936	0.0797841	Z
ENSGALG00000048452		5.38742	3.31557	1.184	9.70284	0.00183983	0.0815815	25
ENSGALG00000047103	UTP3	49.9498	0.668122	0.213407	9.68801	0.00185474	0.0819831	4
ENSGALG00000020322		95.654	2.52444	0.238954	9.68091	0.00186193	0.0820419	4
ENSGALG00000013376	CAPSL	35.8685	3.68602	0.581251	9.66806	0.00187499	0.0823585	Z
ENSGALG00000031359	GCK	3.8415	-1.0631	0.954452	9.6438	0.00189992	0.0825725	22
ENSGALG00000052672		12.9988	-0.147876	0.395626	9.65026	0.00189324	0.0825725	19
ENSGALG00000014923	ARHGEF28	53.6597	0.582615	0.296806	9.65238	0.00189107	0.0825725	Z
ENSGALG00000050014		2.52436	1.41003	1.08424	9.6404	0.00190343	0.0825725	24
ENSGALG00000001568	NFS1	105.351	0.276698	0.174025	9.62272	0.00192184	0.0831138	20
ENSGALG00000003597	AK2	71.0803	1.56769	0.328821	9.6146	0.00193036	0.0832253	23
ENSGALG00000035299	TOMM20	140.536	1.18045	0.261732	9.59746	0.00194847	0.0834923	3
ENSGALG00000017248	RAB30	62.2304	2.3273	0.192489	9.60208	0.00194357	0.0834923	1
ENSGALG00000013591	BLOC1S4	35.4755	0.795426	0.28872	9.519	0.00203355	0.0867925	2
ENSGALG00000014933	HEXB	58.0385	2.10171	0.303628	9.5151	0.00203788	0.0867925	Z
ENSGALG00000005806	KIF24	5.0296	2.3844	0.828793	9.50275	0.00205164	0.0871141	Z
ENSGALG00000034625	TCEB3	39.8194	-0.472054	0.229386	9.4878	0.00206842	0.0875611	23
ENSGALG00000041604	NPTXR	31.6439	-4.06863	0.481031	9.434	0.00212999	0.0893577	1
ENSGALG00000015689	ECPAS	61.5601	-0.162047	0.238638	9.43727	0.0021262	0.0893577	Z
ENSGALG00000029419	MRPL16	19.8446	0.825259	0.388505	9.43425	0.0021297	0.0893577	5
ENSGALG00000002162	ACO1	274.117	0.572382	0.250608	9.41488	0.00215232	0.0900247	Z
ENSGALG00000030548	OSBP	7.94291	0.289771	0.525902	9.38375	0.00218917	0.0912936	5
ENSGALG00000008438	SLC35C1	35.652	0.0300735	0.327518	9.35195	0.00222748	0.0923417	5
ENSGALG00000045948		5.2604	0.441761	0.665912	9.35524	0.00222349	0.0923417	Z
ENSGALG00000002009	FANCG	6.44365	-0.161539	0.653351	9.34448	0.00223658	0.0924454	Z
ENSGALG00000009325	OLA1	101.603	0.00099435	0.150516	9.33263	0.00225109	0.0927715	7
ENSGALG00000012222	RAP1GDS1	89.7347	-1.28491	0.178468	9.31367	0.0022745	0.093188	4
ENSGALG00000005368	CEP120	18.1384	0.889227	0.328346	9.31543	0.00227232	0.093188	Z
ENSGALG00000007510	CETN1	58.3771	0.772072	0.252116	9.26733	0.00233278	0.095297	4
ENSGALG00000026445	CALM1	1321.73	-1.28985	0.14661	9.25536	0.00234807	0.0953658	5
ENSGALG00000003446	PRLR	59.0579	3.58577	0.292639	9.25845	0.00234411	0.0953658	Z
ENSGALG00000051428		10.3401	0.559905	0.456517	9.23422	0.00237533	0.096194	16
ENSGALG00000029856	TOMM7	63.3744	-0.47343	0.280057	9.19839	0.00242229	0.0978129	2
ENSGALG00000052991		36.2307	2.7107	0.304483	9.17581	0.00245235	0.0987425	Z
ENSGALG00000014664		7.2336	0.495831	0.517594	9.15364	0.00248224	0.0996595	Z
ENSGALG00000014668	MCTP1	39.0764	0.675751	0.662529	9.13137	0.00251263	0.100591	Z
ENSGALG00000040755	ANGPT4	6.86938	0.237815	0.51486	9.11778	0.00253137	0.101053	20
ENSGALG00000006525	NCAPG2	7.52456	4.44414	0.941742	9.0333	0.00265106	0.10553	2
ENSGALG00000029435	CYP7B1	11.9806	-0.116357	0.473026	9.01522	0.0026774	0.105754	2
ENSGALG00000003164		9.74938	0.450369	0.421186	9.01392	0.00267931	0.105754	8
ENSGALG00000009978	DTD2	12.6374	2.32499	0.55871	9.01559	0.00267686	0.105754	5
ENSGALG00000015372	ATP5I	105	0.216605	0.331921	8.99762	0.00270331	0.106401	Z
ENSGALG00000054224		2.82229	1.74455	1.26967	8.94726	0.00277886	0.109068	26
ENSGALG00000014952	CERT1	42.4889	0.447982	0.236774	8.93697	0.00279456	0.10931	Z
ENSGALG00000041949	AAMDC	49.6817	0.693566	0.294465	8.93301	0.00280062	0.10931	1
ENSGALG00000016581	TCEANC	18.35	0.726708	0.425604	8.92466	0.00281346	0.109506	1
ENSGALG00000003325		43.838	-0.97877	0.265047	8.89842	0.00285417	0.110593	15
ENSGALG00000004438	ARSB	16.3981	1.87624	0.427963	8.8965	0.00285718	0.110593	Z
ENSGALG00000015704	TXN	707.863	1.68897	0.337197	8.87597	0.00288949	0.111536	Z
ENSGALG00000006630	COMMD7	118.838	0.111877	0.15837	8.86887	0.00290075	0.111556	20
ENSGALG00000010674	DCTD	36.2475	2.42521	0.499875	8.86561	0.00290593	0.111556	4
ENSGALG00000006758	C1QTNF5	17.3368	0.32509	0.356007	8.84103	0.00294533	0.112759	24
ENSGALG00000010764	FBXO8	19.6712	0.724695	0.343773	8.83191	0.00296009	0.113016	4
ENSGALG00000050178		14.0857	-1.42567	0.515543	8.81352	0.00299007	0.11385	3
ENSGALG00000027190	COX11	17.9576	-0.0233717	0.471283	8.77368	0.00305608	0.116048	18
ENSGALG00000032087	MC5R	8.65689	-0.832158	0.875549	8.7492	0.00309738	0.117299	2
ENSGALG00000002399		29.0248	0.727537	0.339205	8.7436	0.0031069	0.117342	Z
ENSGALG00000046768		5.4653	-2.60149	0.67753	8.69938	0.00318318	0.119579	Z
ENSGALG00000035378	DNAJC5	34.4809	-0.236302	0.287732	8.70401	0.00317511	0.119579	20
ENSGALG00000044204	ISG20	7.77773	-0.0514598	0.508167	8.67771	0.00322125	0.120149	10
ENSGALG00000050002	COLEC11	39.9571	2.14895	0.426764	8.66643	0.00324126	0.120149	3
ENSGALG00000034430	CMC2	11.4224	2.47197	0.498693	8.67399	0.00322783	0.120149	11
ENSGALG00000015617	RPS23	458.918	3.24097	0.358319	8.67294	0.00322969	0.120149	Z
ENSGALG00000031890	YBX3	109.164	4.32234	0.357656	8.66962	0.00323558	0.120149	1
ENSGALG00000014948	HMGCR	298.589	-0.926497	0.265308	8.64213	0.00328477	0.121122	Z
ENSGALG00000012585	UBQLN1	103.88	2.24927	0.17734	8.64517	0.0032793	0.121122	Z
ENSGALG00000015390	HOOK3	81.0912	-0.125965	0.189224	8.60307	0.00335597	0.123422	Z
ENSGALG00000041663	KLB	11.9518	-0.598825	0.699021	8.58018	0.00339841	0.124656	4
ENSGALG00000007822	MRPL58	31.1795	1.383	0.258558	8.57132	0.003415	0.124937	18
ENSGALG00000027564	NDUFAF2	46.2325	-0.322786	0.251081	8.56199	0.00343255	0.125051	Z
ENSGALG00000007386	LUC7L3	292.035	0.254304	0.148094	8.55284	0.00344984	0.125051	18
ENSGALG00000001184	COQ9	55.4147	0.37619	0.293442	8.55075	0.0034538	0.125051	11
ENSGALG00000000255	MAN2A1	28.7477	2.06258	0.350223	8.55263	0.00345023	0.125051	Z
ENSGALG00000042482	RAB5B	48.913	-0.744387	0.222562	8.54553	0.00346372	0.125087	33
ENSGALG00000033792		77.205	-0.0277591	0.263414	8.53653	0.00348088	0.125383	19
ENSGALG00000027428	ZDHHC21	28.8671	0.631513	0.27874	8.5179	0.0035167	0.126349	Z
ENSGALG00000012608	DAPK1	22.4421	-0.920958	0.342355	8.49732	0.00355671	0.127332	Z
ENSGALG00000015540	RAD23B	299.395	1.94881	0.210125	8.49448	0.00356225	0.127332	Z
ENSGALG00000046684		6.03575	-0.735533	0.589428	8.46426	0.00362192	0.129136	Z
ENSGALG00000022758	GGACT	110.546	-3.59913	0.376239	8.43203	0.00368669	0.131111	1
ENSGALG00000028273	HBE1	3.78	3.34642	1.36118	8.41116	0.00372924	0.132289	1
ENSGALG00000038311	COL18A1	25.7535	0.797651	0.333745	8.39137	0.00377007	0.133399	7
ENSGALG00000013759	MRPL47	35.5132	1.63603	0.298403	8.36846	0.00381789	0.134751	9
ENSGALG00000023083		21.0078	0.0322898	0.449325	8.34437	0.00386883	0.136063	Z
ENSGALG00000010337	GPR149	11.0712	5.89344	0.909742	8.34172	0.00387448	0.136063	9
ENSGALG00000003219	TMEM231	55.0132	0.0932211	0.260162	8.33214	0.00389497	0.136441	11
ENSGALG00000014700	DHX29	61.2949	0.061803	0.186144	8.29802	0.00396883	0.138627	Z
ENSGALG00000012971	CCDC170	14.4678	6.94267	0.791034	8.29422	0.00397716	0.138627	3
ENSGALG00000004581	NDST1	7.70061	0.150685	0.543452	8.27965	0.00400918	0.139396	13
ENSGALG00000015721	SVEP1	12.3477	2.64227	0.742303	8.25653	0.00406057	0.140833	Z
ENSGALG00000008231	PACSIN3	38.1983	2.11557	0.530973	8.24603	0.00408413	0.141301	5
ENSGALG00000027632	ACYP2	59.5811	-0.324971	0.262146	8.22123	0.00414032	0.142892	3
ENSGALG00000004228	USP40	30.2006	1.37598	0.309814	8.18557	0.00422249	0.14537	7
ENSGALG00000040626	NDUFA2	33.2962	-0.856364	0.35789	8.17634	0.00424403	0.145697	13
ENSGALG00000021378	UBAP1	8.05491	0.495977	0.555556	8.16565	0.00426911	0.145697	Z
ENSGALG00000001107	GOSR2	57.9837	0.828809	0.21704	8.16466	0.00427146	0.145697	27
ENSGALG00000010053	PTPRF	115.219	1.17303	0.257335	8.16376	0.00427357	0.145697	8
ENSGALG00000008765	C1D	52.868	0.624943	0.231307	8.15648	0.00429075	0.145927	3
ENSGALG00000045246	GOLIM4	86.329	1.24322	0.245227	8.14599	0.00431564	0.146418	9
ENSGALG00000015320	NANS	57.6783	0.790697	0.264434	8.1365	0.0043383	0.146478	Z
ENSGALG00000014718	MAP3K1	28.3382	2.93758	0.397104	8.13875	0.0043329	0.146478	Z
ENSGALG00000008736	PNPLA7	47.2148	1.28087	0.264834	8.12879	0.00435679	0.146748	17
ENSGALG00000050218		4.48405	-1.15211	0.636089	8.11951	0.00437913	0.147147	Z
ENSGALG00000005230	MED13	50.9316	-1.33191	0.245333	8.06716	0.00450748	0.150378	19
ENSGALG00000014026	DNAJB14	94.6677	0.215377	0.154544	8.07347	0.0044918	0.150378	4
ENSGALG00000041081		33.8401	0.753627	0.247217	8.06885	0.00450327	0.150378	Z
ENSGALG00000033150	MIDN	6.49838	-0.000915235	0.656795	8.05974	0.00452598	0.150637	28
ENSGALG00000011592	MRAS	119.031	-3.09575	0.195395	8.04392	0.00456565	0.15094	7
ENSGALG00000001702	EXOC3L1	21.0493	-0.702739	0.4063	8.0347	0.00458895	0.15094	11
ENSGALG00000015017		14.1241	-0.465726	0.355566	8.03852	0.00457928	0.15094	3
ENSGALG00000003238	GNA11	49.2265	-0.339894	0.235212	8.03535	0.00458731	0.15094	28
ENSGALG00000015209	NFIL3	82.9886	-0.253903	0.530542	8.03991	0.00457577	0.15094	Z
ENSGALG00000010697	SEMA4D	42.6615	0.941709	0.225425	8.01082	0.00464987	0.152299	Z
ENSGALG00000014906	MOCS2	97.034	0.960744	0.33869	8.00998	0.00465202	0.152299	Z
ENSGALG00000026192	ST8SIA4	7.16821	0.730997	0.534154	7.95541	0.00479437	0.156594	Z
ENSGALG00000000906	RALGPS1	28.8508	-0.0539322	0.284197	7.93711	0.0048431	0.157818	17
ENSGALG00000046992	MCRIP2	15.3389	0.451939	0.521725	7.91815	0.00489412	0.158832	14
ENSGALG00000036774	RPL17	484.23	2.98674	0.374667	7.91713	0.0048969	0.158832	Z
ENSGALG00000016441		8.35172	2.59293	0.957105	7.90108	0.00494052	0.159876	3
ENSGALG00000001161	FLI1	37.2709	0.545615	0.437813	7.86509	0.00503983	0.162714	24
ENSGALG00000002345	ATG12	77.078	-0.110506	0.292003	7.8588	0.00505739	0.162906	Z
ENSGALG00000017262	NARS2	12.3703	-0.117759	0.376311	7.84735	0.00508952	0.163565	1
ENSGALG00000002147	SIKE1	44.5381	0.44832	0.284555	7.83756	0.00511717	0.164077	26
ENSGALG00000003547	SKP2	74.9158	2.43054	0.244324	7.82437	0.00515465	0.164902	Z
ENSGALG00000001058	ARHGEF16	8.87563	0.577781	0.561862	7.81486	0.00518184	0.165018	21
ENSGALG00000003169	CBFB	35.7657	2.4181	0.3349	7.81752	0.00517421	0.165018	11
ENSGALG00000013826	ABRACL	42.1721	1.36531	0.399851	7.80443	0.00521182	0.165596	3
ENSGALG00000015036	RIC1	17.3318	0.628239	0.408115	7.78131	0.00527894	0.167246	Z
ENSGALG00000042210	RABEPK	19.5817	2.0608	0.405743	7.77835	0.00528762	0.167246	17
ENSGALG00000005002	VDAC2	331.417	0.0270254	0.108321	7.75013	0.00537086	0.169497	6
ENSGALG00000007994	PARD6B	9.5995	-0.413963	0.520226	7.73304	0.00542193	0.170724	20
ENSGALG00000007155	RMI2	8.68317	1.0139	0.616857	7.72456	0.00544746	0.171143	14
ENSGALG00000015458	ILDR2	29.1968	-2.41848	0.392268	7.69063	0.00555081	0.174	1
ENSGALG00000014773	ERBIN	69.1802	1.10895	0.202821	7.6776	0.00559104	0.17487	Z
ENSGALG00000032372	CYB5R2	221.696	1.78756	0.227692	7.67061	0.00561275	0.175158	5
ENSGALG00000013738	OPTN	126.412	-0.415489	0.232466	7.64761	0.00568476	0.177011	1
ENSGALG00000036552	PDAP1	200.58	-0.514379	0.259479	7.64237	0.00570128	0.177132	14
ENSGALG00000015683	GNG10	54.193	0.449411	0.268382	7.63385	0.00572827	0.177577	Z
ENSGALG00000039116		6.13707	-0.895301	0.640228	7.61668	0.00578308	0.17888	11
ENSGALG00000038413	SURF6	49.416	0.936804	0.283055	7.5745	0.00591997	0.182711	17
ENSGALG00000000106	LRIF1	23.4341	0.0765675	0.28629	7.56349	0.00595625	0.183426	26
ENSGALG00000027860	CISD2	68.808	1.14582	0.209352	7.53981	0.00603503	0.185445	4
ENSGALG00000007044	METTL9	26.1202	1.55705	0.310645	7.53174	0.00606213	0.185518	14
ENSGALG00000003287	TMEM39B	13.3228	2.85281	0.485015	7.53122	0.00606388	0.185518	23
ENSGALG00000054443		84.8928	-0.489833	0.271671	7.51389	0.0061225	0.186245	KZ626834.1
ENSGALG00000012113	C7H2ORF76	30.7354	0.126962	0.315475	7.51648	0.0061137	0.186245	7
ENSGALG00000010835	DTX4	9.52771	0.325376	0.516746	7.51241	0.00612752	0.186245	5
ENSGALG00000036355	C7orf73	63.7028	0.774601	0.286712	7.49799	0.0061768	0.187336	1
ENSGALG00000007199	TRIAP1	70.8149	0.745449	0.18478	7.4802	0.00623812	0.188787	15
ENSGALG00000016325	GSTA3	322.549	4.63712	0.902493	7.46367	0.00629566	0.190118	3
ENSGALG00000002881	C26H6ORF125	30.6561	0.516363	0.314542	7.43156	0.00640896	0.192709	26
ENSGALG00000004017	TOR1AIP2	13.2649	2.09641	0.60268	7.43376	0.00640116	0.192709	8
ENSGALG00000016768	LONRF2	6.33414	0.648852	0.769531	7.41238	0.00647764	0.194357	1
ENSGALG00000030843	COPS5	82.0846	-0.0202094	0.180958	7.40765	0.00649472	0.194453	2
ENSGALG00000001718	CCNG1	127.989	-0.3477	0.199484	7.39028	0.00655774	0.194849	13
ENSGALG00000033603	METTL22	16.3138	0.0966699	0.384519	7.39608	0.00653661	0.194849	14
ENSGALG00000004937	VGLL4	80.1363	1.0813	0.260834	7.39018	0.00655808	0.194849	12
ENSGALG00000015399	FUT10	9.64109	1.42857	0.51366	7.38628	0.00657233	0.194849	Z
ENSGALG00000005441	NFIB	140.524	2.13606	0.201464	7.38487	0.00657749	0.194849	Z
ENSGALG00000010154	GEMIN2	57.4582	0.810958	0.208946	7.37623	0.00660914	0.195374	5
ENSGALG00000033441	COX14	6.00715	-0.00752564	0.593314	7.33255	0.00677167	0.19892	33
ENSGALG00000001620		27.7209	0.490418	0.399112	7.33279	0.0067708	0.19892	17
ENSGALG00000003432	AGXT2	55.8564	6.29979	0.844625	7.33378	0.00676705	0.19892	Z
ENSGALG00000033055		36.6721	2.06791	0.87901	7.30654	0.0068704	0.201015	5
ENSGALG00000016721	PLCXD1	22.8077	2.09151	0.627586	7.30621	0.00687168	0.201015	1
ENSGALG00000033500	PDCD6IP	82.4586	0.320692	0.183233	7.28949	0.0069359	0.20247	2
ENSGALG00000037943	PRKCB	13.9235	-1.42466	0.377205	7.28525	0.00695231	0.202527	14
ENSGALG00000017170	ALKBH8	15.7481	0.930006	0.436317	7.27394	0.00699621	0.203384	1
ENSGALG00000050604		4.67242	1.29276	0.659327	7.26481	0.00703185	0.203997	2
ENSGALG00000006332	RBM17	61.5458	1.08295	0.197072	7.23102	0.00716544	0.207442	1
ENSGALG00000028774	S100A10	66.1767	4.22167	0.443842	7.22102	0.00720549	0.208172	25
ENSGALG00000002612	U2SURP	210.431	0.145785	0.153536	7.2155	0.00722768	0.208383	9
ENSGALG00000037996	COX7A2L	120.279	0.264469	0.179661	7.19503	0.00731057	0.21034	3
ENSGALG00000041857	ZC3H15	153.056	0.63792	0.18783	7.18759	0.00734096	0.210782	7
ENSGALG00000016471		29.1984	3.89241	0.507033	7.17087	0.00740969	0.21232	3
ENSGALG00000001252	CREB3L3	38.2023	0.618476	1.16026	7.16279	0.00744315	0.212844	28
ENSGALG00000017558		27.5364	1.25178	0.497322	7.1175	0.0076335	0.217842	Z
ENSGALG00000014908	FST	27.3123	1.5952	0.663344	7.11058	0.00766303	0.218241	Z
ENSGALG00000014874	MRPS30	15.89	1.92946	0.368796	7.0962	0.00772475	0.219552	Z
ENSGALG00000045636		10.9093	-2.42962	0.636588	7.08962	0.00775318	0.219914	Z
ENSGALG00000007999	MRPS7	89.3322	0.387015	0.184682	7.0782	0.00780274	0.220873	18
ENSGALG00000010150	SEC23A	70.7373	-0.902322	0.277894	7.06745	0.00784967	0.221753	5
ENSGALG00000036955	NEDD8	10.0984	-0.126425	0.417735	7.05895	0.007887	0.222359	25
ENSGALG00000010768	PIGM	7.86258	-0.0920242	0.675975	7.02334	0.0080454	0.226305	3
ENSGALG00000036837	PTGES3	40.4255	0.743058	0.259234	7.02026	0.00805924	0.226305	33
ENSGALG00000005214	TERB1	7.43476	1.23623	0.675496	7.00726	0.00811796	0.227498	11
ENSGALG00000027963	COX7C	238.173	-0.48035	0.435337	7.0016	0.00814367	0.227763	Z
ENSGALG00000006061	RAP2C	9.9805	0.962449	0.504365	6.98401	0.0082241	0.229554	4
ENSGALG00000049287	ATP6V0E1	117.723	3.76554	0.262003	6.96185	0.00832661	0.231953	13
ENSGALG00000041390	TMEM141	38.2688	-1.94586	0.342073	6.94324	0.00841364	0.233292	17
ENSGALG00000015682	UGCG	20.1077	-1.47634	0.447672	6.94439	0.00840823	0.233292	Z
ENSGALG00000008431	SMARCA1	74.0752	-0.784954	0.232904	6.94091	0.00842463	0.233292	4
ENSGALG00000013377	LMBRD2	68.6806	-1.04788	0.210645	6.92818	0.00848479	0.234495	Z
ENSGALG00000014807	MTX3	31.5825	-1.21529	0.332539	6.91819	0.00853233	0.234882	Z
ENSGALG00000040244	SEPTIN9	49.3081	0.916256	0.253591	6.92075	0.00852015	0.234882	18
ENSGALG00000009570	ATP6V1D	199.745	-0.503039	0.138838	6.893	0.00865338	0.237366	5
ENSGALG00000012947	CAPRIN2	30.2295	0.213567	0.31975	6.89119	0.00866218	0.237366	1
ENSGALG00000005512	KIAA1671	88.9563	1.51857	0.217484	6.88888	0.00867337	0.237366	15
ENSGALG00000041200	ZNF706	380.928	0.988075	0.13132	6.87599	0.00873612	0.238153	2
ENSGALG00000016563	ASB9	27.5906	3.38574	0.632423	6.87804	0.00872613	0.238153	1
ENSGALG00000005707	IFT20	75.8291	3.88163	0.280772	6.8655	0.00878758	0.23909	19
ENSGALG00000051152	LDB3	8.71407	-2.19951	0.932208	6.85592	0.00883481	0.239446	6
ENSGALG00000047486		99.7726	0.794455	0.224945	6.85723	0.00882834	0.239446	5
ENSGALG00000015433	ABCA1	14.1033	0.903345	0.499322	6.85158	0.0088563	0.239565	Z
ENSGALG00000000280	EFNA5	15.54	1.94694	0.525129	6.84697	0.00887916	0.23972	Z
ENSGALG00000002649	UBE4B	36.1524	0.668716	0.279192	6.84318	0.00889801	0.239767	21
ENSGALG00000039452	GJA5	9.85465	0.92432	0.572702	6.80655	0.00908243	0.244135	1
ENSGALG00000003733	LIFR	49.5275	1.13925	0.284744	6.80409	0.00909495	0.244135	Z
ENSGALG00000007777	SLC39A10	55.9056	-0.847707	0.282395	6.79699	0.00913119	0.24458	7
ENSGALG00000001117	PFKFB2	24.6961	0.941833	0.264682	6.79157	0.00915895	0.24458	26
ENSGALG00000001765	CAAP1	5.62171	2.00254	0.685616	6.79061	0.00916388	0.24458	Z
ENSGALG00000009318	IFT140	18.8062	1.47727	0.336341	6.77309	0.00925424	0.246522	14
ENSGALG00000016536	HADHA	182.247	1.23238	0.209161	6.73345	0.00946216	0.251582	3
ENSGALG00000036142	LOXL3	17.8975	1.44106	0.343651	6.72998	0.00948057	0.251594	4
ENSGALG00000001048	OLFML2A	38.2096	0.125037	0.260095	6.71704	0.00954958	0.252946	17
ENSGALG00000043053	DAO	39.5332	-2.48208	0.875655	6.70355	0.00962214	0.253686	15
ENSGALG00000032066		2.67927	-0.0955293	1.08797	6.70175	0.00963183	0.253686	Z
ENSGALG00000001256	NLRC5	7.7726	1.77547	0.849148	6.7039	0.00962023	0.253686	11
ENSGALG00000034198	MCM10	5.95839	2.91966	1.07607	6.69653	0.0096601	0.253954	1
ENSGALG00000002250	DTWD2	10.357	-0.0745278	0.448022	6.68942	0.00969865	0.25449	Z
ENSGALG00000001174	RCC1L	16.2477	-0.322073	0.386573	6.66784	0.00981683	0.257109	19
ENSGALG00000011704	HACD2	131.109	0.366175	0.224328	6.65633	0.00988044	0.258292	7
ENSGALG00000012629	ZNF367	6.32622	0.568469	0.60992	6.63621	0.00999261	0.260638	Z
ENSGALG00000007241	NUBP1	28.6566	0.892033	0.294503	6.63358	0.0100074	0.260638	14
ENSGALG00000037940	IGFBP3	7.60664	0.312687	0.567474	6.62319	0.010066	0.261677	2
ENSGALG00000009645	ESRRG	48.9403	-1.46507	0.306103	6.59995	0.0101982	0.263062	3
ENSGALG00000037737		58.8876	0.0733878	0.271164	6.59735	0.0102131	0.263062	20
ENSGALG00000008172	ERLEC1	93.9436	0.880887	0.228572	6.60802	0.010152	0.263062	3
ENSGALG00000027734	NAIF1	44.5103	1.2471	0.229218	6.60476	0.0101706	0.263062	17
ENSGALG00000015311	RNF38	33.9044	2.08671	0.395791	6.59961	0.0102001	0.263062	Z
ENSGALG00000028648	CCDC59	43.3213	-0.655859	0.249524	6.59226	0.0102423	0.263331	1
ENSGALG00000020005	SFT2D1	70.8924	1.66491	0.255253	6.58179	0.0103027	0.264399	3
ENSGALG00000008821	NDUFA5	133.536	-0.359719	0.2657	6.57238	0.0103573	0.265315	1
ENSGALG00000006034	PITPNM3	24.0296	-2.63537	0.38842	6.56061	0.0104261	0.266102	19
ENSGALG00000020523		30.399	0.923561	0.271666	6.56256	0.0104146	0.266102	Z
ENSGALG00000004859	ZNFX1	33.5728	2.50816	0.453037	6.54258	0.0105323	0.268324	20
ENSGALG00000034769	USP12-like	54.9983	1.35889	0.234631	6.53073	0.0106026	0.269626	4
ENSGALG00000006019	EPHX4	15.7059	-3.41195	0.600268	6.52208	0.0106543	0.269961	8
ENSGALG00000014930	ENC1	37.0876	-2.09886	0.282477	6.52454	0.0106396	0.269961	Z
ENSGALG00000006158	ACVR2B	68.6505	-4.6442	0.379897	6.50652	0.0107479	0.271841	2
ENSGALG00000005794	BLOC1S2	46.8828	0.145525	0.23737	6.49002	0.0108482	0.273883	6
ENSGALG00000015543	MRPL50	19.5518	0.278788	0.469252	6.48207	0.0108968	0.274616	Z
ENSGALG00000006604	KIF3B	45.1039	-0.8009	0.249002	6.45924	0.0110377	0.277666	20
ENSGALG00000054993		8.02298	-2.00644	0.590407	6.45124	0.0110875	0.278263	Z
ENSGALG00000004769	PSAP	710.93	-0.705911	0.25481	6.44271	0.0111409	0.278263	6
ENSGALG00000003353	RAI14	64.0876	0.731799	0.225503	6.4445	0.0111297	0.278263	Z
ENSGALG00000004853	LRP3	9.34266	2.68669	0.615009	6.44875	0.011103	0.278263	11
ENSGALG00000013400	PDCD6	93.1037	0.603193	0.156495	6.43647	0.01118	0.278745	2
ENSGALG00000032305	DHX8	35.4673	-0.477977	0.263853	6.43018	0.0112197	0.279237	27
ENSGALG00000053010		79.534	2.61784	1.09607	6.42556	0.011249	0.279469	25
ENSGALG00000053451		4.08778	2.63141	0.863993	6.38042	0.0115386	0.286158	Z
ENSGALG00000001000	HSPA5	869.828	1.07658	0.25284	6.37653	0.0115639	0.286279	17
ENSGALG00000015183		14.9505	3.14734	0.575117	6.37068	0.0116021	0.286717	2
ENSGALG00000008409	GSTO2	80.3511	1.12522	0.388397	6.34695	0.0117583	0.289737	6
ENSGALG00000026768		10.1868	3.34666	0.961632	6.34585	0.0117656	0.289737	Z
ENSGALG00000012655	POLR3B	31.6614	0.562648	0.25361	6.33449	0.0118412	0.291086	1
ENSGALG00000011325	NDUFA12	96.137	0.215271	0.29194	6.32759	0.0118874	0.2912	1
ENSGALG00000014960		10.2203	2.79883	0.589836	6.3288	0.0118793	0.2912	Z
ENSGALG00000016578	TRAPPC2	114.01	-0.00145744	0.193542	6.31672	0.0119605	0.291971	1
ENSGALG00000005901	PCMTD2	90.6992	0.660632	0.236086	6.31109	0.0119985	0.291971	20
ENSGALG00000049027		9.58102	0.891209	0.512055	6.31519	0.0119708	0.291971	8
ENSGALG00000033950	DERL1	115.05	0.948886	0.234419	6.31054	0.0120022	0.291971	2
ENSGALG00000011847	TTC26	14.3694	1.36972	0.354998	6.28928	0.012147	0.294982	1
ENSGALG00000004825		58.1454	0.867732	0.204949	6.28316	0.0121891	0.29549	4
ENSGALG00000008025	SLF2	20.8133	-0.347609	0.346201	6.2799	0.0122115	0.295523	6
ENSGALG00000013821	GEMIN6	14.4406	1.37963	0.374382	6.27655	0.0122346	0.295571	3
ENSGALG00000004734		6.40371	-3.54063	0.952871	6.26551	0.0123111	0.296397	4
ENSGALG00000007513		16.8631	1.21984	0.465194	6.26837	0.0122912	0.296397	7
ENSGALG00000007226	OSTN	18.4254	-1.00079	0.537907	6.2445	0.0124579	0.296972	9
ENSGALG00000004237	PRKAR1A	424.55	0.739499	0.143593	6.25107	0.0124118	0.296972	18
ENSGALG00000000137	SNRPE	69.8969	1.26681	0.266407	6.25494	0.0123848	0.296972	26
ENSGALG00000002447	CTNNA1	181.851	1.93329	0.215388	6.24362	0.0124641	0.296972	13
ENSGALG00000008197	PGGT1B	24.193	2.08616	0.362493	6.25036	0.0124168	0.296972	Z
ENSGALG00000034534	FAAP24	9.81504	2.13379	0.606994	6.245	0.0124545	0.296972	11
ENSGALG00000052932	SHROOM3	19.2653	2.50356	0.484089	6.2409	0.0124833	0.296972	4
ENSGALG00000040453	SRA1	2.56646	-2.81645	1.49571	6.23231	0.012544	0.297395	13
ENSGALG00000014897	TYMS	29.4126	1.62975	0.291053	6.22639	0.012586	0.297395	2
ENSGALG00000042446	ACSM5	109.555	2.99758	1.05235	6.22823	0.0125729	0.297395	14
ENSGALG00000014851	FBXO4	20.0089	3.11512	0.352683	6.22976	0.0125621	0.297395	Z
ENSGALG00000015019	FCHO2	32.5695	0.232624	0.292264	6.22042	0.0126285	0.297396	Z
ENSGALG00000045212	PLCD3	5.11487	0.754768	0.658585	6.22071	0.0126265	0.297396	27
ENSGALG00000009800	SETD7	19.2889	-1.80467	0.348728	6.2104	0.0127002	0.298582	4
ENSGALG00000026302	SRPRB	86.8176	0.603125	0.279287	6.19861	0.012785	0.298642	9
ENSGALG00000007351	MTPAP	53.0874	0.863054	0.220253	6.20122	0.0127662	0.298642	2
ENSGALG00000003063	HYKK	12.8336	0.892775	0.759565	6.20595	0.0127322	0.298642	10
ENSGALG00000026591	GNG12	86.3049	0.93924	0.165676	6.19821	0.012788	0.298642	8
ENSGALG00000004328	IGHMBP2	22.2359	-0.663096	0.331578	6.18334	0.0128958	0.30066	5
ENSGALG00000015428	PSD3	22.7354	-4.84913	0.56633	6.17619	0.0129481	0.301376	Z
ENSGALG00000007673	LRRC59	80.065	0.385284	0.179253	6.17164	0.0129814	0.301651	18
ENSGALG00000037872	ATAD2B	82.8926	0.774906	0.186199	6.16491	0.0130309	0.3023	3
ENSGALG00000001797	GPSM1	9.58579	-1.95943	0.521256	6.14667	0.013166	0.303415	17
ENSGALG00000035818		2.83344	-1.12558	1.26555	6.14852	0.0131522	0.303415	33
ENSGALG00000018874	SNX24	38.8762	0.636205	0.337675	6.15195	0.0131268	0.303415	Z
ENSGALG00000014749	EPHB6	13.3737	0.882281	0.389388	6.14913	0.0131477	0.303415	1
ENSGALG00000008121	CYP17A1	1277.71	16.2224	1.38296	6.14381	0.0131873	0.303415	6
ENSGALG00000011894	CYP2D6	230.07	0.959514	0.335429	6.13226	0.0132737	0.303973	1
ENSGALG00000038556	CDC42EP1	13.7546	2.2435	0.626345	6.13188	0.0132766	0.303973	1
ENSGALG00000008518		28.0032	3.27621	0.345868	6.13761	0.0132336	0.303973	17
ENSGALG00000004078		17.3557	-3.87353	0.757231	6.10594	0.0134729	0.306295	13
ENSGALG00000014178	SCUBE1	9.15727	-0.579619	0.424559	6.10642	0.0134691	0.306295	1
ENSGALG00000027512	MACIR	42.2487	0.034539	0.235299	6.1071	0.013464	0.306295	Z
ENSGALG00000008870	ZDHHC6	50.2082	1.65378	0.282712	6.10777	0.0134589	0.306295	6
ENSGALG00000014690	SLC12A2	36.7516	1.89616	0.294544	6.10404	0.0134873	0.306295	Z
ENSGALG00000001737	RABEP1	74.0825	-0.034527	0.216972	6.08779	0.013612	0.30763	19
ENSGALG00000002326		14.7016	1.73184	0.445168	6.08943	0.0135993	0.30763	Z
ENSGALG00000006702	MFGE8	155.257	2.03434	0.241354	6.08876	0.0136045	0.30763	10
ENSGALG00000016442	RRM2	73.1581	5.60552	0.657586	6.08376	0.013643	0.307835	3
ENSGALG00000001918	DNAJB5	22.5162	-2.62982	0.417923	6.06017	0.0138264	0.310061	Z
ENSGALG00000030550	ATP2B1	221.228	-2.14258	0.149522	6.06499	0.0137887	0.310061	1
ENSGALG00000053398	TMEM80	16.8019	1.03958	0.333799	6.05687	0.0138523	0.310061	5
ENSGALG00000030540	gga-mir-1653	16.5313	1.25263	0.470259	6.05818	0.013842	0.310061	9
ENSGALG00000015051	CDK19	69.5159	2.09721	0.200521	6.06137	0.013817	0.310061	3
ENSGALG00000005462	ZP4	3.1795	0.920318	1.35445	6.03435	0.0140301	0.313008	6
ENSGALG00000000264		52.6999	0.924046	0.195723	6.03173	0.014051	0.313008	Z
ENSGALG00000046649		12.746	2.95218	0.449652	6.03642	0.0140137	0.313008	23
ENSGALG00000003400	AIMP2	73.1443	0.838093	0.223621	6.0143	0.0141904	0.315612	14
ENSGALG00000007712	MYO1B	106.624	-0.191901	0.254162	6.01117	0.0142156	0.315671	7
ENSGALG00000019848	AvBD13	4.1875	0.0450583	1.78371	5.99921	0.0143123	0.316814	3
ENSGALG00000025811		71.3924	0.914961	0.203918	6.00107	0.0142972	0.316814	2
ENSGALG00000000314	NEFL	162.828	-4.32319	0.28467	5.97892	0.0144779	0.316855	22
ENSGALG00000016285		61.5106	-2.23284	0.540679	5.97	0.0145513	0.316855	1
ENSGALG00000026776		29.0194	-1.56379	0.380869	5.98335	0.0144416	0.316855	1
ENSGALG00000032830	2007-09-01	389.163	-0.639412	0.132708	5.98869	0.0143979	0.316855	2
ENSGALG00000015170	VPS13A	87.2503	-0.315275	0.207711	5.98684	0.014413	0.316855	Z
ENSGALG00000003162		11.7802	0.0209686	0.534672	5.98053	0.0144646	0.316855	27
ENSGALG00000040917	PIK3R4	27.4745	0.452918	0.297388	5.97375	0.0145204	0.316855	2
ENSGALG00000001972		71.5307	1.21672	0.295286	5.97432	0.0145157	0.316855	8
ENSGALG00000009269	PTGR2	108.189	1.4657	0.271472	5.99351	0.0143586	0.316855	5
ENSGALG00000014682	CAST	117.282	3.46937	0.239157	5.98857	0.0143989	0.316855	Z
ENSGALG00000010940	ACSS3	37.3154	3.51725	0.437677	5.9686	0.0145629	0.316855	1
ENSGALG00000016717	GTPBP6	12.3742	1.02422	0.504471	5.9646	0.0145959	0.317082	1
ENSGALG00000000317	NEFM	150.604	-5.51015	0.429074	5.94255	0.0147796	0.319094	22
ENSGALG00000004098	STK4	36.174	-0.364214	0.394021	5.94518	0.0147576	0.319094	20
ENSGALG00000020793	UBE2E3	33.7506	0.360609	0.248543	5.95041	0.0147138	0.319094	7
ENSGALG00000010285	MRPL14	94.0792	0.523937	0.317643	5.94713	0.0147413	0.319094	3
ENSGALG00000014727	PDE4D	95.827	-3.29323	0.319381	5.92786	0.0149033	0.320799	Z
ENSGALG00000040506	NARS	232.828	-0.710075	0.206248	5.92773	0.0149044	0.320799	Z
ENSGALG00000043756	PEX11G	35.71	-0.906359	0.291037	5.91379	0.0150229	0.322853	28
ENSGALG00000028133	UBE2V2	175.742	-1.11018	0.184285	5.88805	0.015244	0.327104	2
ENSGALG00000000875	PHLPP2	6.89545	0.583557	0.550782	5.87679	0.0153417	0.327537	11
ENSGALG00000008435	SUMO1	146.022	1.22271	0.152559	5.88072	0.0153075	0.327537	7
ENSGALG00000044230	ARHGAP27	9.64291	1.74661	0.545564	5.87496	0.0153577	0.327537	27
ENSGALG00000007979	CALML4	65.6586	2.03143	0.720579	5.87582	0.0153502	0.327537	10
ENSGALG00000036474	FAM32A	91.1673	-0.398478	0.210609	5.86363	0.0154568	0.329151	28
ENSGALG00000006637		5.9483	-1.43	1.14628	5.85942	0.0154939	0.329439	4
ENSGALG00000036659	NDUFAF8	4.19451	1.26916	0.72686	5.85467	0.0155358	0.329829	18
ENSGALG00000042254		24.9361	0.465918	0.325319	5.85067	0.0155711	0.330079	6
ENSGALG00000047480		30.2384	-0.200948	1.59896	5.8422	0.0156462	0.330671	1
ENSGALG00000034982	CYP11A1	360.805	8.96499	1.22175	5.84228	0.0156455	0.330671	10
ENSGALG00000010571	HEATR5B	54.9981	-0.481169	0.213213	5.83005	0.0157547	0.331963	3
ENSGALG00000014913	ROS1	11.319	1.50894	0.865914	5.83195	0.0157377	0.331963	3
ENSGALG00000031966	TIMM9	24.3484	1.25982	0.337656	5.82056	0.0158399	0.333256	5
ENSGALG00000045288	CAMK2N1	51.1889	-7.65958	1.05183	5.8114	0.0159226	0.333653	21
ENSGALG00000006779	PDZD3	12.1284	-0.976009	0.599603	5.81387	0.0159003	0.333653	24
ENSGALG00000039990	TNC	50.8414	0.595464	0.343573	5.80747	0.0159582	0.333653	17
ENSGALG00000052891		5.30714	0.939535	0.643269	5.80531	0.0159778	0.333653	Z
ENSGALG00000027592	ERN2	22.3772	4.45895	0.496183	5.80786	0.0159547	0.333653	14
ENSGALG00000037040		124.824	-1.2037	0.243551	5.79008	0.0161169	0.334792	4
ENSGALG00000032366	MEF2A	125.073	-1.04349	0.172855	5.79163	0.0161027	0.334792	10
ENSGALG00000032930	NCL	512.726	0.601719	0.109498	5.78887	0.0161279	0.334792	9
ENSGALG00000002023	PIGO	2.75106	0.644864	0.999485	5.79537	0.0160684	0.334792	Z
ENSGALG00000013101		63.8733	1.71394	0.31495	5.77503	0.0162554	0.336939	16
ENSGALG00000002141	UGGT1	60.0959	0.94285	0.284098	5.77057	0.0162968	0.337298	9
ENSGALG00000036790	RPS27A	282.456	3.21977	0.310417	5.76268	0.0163701	0.338315	3
ENSGALG00000014337	NWD2	25.1268	-1.71415	0.347891	5.73491	0.0166309	0.338777	4
ENSGALG00000035111	PDRG1	24.5543	-0.810838	0.332606	5.75209	0.0164691	0.338777	20
ENSGALG00000026031	ZNHIT3	50.2125	0.189102	0.266025	5.74576	0.0165285	0.338777	19
ENSGALG00000013646	VPS37A	39.7242	0.952222	0.236577	5.73265	0.0166524	0.338777	4
ENSGALG00000006420	ABHD17C	33.5911	0.957591	0.256801	5.74452	0.0165401	0.338777	10
ENSGALG00000016476	TTC32	10.6356	1.1944	0.470423	5.74954	0.016493	0.338777	3
ENSGALG00000007237	ALYREF	14.6869	1.43885	0.44146	5.74001	0.0165827	0.338777	18
ENSGALG00000002781	BRCA1	38.9205	1.6683	0.371468	5.73201	0.0166584	0.338777	27
ENSGALG00000006531	TRA2B	131.41	1.72672	0.164206	5.73892	0.016593	0.338777	9
ENSGALG00000003438	NUF2	34.4946	2.30449	0.308646	5.73289	0.0166501	0.338777	8
ENSGALG00000010166	VLDLR	49.994	3.1615	0.282033	5.74315	0.0165531	0.338777	Z
ENSGALG00000004372	MICU1	73.4018	-1.57293	0.200642	5.72481	0.0167268	0.339185	6
ENSGALG00000028760	gga-mir-6652	3.2333	-0.651222	0.715875	5.72505	0.0167246	0.339185	13
ENSGALG00000040879	NUDCD1	43.4914	0.634435	0.301814	5.71296	0.0168401	0.340451	2
ENSGALG00000014331	FKBP4	304.019	1.82967	0.175795	5.71392	0.0168309	0.340451	1
ENSGALG00000035769		119.411	2.20777	0.271173	5.71066	0.0168622	0.340451	3
ENSGALG00000032595	NDUFB2	68.1871	-1.00769	0.427405	5.70616	0.0169055	0.340473	1
ENSGALG00000003029	PLPP6	11.4341	-0.0612804	0.639642	5.70549	0.0169119	0.340473	8
ENSGALG00000009217	TBC1D24	12.1017	-0.014681	0.500919	5.70135	0.0169519	0.340788	14
ENSGALG00000006153	EXOG	21.3766	1.69183	0.359761	5.69568	0.0170067	0.341402	2
ENSGALG00000041114	GOLGA4	254.751	1.05063	0.144779	5.69139	0.0170483	0.341747	2
ENSGALG00000003370	KIAA1191	47.6748	-0.907866	0.233971	5.66862	0.017271	0.343379	13
ENSGALG00000005908	TMEM9B	179.835	-0.906305	0.16334	5.67419	0.0172162	0.343379	5
ENSGALG00000006937	P4HTM	3.34467	-0.00792837	0.818035	5.66555	0.0173013	0.343379	12
ENSGALG00000011184	HNRNPD	40.3416	0.920741	0.268404	5.67753	0.0171835	0.343379	4
ENSGALG00000002523	CREB3	31.0353	0.965932	0.273137	5.67153	0.0172425	0.343379	Z
ENSGALG00000009526	VTI1B	45.8115	1.4261	0.330055	5.66683	0.0172886	0.343379	5
ENSGALG00000006131	FTCD	78.1175	4.28474	0.97402	5.67025	0.017255	0.343379	7
ENSGALG00000003812	UBE2F	103.479	0.104905	0.267837	5.65815	0.0173745	0.343533	7
ENSGALG00000010961	IGF2BP3	55.3831	1.13232	0.265198	5.6555	0.0174007	0.343533	2
ENSGALG00000040873	MRPL3	48.2741	1.31199	0.290688	5.66053	0.0173509	0.343533	2
ENSGALG00000000619	ANGPTL4	7.5827	1.93816	1.40475	5.65485	0.0174071	0.343533	28
ENSGALG00000011965	ZC3H7B	20.0622	-0.99985	0.346616	5.65208	0.0174347	0.343593	1
ENSGALG00000010748	EXO1	7.6146	2.41521	0.831788	5.64933	0.017462	0.343649	3
ENSGALG00000026303	MRPS2	35.8205	1.11738	0.25719	5.63332	0.0176222	0.346315	17
ENSGALG00000002087	NCBP1	51.3474	-0.195641	0.3236	5.62619	0.017694	0.346884	Z
ENSGALG00000013872	SEH1L	101.648	-0.13427	0.172297	5.62553	0.0177007	0.346884	2
ENSGALG00000008403	PHF21A	85.3063	1.26876	0.21873	5.6108	0.0178501	0.348081	5
ENSGALG00000028982	CMPK2	15.2033	2.49863	0.623922	5.61166	0.0178414	0.348081	3
ENSGALG00000002170		12.6732	2.57181	1.12741	5.60972	0.0178611	0.348081	26
ENSGALG00000009562	PLEK2	10.6522	2.69266	0.624873	5.61422	0.0178153	0.348081	5
ENSGALG00000050229		10.8599	-2.67787	0.712115	5.60232	0.0179367	0.349068	23
ENSGALG00000054753		6.99491	-3.12741	0.739766	5.58618	0.0181027	0.349511	27
ENSGALG00000040948	ZMAT3	3.45715	-1.59781	0.760897	5.59029	0.0180603	0.349511	9
ENSGALG00000005180		27.4886	-0.408981	0.410441	5.58698	0.0180945	0.349511	8
ENSGALG00000005200	ADRM1	132.215	-0.0496142	0.146723	5.58556	0.0181091	0.349511	20
ENSGALG00000010296	MRPS18A	68.3495	0.0169781	0.201214	5.58667	0.0180977	0.349511	3
ENSGALG00000001889	CARD9	7.00244	0.527085	0.563148	5.59195	0.0180432	0.349511	17
ENSGALG00000033462		12.1418	-2.38261	0.784565	5.57613	0.0182069	0.34981	MT
ENSGALG00000037371	TMEM65	24.5731	-1.18419	0.352679	5.56971	0.0182738	0.34981	2
ENSGALG00000007555	CCND1	302.779	0.630544	0.181101	5.57285	0.018241	0.34981	5
ENSGALG00000016191	PKNOX1	38.9621	0.914317	0.246003	5.57107	0.0182596	0.34981	1
ENSGALG00000015451	ZNF462	77.6038	1.06277	0.219408	5.57161	0.018254	0.34981	Z
ENSGALG00000040672	IGFBP4	40.0223	3.50524	0.433998	5.56965	0.0182744	0.34981	27
ENSGALG00000008936		18.0627	4.63638	0.873016	5.55958	0.0183798	0.351348	17
ENSGALG00000016775	RPL31	290.136	2.05718	0.36135	5.55533	0.0184245	0.351722	1
ENSGALG00000030378	RPL11	374.039	3.32806	0.347906	5.55273	0.0184519	0.351766	23
ENSGALG00000006912	CPEB3	20.1188	-2.98094	0.498368	5.54761	0.018506	0.35184	6
ENSGALG00000005416	TTC39B	35.513	0.855461	0.363874	5.54817	0.0185	0.35184	Z
ENSGALG00000035099	LRRN1	25.7106	-2.4622	0.422477	5.53919	0.0185952	0.352418	12
ENSGALG00000026471	CRIP2	94.6675	-0.480145	0.248293	5.5353	0.0186365	0.352418	8
ENSGALG00000001792	MRPS34	96.9644	0.579902	0.19623	5.53526	0.018637	0.352418	14
ENSGALG00000004648	PDCD5	118.747	0.601581	0.18874	5.53798	0.0186081	0.352418	11
ENSGALG00000040976	ACTR6	98.5595	0.198517	0.190796	5.52957	0.0186977	0.353089	1
ENSGALG00000045199		69.7915	3.7041	0.424633	5.52559	0.0187403	0.353417	5
ENSGALG00000048415		9.61065	-5.96703	1.34819	5.52028	0.0187972	0.35349	5
ENSGALG00000049865	RPL18A	370.768	2.92914	0.324523	5.51818	0.0188199	0.35349	1
ENSGALG00000017128	SKA3	19.3474	3.39856	0.643426	5.52067	0.018793	0.35349	1
ENSGALG00000030075		8.89664	2.72859	1.13813	5.51486	0.0188556	0.353687	KZ626838.1
ENSGALG00000000806	LINGO3	13.0798	-7.23448	1.33484	5.4933	0.0190894	0.354429	28
ENSGALG00000044406		15.013	-5.90165	0.946364	5.46713	0.0193774	0.354429	27
ENSGALG00000049667	TAFA1	41.6578	-5.56884	0.637709	5.4925	0.0190982	0.354429	12
ENSGALG00000011046	SNX10	24.1654	-2.29197	0.395182	5.47946	0.0192412	0.354429	2
ENSGALG00000002960	HMGCS2	255.358	-1.344	1.17713	5.47693	0.0192691	0.354429	8
ENSGALG00000051669	ARL5A	9.93757	-1.20623	0.445464	5.4834	0.0191978	0.354429	7
ENSGALG00000033098	C5orf51	8.56996	-0.834219	0.54056	5.46045	0.0194516	0.354429	Z
ENSGALG00000015064	TTC39C	8.20398	-0.426507	0.502545	5.46115	0.0194438	0.354429	2
ENSGALG00000017145	MPHOSPH8	84.0064	-0.41509	0.263947	5.46307	0.0194224	0.354429	1
ENSGALG00000043598		7896.04	-0.404807	0.423851	5.4745	0.0192959	0.354429	MT
ENSGALG00000001555	AURKAIP1	56.6538	0.00639127	0.22844	5.47213	0.0193221	0.354429	21
ENSGALG00000002587	CRCP	95.953	0.261752	0.232016	5.49031	0.0191221	0.354429	19
ENSGALG00000003734	SZRD1	61.3801	0.378481	0.219015	5.49814	0.0190367	0.354429	21
ENSGALG00000000991	TAF12	50.9225	0.696404	0.212112	5.50579	0.0189536	0.354429	23
ENSGALG00000014371	LGALS8	185.676	0.922706	0.197053	5.46929	0.0193535	0.354429	3
ENSGALG00000008786	NBEAL1	37.8281	1.04061	0.289134	5.49511	0.0190698	0.354429	7
ENSGALG00000034527		5.22148	1.34016	0.70215	5.48001	0.0192352	0.354429	KZ626819.1
ENSGALG00000002854	PDZD2	16.75	1.37057	0.364874	5.50204	0.0189943	0.354429	Z
ENSGALG00000019284		147.204	1.46895	0.148488	5.46878	0.0193591	0.354429	1
ENSGALG00000041621	LY6E	259.44	1.73284	0.405563	5.48193	0.0192141	0.354429	2
ENSGALG00000016438	MELK	7.32582	4.16935	0.968744	5.48376	0.0191939	0.354429	Z
ENSGALG00000028256	CCL19	6.57428	4.57895	0.902649	5.48879	0.0191388	0.354429	Z
ENSGALG00000010983	NPY	18.494	-3.54178	0.424853	5.45461	0.0195167	0.35478	2
ENSGALG00000012179	SOCS4	8.04568	0.469456	0.560384	5.45334	0.019531	0.35478	5
ENSGALG00000052941		6.54797	0.870295	1.22295	5.45192	0.0195468	0.35478	5
ENSGALG00000042242	NDUFB9	225.819	0.0278944	0.255113	5.44691	0.019603	0.355188	2
ENSGALG00000014140	ARFGAP3	91.8959	1.31885	0.23239	5.44539	0.01962	0.355188	1
ENSGALG00000023444	APELA	8.24285	0.880615	1.12061	5.43852	0.0196974	0.356128	4
ENSGALG00000035930	PHACTR3	28.7133	-4.3127	0.493029	5.4295	0.0197993	0.356663	20
ENSGALG00000030475	SCO1	33.4669	0.609871	0.301049	5.42915	0.0198033	0.356663	18
ENSGALG00000016811	SEPTIN10	35.0179	3.2829	0.316115	5.42964	0.0197977	0.356663	1
ENSGALG00000005321	LAMA5	32.0457	2.46069	0.408643	5.422	0.0198846	0.357667	20
ENSGALG00000031582	RAB1B	267.155	0.0818286	0.192786	5.41405	0.0199753	0.358839	3
ENSGALG00000008007	ITGA11	9.49069	-0.278022	0.596213	5.40674	0.0200592	0.359026	10
ENSGALG00000029330		28.7985	0.137329	0.320839	5.40421	0.0200882	0.359026	32
ENSGALG00000008778	SPRED2	8.8355	0.142203	0.476964	5.40614	0.0200661	0.359026	3
ENSGALG00000016198	U2AF1	178.418	0.721095	0.152788	5.40639	0.0200632	0.359026	1
ENSGALG00000016447	PDIA6	446.105	0.759953	0.144114	5.3995	0.0201425	0.359537	3
ENSGALG00000008491	BIRC8	31.8235	0.512923	0.308784	5.39484	0.0201964	0.36004	4
ENSGALG00000026009	SRP9	87.4648	0.0697166	0.171284	5.37848	0.0203867	0.362971	3
ENSGALG00000006368	PTPN5	22.5647	-3.29789	0.382133	5.36413	0.0205551	0.365504	5
ENSGALG00000026028	SREK1IP1	21.9484	-1.02572	0.408655	5.35966	0.0206078	0.365978	Z
ENSGALG00000007620	GFRA3	9.53716	-1.09646	1.71061	5.35309	0.0206856	0.366005	13
ENSGALG00000008341	FURIN	21.3107	0.30863	0.446595	5.35291	0.0206877	0.366005	10
ENSGALG00000016287	NR0B1	13.0023	4.64039	0.639014	5.35397	0.0206751	0.366005	1
ENSGALG00000004503		29.1711	-1.25942	0.365819	5.34631	0.0207662	0.366931	19
ENSGALG00000004701	SET	247.391	1.17075	0.147012	5.33863	0.0208578	0.367855	17
ENSGALG00000031835	TMEM68	34.9506	1.51823	0.383582	5.33753	0.020871	0.367855	2
ENSGALG00000021128	FSCN1	78.0586	-2.14745	0.200545	5.33096	0.0209498	0.368556	14
ENSGALG00000002439	BDP1	57.0034	0.0173059	0.209593	5.32983	0.0209634	0.368556	Z
ENSGALG00000004425	SCAMP1	36.5677	-1.29178	0.255121	5.32287	0.0210473	0.369105	Z
ENSGALG00000021473	FAM192A	159.942	-0.352663	0.169116	5.32334	0.0210417	0.369105	11
ENSGALG00000027151	FKBP1A	316.035	-1.31706	0.180747	5.30893	0.0212164	0.370679	20
ENSGALG00000037726	MARCKS	45.372	-1.17111	0.309091	5.30973	0.0212066	0.370679	3
ENSGALG00000016885	STK24	33.8167	-0.493758	0.23494	5.30914	0.0212139	0.370679	1
ENSGALG00000028537	NDUFB1	189.579	0.223903	0.323205	5.3051	0.0212631	0.371031	5
ENSGALG00000027472	TMEM38B	26.586	3.05384	0.478708	5.28604	0.021497	0.374647	Z
ENSGALG00000027630	NPR2	5.15185	1.15851	0.787913	5.27866	0.0215883	0.375771	Z
ENSGALG00000027423	SLC26A1	297.836	-4.45162	0.500331	5.27441	0.0216411	0.376222	Z
ENSGALG00000011286	UBE2E1	71.699	-0.109266	0.21746	5.26866	0.0217127	0.376999	2
ENSGALG00000032554	C1QL3	5.54762	-5.02577	1.41153	5.22318	0.0222878	0.37735	2
ENSGALG00000049853	VAMP1	26.4107	-2.9184	0.405781	5.25507	0.0218829	0.37735	1
ENSGALG00000003208	GABARAPL2	155.241	-1.34226	0.158859	5.24011	0.0220718	0.37735	11
ENSGALG00000026516	CZIB	69.0596	-0.71703	0.252601	5.26165	0.0218003	0.37735	8
ENSGALG00000035504	ETV1	51.188	-0.376594	0.244032	5.25049	0.0219405	0.37735	2
ENSGALG00000005071	MPP1	102.532	-0.225859	0.247583	5.22959	0.0222057	0.37735	4
ENSGALG00000010163	LGR5	4.78895	0.0123733	0.898388	5.22213	0.0223012	0.37735	1
ENSGALG00000026891	NINJ1	30.6546	0.0669628	0.270083	5.22484	0.0222665	0.37735	12
ENSGALG00000008902	GIPC2	17.5853	0.0888138	0.586879	5.21837	0.0223495	0.37735	8
ENSGALG00000043456	SMIM7	147.501	0.169243	0.228255	5.23619	0.0221216	0.37735	28
ENSGALG00000012694		37.3866	0.456586	0.268459	5.22597	0.022252	0.37735	1
ENSGALG00000026152		25.84	0.465021	0.548515	5.24661	0.0219895	0.37735	12
ENSGALG00000017419	HPS1	23.1662	0.583524	0.389928	5.21035	0.0224529	0.37735	6
ENSGALG00000031209	GINS3	42.2762	0.643694	0.221985	5.23338	0.0221574	0.37735	11
ENSGALG00000007863	COX7B	145.543	0.809699	0.342118	5.26339	0.0217786	0.37735	4
ENSGALG00000028898		19.3645	0.849409	0.384284	5.21183	0.0224337	0.37735	21
ENSGALG00000044554	RIDA	497.048	1.03436	0.384728	5.25042	0.0219414	0.37735	2
ENSGALG00000038964		59.4055	1.07393	0.826959	5.21362	0.0224106	0.37735	9
ENSGALG00000007140	NRP1	544.936	1.20706	0.298421	5.23716	0.0221093	0.37735	2
ENSGALG00000043439	NSMCE2	37.5279	1.31334	0.218489	5.23567	0.0221283	0.37735	2
ENSGALG00000008226	NIF3L1	23.7471	1.36314	0.324651	5.25604	0.0218707	0.37735	7
ENSGALG00000011870	HIF1A	84.0823	1.53819	0.18214	5.25774	0.0218493	0.37735	5
ENSGALG00000017181	DCUN1D5	8.25629	1.82977	0.58046	5.20979	0.02246	0.37735	1
ENSGALG00000003067	MRPL44	16.2604	2.02457	0.520262	5.20988	0.0224589	0.37735	9
ENSGALG00000004818	RPL6	778.682	2.25199	0.244721	5.24971	0.0219505	0.37735	15
ENSGALG00000015154	TRPM6	13.5847	2.80756	0.723746	5.21286	0.0224204	0.37735	Z
ENSGALG00000014984	F2RL1	28.001	6.29599	0.921038	5.21752	0.0223604	0.37735	Z
ENSGALG00000031652	AK5	92.2711	-3.90374	0.592964	5.20508	0.022521	0.377722	8
ENSGALG00000042863	SMIM4	18.4915	-0.411236	0.401544	5.19622	0.022636	0.377722	12
ENSGALG00000012705	GMPR2	7.53978	-0.206804	0.672182	5.20205	0.0225603	0.377722	2
ENSGALG00000029837	OST4	59.3061	0.527582	0.345974	5.19554	0.0226449	0.377722	3
ENSGALG00000031139	LSM3	66.0774	0.620221	0.299439	5.19826	0.0226095	0.377722	12
ENSGALG00000037842	LRGUK	4.09153	0.65977	0.645776	5.19355	0.0226708	0.377722	1
ENSGALG00000010468		2.69195	3.87657	0.991707	5.19608	0.0226379	0.377722	5
ENSGALG00000001317		43.14	-0.708477	0.264346	5.19027	0.0227137	0.377909	28
ENSGALG00000015442	FSD1L	15.8984	-0.608594	0.333158	5.17688	0.0228894	0.377909	Z
ENSGALG00000002412	GBA2	65.5359	-0.137183	0.369614	5.18188	0.0228236	0.377909	Z
ENSGALG00000007914	DNAJC1	58.4791	0.127131	0.309084	5.18013	0.0228466	0.377909	2
ENSGALG00000039172	ASPSCR1	31.7441	0.191626	0.290501	5.17621	0.0228982	0.377909	18
ENSGALG00000003929	SYS1	34.9183	0.606294	0.243054	5.18606	0.0227688	0.377909	20
ENSGALG00000010870	JUN	55.8134	0.610619	0.315291	5.17419	0.0229248	0.377909	8
ENSGALG00000035854		18.5789	2.00787	0.610111	5.18444	0.0227901	0.377909	2
ENSGALG00000030031	TTPA	20.1923	2.21797	1.08853	5.17727	0.0228842	0.377909	2
ENSGALG00000002055	HES4	35.7165	1.95956	0.394386	5.17105	0.0229663	0.378148	21
ENSGALG00000016278	PRIM2	19.4156	1.67062	0.418019	5.16499	0.0230465	0.379023	3
ENSGALG00000006172	ABCC8	16.3009	-2.00493	0.429699	5.15262	0.0232113	0.381286	5
ENSGALG00000015537	MAN2B2	98.2482	0.138171	0.29743	5.14333	0.0233359	0.382436	4
ENSGALG00000044141	THAP9	9.00651	1.33825	0.543145	5.145	0.0233134	0.382436	4
ENSGALG00000011686	SEMA5B	28.0904	0.142694	0.284869	5.14094	0.023368	0.382515	7
ENSGALG00000010652	SCP2	564.341	0.717368	0.154986	5.1384	0.0234022	0.382628	8
ENSGALG00000049928		8.40188	-0.271255	0.532618	5.13156	0.0234945	0.38342	7
ENSGALG00000003071	OGFOD1	14.1913	0.180203	0.436375	5.13076	0.0235054	0.38342	11
ENSGALG00000033575	EIF2B4	24.5478	0.110371	0.314908	5.1226	0.0236162	0.383886	3
ENSGALG00000014721		15.869	0.738028	0.326879	5.12568	0.0235743	0.383886	Z
ENSGALG00000009020	JAG1	24.2644	1.48723	0.364171	5.12407	0.0235963	0.383886	3
ENSGALG00000042853	GGPS1	38.1254	-0.0464865	0.253544	5.12	0.0236516	0.384016	3
ENSGALG00000008591	CACNB2	28.7743	-1.67445	0.272021	5.11099	0.0237747	0.384444	2
ENSGALG00000049741	SMIM18	30.6146	-0.924958	0.347624	5.09083	0.0240526	0.384444	4
ENSGALG00000011169	PDCD2	33.9411	-0.423401	0.306338	5.1018	0.023901	0.384444	3
ENSGALG00000031388	KLHL5	34.8653	-0.238607	0.332325	5.10486	0.0238589	0.384444	4
ENSGALG00000015577		3.16738	-0.0583103	0.769609	5.11477	0.023723	0.384444	Z
ENSGALG00000006312	TSG101	183.806	0.0597256	0.14148	5.09719	0.0239646	0.384444	5
ENSGALG00000003596	TRRAP	58.8964	0.273607	0.207172	5.11121	0.0237717	0.384444	14
ENSGALG00000017388	YY2	83.9785	0.298561	0.192527	5.10295	0.0238851	0.384444	5
ENSGALG00000010681	CPT2	97.0804	0.597326	0.327397	5.10043	0.0239199	0.384444	8
ENSGALG00000053063	MRPL40	36.3269	0.649165	0.388286	5.09883	0.023942	0.384444	15
ENSGALG00000013883	SNRNP27	29.9693	0.661916	0.290947	5.09015	0.0240621	0.384444	22
ENSGALG00000003947	HNRNPH3	345.879	1.24782	0.120258	5.09485	0.0239971	0.384444	6
ENSGALG00000021627	IFI27L2	58.079	2.15745	0.702573	5.0928	0.0240254	0.384444	23
ENSGALG00000002022	B4GALT1	18.1266	3.27345	0.511235	5.10388	0.0238724	0.384444	Z
ENSGALG00000014942	NSA2	172.451	2.20891	0.354077	5.08752	0.0240986	0.384589	Z
ENSGALG00000027950	TXNDC17	135.007	1.64587	0.229284	5.07512	0.0242715	0.386909	19
ENSGALG00000048737		4.19714	-0.902477	1.08585	5.05128	0.0246078	0.389685	4
ENSGALG00000006526	PLXNB3	10.0137	-0.259322	0.415463	5.04618	0.0246803	0.389685	12
ENSGALG00000041428	NEK4	29.8556	0.292933	0.280298	5.04198	0.0247402	0.389685	12
ENSGALG00000007543	APCDD1L	25.0069	0.347329	0.47204	5.03997	0.0247689	0.389685	20
ENSGALG00000047213		2.78965	0.34761	0.783348	5.0412	0.0247514	0.389685	13
ENSGALG00000000223	TMEM183A	21.5222	1.24432	0.49732	5.04871	0.0246442	0.389685	26
ENSGALG00000042259	DOCK1	56.7867	1.27341	0.273866	5.0505	0.0246188	0.389685	6
ENSGALG00000009699	CCNL1	46.5715	1.30855	0.246161	5.05545	0.0245486	0.389685	9
ENSGALG00000003699	EBF1	28.2025	1.56164	0.349861	5.05413	0.0245673	0.389685	13
ENSGALG00000014862	HMGCS1	319.013	1.69047	0.448627	5.04367	0.0247161	0.389685	Z
ENSGALG00000021285	UNG	27.3666	1.91711	0.337108	5.03924	0.0247794	0.389685	15
ENSGALG00000029971	PGLYRP2	44.8627	2.49848	1.11697	5.05201	0.0245973	0.389685	30
ENSGALG00000004518		376.225	-3.13685	0.436121	5.03327	0.0248648	0.38984	Z
ENSGALG00000000234	EPB41L4A	20.2624	-0.422062	0.470648	5.03122	0.0248943	0.38984	Z
ENSGALG00000007989	ADNP	191.202	0.985216	0.175981	5.03196	0.0248838	0.38984	20
ENSGALG00000037136	RPS6KA1	38.35	3.28135	0.408972	5.03079	0.0249006	0.38984	23
ENSGALG00000051730		6.15038	-0.715485	0.603756	5.02702	0.0249548	0.390253	33
ENSGALG00000032382	UBA5	17.8036	0.187916	0.351894	5.01811	0.0250836	0.39093	2
ENSGALG00000052626		6.69779	0.914039	0.661953	5.0163	0.0251097	0.39093	28
ENSGALG00000028879	MRPS33	57.2466	1.02407	0.221385	5.01637	0.0251088	0.39093	1
ENSGALG00000006488	RYK	49.0856	2.25538	0.322822	5.01658	0.0251057	0.39093	9
ENSGALG00000011557	UHRF1BP1L	41.2786	-0.934975	0.257397	5.01078	0.02519	0.391443	1
ENSGALG00000010167	PNN	240.758	-0.190618	0.163076	5.00827	0.0252264	0.391443	5
ENSGALG00000014081	OCIAD1	105.379	0.106802	0.204738	5.0084	0.0252247	0.391443	4
ENSGALG00000011096	ABCB10	11.9545	3.11945	0.48347	5.00546	0.0252675	0.391647	3
ENSGALG00000015216	SYK	3.09357	0.467325	0.72618	4.99762	0.0253822	0.392606	Z
ENSGALG00000002599	ARHGEF39	8.10654	3.41002	0.696711	4.9974	0.0253854	0.392606	Z
ENSGALG00000003674	DHTKD1	52.7508	1.20987	0.344765	4.9891	0.0255075	0.394058	1
ENSGALG00000051431		333.695	3.62809	0.368222	4.98441	0.0255766	0.394691	14
ENSGALG00000001043	REXO1	50.6311	0.442023	0.268794	4.97075	0.0257795	0.394779	28
ENSGALG00000003495	ALDH9A1	433.611	0.495331	0.26768	4.9814	0.0256212	0.394779	8
ENSGALG00000005667	UBE2G2	66.0963	1.32447	0.213517	4.97208	0.0257596	0.394779	9
ENSGALG00000016991	ESD	211.668	2.0812	0.244749	4.97761	0.0256774	0.394779	1
ENSGALG00000038671		34.5932	2.29556	0.456647	4.97597	0.0257018	0.394779	18
ENSGALG00000004252		2.5475	2.69077	1.09722	4.9713	0.0257713	0.394779	28
ENSGALG00000052214		3.32066	2.81139	1.24978	4.97461	0.025722	0.394779	10
ENSGALG00000015889	PHIP	90.116	0.478489	0.19925	4.9602	0.0259372	0.39676	3
ENSGALG00000050522		3.49832	-4.4642	1.1986	4.95726	0.0259814	0.397003	Z
ENSGALG00000034528	SNTB1	93.7128	-0.123249	0.185179	4.95047	0.0260836	0.39813	2
ENSGALG00000051582		12.5287	2.58357	1.17602	4.94519	0.0261634	0.398914	11
ENSGALG00000027579	MRPS6	215.253	2.28603	0.230088	4.9423	0.0262071	0.399145	1
ENSGALG00000029724	MTURN	39.8044	-3.83729	0.425352	4.93471	0.0263225	0.400067	2
ENSGALG00000009076	NDUFB5	114.047	0.0153989	0.33632	4.93456	0.0263247	0.400067	9
ENSGALG00000002321	GOT2	119.222	-1.21889	0.193112	4.92861	0.0264155	0.400145	11
ENSGALG00000033356	FAHD2A	15.6746	0.273859	0.480423	4.92996	0.026395	0.400145	22
ENSGALG00000031496	SPINK5	2472.73	8.86705	1.22372	4.93051	0.0263865	0.400145	13
ENSGALG00000043632		5.80002	0.0304777	0.766907	4.92381	0.026489	0.400825	9
ENSGALG00000003795	DENR	48.2535	0.581181	0.234408	4.92159	0.0265231	0.400907	15
ENSGALG00000006830	CHID1	18.2702	2.36323	0.365801	4.91864	0.0265684	0.401159	5
ENSGALG00000003267	STAT3	79.0076	0.644693	0.25327	4.90805	0.0267318	0.402741	27
ENSGALG00000010642	IRF2	80.5557	1.52796	0.202829	4.90632	0.0267586	0.402741	4
ENSGALG00000035803	THRSP	782.425	4.13227	1.72263	4.90627	0.0267594	0.402741	1
ENSGALG00000002358	CDO1	405.639	-0.202365	0.32373	4.8966	0.0269096	0.40443	Z
ENSGALG00000005450	CCDC66	36.1253	1.02441	0.25117	4.89534	0.0269293	0.40443	12
ENSGALG00000011375	RNF25	14.4415	-0.519009	0.404293	4.88887	0.0270304	0.40508	7
ENSGALG00000048781		5.06642	0.680623	1.4266	4.89019	0.0270096	0.40508	3
ENSGALG00000003820	ARPC3	167.536	0.115293	0.250308	4.88403	0.0271063	0.40535	15
ENSGALG00000015425	LPL	202.091	0.84804	0.317574	4.88456	0.027098	0.40535	Z
ENSGALG00000006487	TM9SF2L	123.73	-0.113202	0.212085	4.8791	0.0271838	0.406075	4
ENSGALG00000011809	GRIN2B	48.9865	-5.6508	0.560992	4.86909	0.0273419	0.406703	1
ENSGALG00000004858	FICD	18.9063	-0.492967	0.31923	4.87454	0.0272557	0.406703	15
ENSGALG00000004801	PHKA1	32.4021	-0.212109	0.281164	4.87197	0.0272964	0.406703	4
ENSGALG00000029343	TGM2	141.111	1.71427	0.347353	4.87027	0.0273232	0.406703	32
ENSGALG00000014729	DEPDC1B	6.12507	1.83866	0.629043	4.86285	0.0274409	0.407744	Z
ENSGALG00000037810		2.86638	-0.96002	0.789924	4.85792	0.0275194	0.408074	9
ENSGALG00000000581	DDX42	64.4268	0.594773	0.23201	4.8578	0.0275214	0.408074	27
ENSGALG00000006599	ZMYND11	130.768	0.0420788	0.152917	4.85122	0.0276265	0.4092	2
ENSGALG00000005326	EIF3F	43.9238	2.22076	0.371023	4.84778	0.0276817	0.409584	6
ENSGALG00000010164	SMARCA2	309.887	1.14276	0.151996	4.84019	0.0278038	0.40966	Z
ENSGALG00000004332	PLA2G12B	28.3262	1.4832	1.11674	4.84031	0.0278019	0.40966	6
ENSGALG00000005403	DHRS11	25.5396	2.45955	0.380366	4.84165	0.0277802	0.40966	19
ENSGALG00000042388		20.8241	3.67846	0.426626	4.84458	0.0277331	0.40966	3
ENSGALG00000032776	WDR7	32.0512	-1.91669	0.308187	4.82809	0.0279997	0.412113	Z
ENSGALG00000005869	COPG1	126.798	-0.525061	0.238167	4.81285	0.0282483	0.414466	12
ENSGALG00000015546	TBC1D14	54.0905	-0.290422	0.282324	4.81457	0.0282201	0.414466	4
ENSGALG00000005976	TCEA2	48.5286	0.0561711	0.22004	4.81545	0.0282056	0.414466	20
ENSGALG00000026492	EMC6	40.6438	0.245291	0.290548	4.7969	0.028511	0.417883	19
ENSGALG00000003505	LACTB	52.4479	0.605689	0.341099	4.79358	0.028566	0.418252	10
ENSGALG00000011244	DLK1	18.1702	-8.55811	1.49894	4.78973	0.02863	0.418314	5
ENSGALG00000002707	CHRNB2	3.60838	-4.28932	1.43086	4.79043	0.0286183	0.418314	25
ENSGALG00000021848		889.1	2.3287	1.10466	4.7868	0.0286786	0.418588	Z
ENSGALG00000049794		4.65352	-0.753387	0.678633	4.77026	0.0289555	0.42083	30
ENSGALG00000002952	NRG4	59.4175	-0.426261	0.277063	4.76688	0.0290124	0.42083	10
ENSGALG00000009670	SGCE	22.343	-0.188602	0.365601	4.7713	0.028938	0.42083	2
ENSGALG00000015397	FNTA	63.1289	-0.102953	0.200341	4.76792	0.0289948	0.42083	Z
ENSGALG00000010043	RBKS	20.2674	0.178224	0.44731	4.76842	0.0289864	0.42083	3
ENSGALG00000015020	TMEM171	41.2061	1.57025	0.412743	4.76878	0.0289803	0.42083	Z
ENSGALG00000000253	SLC25A46	30.6911	-0.642873	0.330303	4.75209	0.0292628	0.421841	Z
ENSGALG00000031167		29.2181	-0.46371	0.284189	4.75567	0.0292019	0.421841	2
ENSGALG00000041014		11.7134	-0.206264	0.441093	4.7589	0.0291471	0.421841	5
ENSGALG00000007965	HN1	188.827	0.0270172	0.135413	4.7525	0.0292557	0.421841	18
ENSGALG00000014121	COX5A	78.8711	0.700398	0.335534	4.7531	0.0292456	0.421841	10
ENSGALG00000054655		4.73499	2.25372	1.06159	4.75718	0.0291763	0.421841	Z
ENSGALG00000002165	UNC13B	9.77401	-0.47479	0.405078	4.74713	0.0293473	0.422147	Z
ENSGALG00000029322	FBXO39	33.3195	-0.473954	0.353519	4.74377	0.0294045	0.422147	19
ENSGALG00000008239	NDUFB3	74.2219	0.319005	0.295386	4.74849	0.0293241	0.422147	7
ENSGALG00000005363	CHDH	66.3303	2.75315	0.445864	4.74465	0.0293896	0.422147	12
ENSGALG00000037426	DYM	40.5389	-0.109057	0.223535	4.73771	0.0295084	0.422645	Z
ENSGALG00000007716	SLC37A4	283.922	0.198039	0.314508	4.7297	0.0296461	0.422645	24
ENSGALG00000050337		13.7147	0.232293	0.371437	4.72838	0.0296688	0.422645	14
ENSGALG00000003147	TRPC4AP	74.4142	0.52941	0.173221	4.7277	0.0296805	0.422645	20
ENSGALG00000014819	JMY	11.4741	1.38749	0.43745	4.73554	0.0295456	0.422645	Z
ENSGALG00000000215	DCP2	33.7357	2.59009	0.347341	4.73567	0.0295433	0.422645	Z
ENSGALG00000026373	KCNJ8	28.751	2.7296	0.375476	4.73088	0.0296258	0.422645	1
ENSGALG00000041662	OPN4-1	5.71306	3.54005	0.99993	4.72834	0.0296696	0.422645	4
ENSGALG00000010444	ATPAF1	23.0236	-1.32523	0.381464	4.72059	0.0298036	0.423538	8
ENSGALG00000010359	LRRC41	8.05348	-0.175446	0.500642	4.72116	0.0297937	0.423538	8
ENSGALG00000040962	CPSF7	5.69915	-0.93711	0.559533	4.7182	0.0298449	0.423695	5
ENSGALG00000006837	TSPAN4	30.6726	0.838592	0.289619	4.71517	0.0298976	0.424013	5
ENSGALG00000034345		12.5082	-1.51687	0.465592	4.7077	0.0300279	0.424563	27
ENSGALG00000015177	GNAQ	47.8422	-0.46508	0.265383	4.71102	0.0299699	0.424563	Z
ENSGALG00000050634		224.583	-0.357342	0.785957	4.70427	0.0300879	0.424563	32
ENSGALG00000007244	SIRT4	9.58085	0.631387	0.502475	4.70843	0.0300151	0.424563	15
ENSGALG00000007203	RAB3IL1	43.3089	1.59691	0.31932	4.70552	0.0300659	0.424563	5
ENSGALG00000052629	TWSG1	66.5278	0.261654	0.224196	4.70181	0.0301309	0.424743	2
ENSGALG00000011522	TRMT61A	17.3046	0.847669	0.362345	4.6943	0.0302629	0.425953	5
ENSGALG00000010741	MAP1LC3C	43.4848	7.34069	0.74386	4.69346	0.0302775	0.425953	3
ENSGALG00000010541	BIRC6	133.195	0.513006	0.152262	4.685	0.0304271	0.427453	3
ENSGALG00000029450	UBE2Q1	65.144	1.16341	0.286217	4.68398	0.0304452	0.427453	25
ENSGALG00000001391	PLLP	5.49994	-3.08545	0.928397	4.67847	0.0305429	0.428396	11
ENSGALG00000026154		16.5342	3.72206	0.500411	4.6756	0.030594	0.428682	12
ENSGALG00000002110	TSTD2	5.68286	-0.378172	0.788405	4.67378	0.0306265	0.428709	Z
ENSGALG00000035667	NOC3L	72.6862	0.938225	0.201353	4.66834	0.0307236	0.42964	6
ENSGALG00000009738	CTBP2	43.0533	1.87433	0.219889	4.66386	0.0308038	0.430332	6
ENSGALG00000010688	SHC3	11.4927	-3.91237	0.601108	4.65067	0.0310414	0.431082	Z
ENSGALG00000027258	CDC42SE2	49.3126	-2.10105	0.302259	4.64829	0.0310846	0.431082	Z
ENSGALG00000038041	PHF14	119.606	-0.586448	0.169418	4.64723	0.0311036	0.431082	2
ENSGALG00000050459	DUSP23	22.3957	-0.205676	0.426474	4.64926	0.0310669	0.431082	25
ENSGALG00000032307	DDX23	58.4914	-0.132308	0.260848	4.65094	0.0310365	0.431082	33
ENSGALG00000007924	STK17B	27.6236	0.232901	0.31377	4.64989	0.0310556	0.431082	7
ENSGALG00000009307	FAM204A	79.225	0.454843	0.271838	4.65637	0.0309386	0.431082	6
ENSGALG00000037863	SEC61G	52.9004	1.56482	0.413928	4.65596	0.0309459	0.431082	2
ENSGALG00000014788	CENPH	19.7813	2.71477	0.514633	4.64522	0.0311401	0.431162	Z
ENSGALG00000047516		24.4393	-0.625802	0.303275	4.63884	0.031256	0.432339	1
ENSGALG00000020561		8.82329	2.62491	0.522366	4.63598	0.0313083	0.432635	Z
ENSGALG00000010349	POLR1C	39.1142	0.498654	0.24792	4.63254	0.0313711	0.433076	3
ENSGALG00000029932	LURAP1L	8.04386	4.86575	0.904439	4.62914	0.0314334	0.433508	Z
ENSGALG00000023335	RCHY1	43.908	-0.947474	0.305841	4.62584	0.0314938	0.433527	4
ENSGALG00000009615	RRP15	45.1404	0.16888	0.257161	4.62569	0.0314966	0.433527	3
ENSGALG00000011708	MYLK	907.835	4.02073	0.359974	4.61661	0.0316637	0.435399	7
ENSGALG00000032642	SMARCC1	77.0518	-0.133811	0.207621	4.61476	0.0316979	0.435442	2
ENSGALG00000050314	SRSF4	103.441	-1.81816	0.182381	4.60765	0.0318296	0.436257	23
ENSGALG00000007382	CDA	27.0245	-0.426846	0.534456	4.60652	0.0318506	0.436257	21
ENSGALG00000009920	COCH	47.423	-0.0656168	0.696769	4.60751	0.0318323	0.436257	5
ENSGALG00000048624	SGPP2	9.38049	-1.12733	0.610319	4.60123	0.0319491	0.436508	9
ENSGALG00000015316	C3H6ORF203	53.3603	0.854239	0.257092	4.60188	0.0319369	0.436508	3
ENSGALG00000012966	ZBTB2	11.1508	0.991688	0.53724	4.60051	0.0319624	0.436508	3
ENSGALG00000007993	DCX	57.7657	-2.78601	0.255567	4.59224	0.032117	0.438166	4
ENSGALG00000020417	ISCA2	106.089	-1.06278	0.173694	4.58402	0.0322714	0.438166	5
ENSGALG00000036736	KXD1	14.6319	-0.398213	0.406379	4.58541	0.0322452	0.438166	28
ENSGALG00000034374	STX7	129.549	-0.0809781	0.212193	4.58643	0.0322261	0.438166	3
ENSGALG00000006949	CHD2	127.963	-0.0374536	0.164768	4.58825	0.0321918	0.438166	10
ENSGALG00000005357	COPB2	187.924	0.55273	0.20727	4.58566	0.0322406	0.438166	9
ENSGALG00000046534		2.67097	-1.86137	0.95007	4.5754	0.0324341	0.438547	Z
ENSGALG00000040418	DGAT2	99.2407	-0.0369927	0.362311	4.57525	0.0324371	0.438547	1
ENSGALG00000021692		37.9475	0.468371	0.371001	4.57555	0.0324314	0.438547	28
ENSGALG00000007736	ZWILCH	23.4514	1.55424	0.401041	4.57425	0.0324559	0.438547	10
ENSGALG00000033569		33.3879	2.21971	0.380184	4.57896	0.0323668	0.438547	21
ENSGALG00000033520	DCSTAMP	3.81539	0.101611	1.7317	4.57116	0.0325145	0.43872	2
ENSGALG00000004946		12.669	1.37097	0.678097	4.57027	0.0325314	0.43872	9
ENSGALG00000012610	CTSV	263.953	1.85952	0.158556	4.56669	0.0325996	0.439217	Z
ENSGALG00000001618	OGFOD3	2.62652	-0.754484	1.37108	4.55852	0.0327554	0.440892	18
ENSGALG00000048448		2.51188	-1.16789	0.928528	4.55271	0.0328666	0.441965	6
ENSGALG00000020419	LIN52	52.2419	0.520927	0.271224	4.54485	0.033018	0.443174	5
ENSGALG00000010347	CCNG2	67.9663	0.976848	0.248184	4.54475	0.0330198	0.443174	4
ENSGALG00000019277	SLCO1B3	169.194	-3.20065	1.09915	4.54063	0.0330994	0.443533	1
ENSGALG00000003281	GSS	94.8604	-0.231831	0.214704	4.53975	0.0331164	0.443533	20
ENSGALG00000007932	TRAF6	8.37911	0.881748	0.54442	4.53845	0.0331415	0.443533	5
ENSGALG00000039072		42.3825	-0.649898	0.291685	4.53531	0.0332024	0.443924	25
ENSGALG00000051186		7.791	-5.14767	1.02221	4.52326	0.033437	0.44557	1
ENSGALG00000039320	ADGRF5	4.39521	-2.18578	0.928481	4.52424	0.0334178	0.44557	3
ENSGALG00000026229	PIGY	25.6586	-0.132687	0.360042	4.52661	0.0333717	0.44557	4
ENSGALG00000017090	POMP	195.824	0.691583	0.221528	4.52161	0.0334693	0.44557	1
ENSGALG00000040388	PUDP	32.7844	1.43178	0.267385	4.52083	0.0334845	0.44557	1
ENSGALG00000029624	DHRS4	115.018	1.24482	0.323805	4.51854	0.0335295	0.445745	1
ENSGALG00000013569	SEC61B	82.8569	0.445627	0.352792	4.51681	0.0335633	0.445772	2
ENSGALG00000007744	CASS4	3.14838	0.915418	1.36324	4.51166	0.0336645	0.446513	20
ENSGALG00000015148	ANXA1	149.478	5.32134	0.615715	4.51073	0.0336829	0.446513	Z
ENSGALG00000030466	CS	78.3833	-1.45483	0.28811	4.50742	0.0337482	0.446956	33
ENSGALG00000050548		29.8494	0.166324	0.551692	4.50338	0.0338279	0.447588	7
ENSGALG00000007825	KIAA1841	20.7675	-0.425301	0.31391	4.48975	0.0340987	0.449052	3
ENSGALG00000040157	CHTF18	21.4731	0.590892	0.403615	4.49414	0.0340112	0.449052	14
ENSGALG00000040136	PSTPIP2	2.34888	0.672166	1.00552	4.49321	0.0340297	0.449052	Z
ENSGALG00000007649	TIPIN	39.1533	1.78575	0.246647	4.49283	0.0340374	0.449052	10
ENSGALG00000003336	DAPK2	2.70123	2.05144	0.965898	4.49118	0.0340702	0.449052	10
ENSGALG00000052202		10.1908	-1.01551	0.53506	4.48682	0.0341572	0.449135	32
ENSGALG00000016351	ACOT9	33.7914	-0.692049	0.359875	4.48302	0.0342333	0.449135	1
ENSGALG00000007490	DDX54	25.2054	-0.148996	0.296407	4.48457	0.0342022	0.449135	15
ENSGALG00000049195		12.8612	1.60203	0.425128	4.4848	0.0341976	0.449135	18
ENSGALG00000042990	IFT27	18.1954	-0.79073	0.367045	4.48025	0.0342888	0.449443	1
ENSGALG00000032644		20.9791	0.762344	0.326974	4.4786	0.0343218	0.449455	KZ626836.1
ENSGALG00000007804	GXYLT2	49.3547	3.84759	0.397195	4.47021	0.0344908	0.451246	12
ENSGALG00000002426	EXOSC3	8.30099	0.397976	0.517075	4.46586	0.0345787	0.451974	6
ENSGALG00000048776		28.4713	0.399713	0.369206	4.45874	0.0347231	0.45344	19
ENSGALG00000053285		8.36143	-3.69878	0.903763	4.45442	0.034811	0.453585	25
ENSGALG00000031896	GSE1	26.6845	-1.53158	0.312462	4.44842	0.0349335	0.453585	11
ENSGALG00000042051	SETD2	55.2863	-0.540713	0.222925	4.44551	0.0349932	0.453585	2
ENSGALG00000005716	SBF2	46.7859	-0.108989	0.21571	4.45572	0.0347845	0.453585	5
ENSGALG00000009593	MFSD1	53.0645	0.0663365	0.229832	4.45152	0.0348703	0.453585	9
ENSGALG00000031538	PI4K2B	57.1838	0.409064	0.319776	4.44662	0.0349704	0.453585	4
ENSGALG00000014887	ASF1A	55.9865	1.93329	0.253512	4.44935	0.0349145	0.453585	3
ENSGALG00000045366		41.6569	3.45449	1.0706	4.44822	0.0349377	0.453585	19
ENSGALG00000052574		14.9235	2.07661	1.13922	4.44346	0.0350351	0.453708	6
ENSGALG00000028142	HACD4	3.63987	1.68749	0.733	4.43908	0.0351252	0.454455	Z
ENSGALG00000012989	NINJ2	18.3014	-3.9709	0.577546	4.436	0.0351886	0.454541	1
ENSGALG00000015208	ROR2	5.26115	2.47969	0.7452	4.4356	0.0351968	0.454541	Z
ENSGALG00000016477	WDR35	23.9743	1.75652	0.307043	4.43393	0.0352313	0.454568	3
ENSGALG00000046792		87.8575	2.35612	1.13898	4.43001	0.0353124	0.455195	25
ENSGALG00000023443	SMIM15	33.9372	1.49655	0.289933	4.42644	0.0353863	0.455728	Z
ENSGALG00000010187	SLC1A1	33.4683	-1.14532	0.4509	4.41825	0.0355565	0.456852	Z
ENSGALG00000003428		10.2301	-0.655659	0.491815	4.41953	0.0355299	0.456852	28
ENSGALG00000041923	ESPL1	6.37421	4.22392	0.957714	4.41754	0.0355713	0.456852	33
ENSGALG00000008621	NRP2	7.12142	-0.00175982	0.608054	4.40265	0.0358831	0.459172	7
ENSGALG00000010432	GSTZ1	63.4935	1.27487	0.37538	4.40692	0.0357934	0.459172	5
ENSGALG00000007266	ZNF438	23.1926	1.61962	0.351401	4.40502	0.0358334	0.459172	2
ENSGALG00000013057		20.096	2.73359	0.416438	4.40334	0.0358685	0.459172	1
ENSGALG00000038714	NDUFB7	18.5576	0.101074	0.401875	4.39767	0.035988	0.459257	30
ENSGALG00000028444	TMEM178B	4.4965	0.28681	0.636562	4.39813	0.0359784	0.459257	1
ENSGALG00000041914	BRI3	30.4916	1.29141	0.416915	4.39954	0.0359486	0.459257	14
ENSGALG00000009493	TMEM229B	77.2271	-0.68991	0.41668	4.3939	0.0360678	0.4595	5
ENSGALG00000043087	MTF2	47.2152	0.939	0.241437	4.39367	0.0360727	0.4595	8
ENSGALG00000015422	NRG1	22.5574	-3.19707	0.373179	4.39049	0.0361399	0.459521	Z
ENSGALG00000007848	PTS	32.6455	0.856403	0.323862	4.39088	0.0361317	0.459521	24
ENSGALG00000011499	SCARB2	102.64	0.513963	0.212278	4.38275	0.0363043	0.461193	4
ENSGALG00000037769	NEBL	51.7156	-1.30771	0.201492	4.37853	0.0363943	0.461918	2
ENSGALG00000051430		3.32228	0.86191	1.1892	4.37551	0.036459	0.46232	4
ENSGALG00000036909	BEND5	54.3778	-0.550865	0.232393	4.36971	0.0365833	0.463477	8
ENSGALG00000050196		6.58877	2.78604	0.732889	4.36507	0.036683	0.46432	14
ENSGALG00000017165	CUL5	30.2359	-0.159759	0.290629	4.36255	0.0367372	0.464586	1
ENSGALG00000039525		22.0266	-3.30003	0.554845	4.36081	0.0367748	0.464642	21
ENSGALG00000009677	SSB	220	-0.184323	0.128046	4.3558	0.0368832	0.465237	7
ENSGALG00000046164	APBB1	317.419	0.982865	0.35566	4.35556	0.0368882	0.465237	1
ENSGALG00000016424	CPSF3	98.1121	-0.749056	0.217562	4.35372	0.0369281	0.46531	3
ENSGALG00000043823	ECSIT	8.4288	-0.646985	0.54289	4.35223	0.0369605	0.46531	30
ENSGALG00000005964		11.0121	1.80658	0.439928	4.34742	0.0370651	0.466208	4
ENSGALG00000005770	HMGXB3	9.689	0.524153	0.475441	4.34557	0.0371053	0.466296	13
ENSGALG00000010175	HSP90AB1	55.8527	-0.501909	0.229499	4.33256	0.0373899	0.469031	3
ENSGALG00000041613	HEATR3	33.4743	0.453236	0.24964	4.33344	0.0373707	0.469031	11
ENSGALG00000003425	GALR1L	3.32792	-4.05708	1.6272	4.32735	0.0375047	0.469629	11
ENSGALG00000040161	C7orf25	27.6271	1.46171	0.300549	4.32824	0.037485	0.469629	2
ENSGALG00000037258	MRPL32	49.57	-0.17061	0.269437	4.31917	0.0376853	0.469833	2
ENSGALG00000012387	NUP43	27.2637	1.42188	0.392972	4.31957	0.0376765	0.469833	3
ENSGALG00000050157		7.40745	2.6291	0.675699	4.32137	0.0376367	0.469833	1
ENSGALG00000012219	UNC5C	29.356	3.26619	0.344682	4.32107	0.0376432	0.469833	4
ENSGALG00000011214	SERPINH1	604.343	3.43114	0.218509	4.31902	0.0376886	0.469833	1
ENSGALG00000000142	CEPT1	113.896	0.498727	0.228352	4.31653	0.0377437	0.470102	26
ENSGALG00000040902	SACM1L	95.058	0.1676	0.197449	4.31406	0.0377985	0.470284	2
ENSGALG00000006787	CCDC71	9.05563	1.64606	0.491738	4.31285	0.0378255	0.470284	12
ENSGALG00000011718	ZBTB1	54.6433	1.09597	0.217836	4.3111	0.0378645	0.470352	5
ENSGALG00000007585	NIT1	51.3645	0.257639	0.289704	4.30902	0.0379109	0.470511	25
ENSGALG00000034044	TBC1D12	16.6153	-0.967137	0.466004	4.30104	0.0380891	0.471471	6
ENSGALG00000033196	EIF2S2	273.452	-0.29457	0.11572	4.30246	0.0380573	0.471471	20
ENSGALG00000054392		17.1598	0.613594	0.402846	4.30232	0.0380605	0.471471	Z
ENSGALG00000012163	BDNF	8.91665	-1.80828	0.499898	4.29269	0.0382765	0.471808	5
ENSGALG00000029980	QARS	77.2706	-0.45663	0.212368	4.29233	0.0382847	0.471808	12
ENSGALG00000005757	IRF8	67.0133	1.83073	0.35849	4.29592	0.038204	0.471808	11
ENSGALG00000047472		6.16903	4.15686	0.902025	4.29306	0.0382681	0.471808	1
ENSGALG00000026747	GTF2A1L	9.93573	5.99919	0.911985	4.29792	0.0381591	0.471808	3
ENSGALG00000014953	RWDD1	102.323	0.19231	0.186664	4.28823	0.0383771	0.472375	3
ENSGALG00000049882	SMPDL3A	72.9132	0.847653	0.319525	4.2873	0.0383982	0.472375	3
ENSGALG00000029360		59.2828	0.751432	0.229692	4.28312	0.0384926	0.473121	14
ENSGALG00000012483	TMPRSS6	30.472	-0.990641	1.69699	4.28163	0.0385265	0.473123	1
ENSGALG00000030068	RAB3A	50.2261	-5.21148	0.467849	4.27633	0.0386466	0.474151	28
ENSGALG00000004259	BLMH	167.957	0.657652	0.272848	4.27496	0.0386779	0.474151	19
ENSGALG00000003153	COPE	172.74	0.00904571	0.167621	4.26686	0.0388626	0.475999	28
ENSGALG00000035949	ACAD11	110.553	0.931598	0.29943	4.26509	0.0389032	0.47608	2
ENSGALG00000014526	TPI1	459.919	-0.644048	0.171096	4.25849	0.0390546	0.477515	1
ENSGALG00000029172	NDUFC2	44.2514	-0.586352	0.361998	4.25522	0.03913	0.477715	1
ENSGALG00000026928		2.81745	1.15516	1.16971	4.25482	0.0391391	0.477715	Z
ENSGALG00000036896		29.0881	0.41365	0.376572	4.25181	0.0392085	0.478146	6
ENSGALG00000016708	ENPP4	32.0788	1.65938	0.308942	4.24655	0.0393301	0.479211	3
ENSGALG00000053517	CDC26	10.9683	0.628637	0.43256	4.24436	0.0393808	0.479413	17
ENSGALG00000009017	STEAP2	4.55253	0.20137	0.584228	4.23998	0.0394827	0.480077	2
ENSGALG00000000523	STK38	16.8783	1.19154	0.398328	4.23907	0.0395039	0.480077	26
ENSGALG00000012849	SLC37A3	23.9221	-0.431626	0.372143	4.23623	0.0395699	0.480257	1
ENSGALG00000008689		39.3357	1.40537	0.23619	4.23549	0.0395872	0.480257	4
ENSGALG00000039880	RHEB	123.395	-0.830506	0.317811	4.23146	0.0396814	0.480982	2
ENSGALG00000004046	LARP6	10.0472	-0.504278	0.539839	4.22846	0.0397516	0.481417	10
ENSGALG00000015419	PENK	25.6318	-3.05617	0.742294	4.22587	0.0398121	0.481734	2
ENSGALG00000009476	CDK6	446.557	-0.0906209	0.221435	4.22385	0.0398597	0.481893	2
ENSGALG00000032142	MT-CO1	15994.2	-0.436546	0.13236	4.22116	0.0399228	0.482239	MT
ENSGALG00000041228	SELENOP2	115.238	-6.86935	0.900154	4.21587	0.0400476	0.483212	8
ENSGALG00000002219	WBP2	175.171	-1.54769	0.218741	4.21482	0.0400723	0.483212	18
ENSGALG00000053073	NTPCR	38.667	-0.471853	0.339391	4.21106	0.0401613	0.48387	3
ENSGALG00000033353	RIT2	8.14138	-6.6733	1.392	4.18816	0.0407072	0.486926	Z
ENSGALG00000005986	TUB	31.7256	-1.95107	0.297063	4.1879	0.0407135	0.486926	5
ENSGALG00000002853	CFDP1	90.13	-1.60768	0.179355	4.19334	0.040583	0.486926	11
ENSGALG00000000208	MCC	28.9705	0.837973	0.310303	4.19195	0.0406163	0.486926	Z
ENSGALG00000053036		5.29958	0.967145	0.744336	4.19539	0.040534	0.486926	26
ENSGALG00000009913	SMARCA5	50.6653	1.08017	0.236633	4.18731	0.0407278	0.486926	4
ENSGALG00000006682	BEND7	58.1851	1.26454	0.266645	4.19407	0.0405655	0.486926	1
ENSGALG00000001790	METTL23	14.6566	2.14691	0.545346	4.18842	0.040701	0.486926	18
ENSGALG00000005820	RNF130	40.6108	2.37368	0.328161	4.19702	0.040495	0.486926	13
ENSGALG00000002469	CDC73	78.6264	-0.344355	0.181406	4.18397	0.040808	0.487054	8
ENSGALG00000004588	RPS14	526.337	2.18889	0.344315	4.18404	0.0408063	0.487054	13
ENSGALG00000006306	UROC1	40.8066	-2.08972	1.43129	4.17439	0.0410394	0.48728	12
ENSGALG00000039221		5.00204	-1.34993	0.638091	4.17311	0.0410704	0.48728	5
ENSGALG00000004612	MTHFR	52.7555	-0.67585	0.232055	4.17338	0.0410638	0.48728	21
ENSGALG00000024271	ECHS1	131.163	-0.00660675	0.285811	4.174	0.0410489	0.48728	6
ENSGALG00000015688	MXD4	83.768	0.791911	0.209081	4.17812	0.040949	0.48728	4
ENSGALG00000011377	METAP2	105.416	1.13411	0.190679	4.17373	0.0410553	0.48728	1
ENSGALG00000042151		16.4127	1.88526	0.407267	4.18138	0.0408705	0.48728	4
ENSGALG00000001025	GOLGA1	75.1688	0.644859	0.181663	4.16784	0.0411982	0.488383	17
ENSGALG00000031070	MAIP1	17.5541	1.53426	0.464464	4.16623	0.0412375	0.488436	7
ENSGALG00000001108	MIER2	5.14117	0.549223	0.638604	4.16308	0.0413143	0.488932	28
ENSGALG00000012082	FAIM	51.9686	0.352864	0.253588	4.16053	0.0413764	0.489254	7
ENSGALG00000003103	MST1R	2.92906	-0.558446	1.1752	4.15562	0.0414965	0.489848	12
ENSGALG00000004947	POLR3A	30.7071	-0.240662	0.261274	4.15684	0.0414667	0.489848	6
ENSGALG00000014711	PLPP1	101.581	0.518674	0.230007	4.15319	0.0415563	0.49014	Z
ENSGALG00000009286	ATP5G3	220.499	0.248299	0.274896	4.15107	0.0416082	0.49034	7
ENSGALG00000043596	SNED1	10.6219	0.718644	0.510907	4.14593	0.0417348	0.491418	9
ENSGALG00000010229	ABCD4	22.2699	1.07708	0.39269	4.1411	0.0418539	0.492408	5
ENSGALG00000006817	CTNNBL1	45.0382	-0.351448	0.217935	4.13766	0.041939	0.492509	20
ENSGALG00000006113	ZNF326	183.271	-0.103868	0.176344	4.13649	0.041968	0.492509	8
ENSGALG00000016676	MCM3	25.6247	2.6469	0.648527	4.1379	0.0419331	0.492509	3
ENSGALG00000042949	MGMT	53.586	1.76853	0.309694	4.13486	0.0420085	0.492571	6
ENSGALG00000006073	NDUFAB1	34.2238	-0.659878	0.531876	4.12748	0.0421922	0.494306	14
ENSGALG00000016425	IAH1	45.4834	0.0534692	0.293475	4.12608	0.042227	0.494306	3
ENSGALG00000038635	MYL12B	363.459	1.13907	0.202104	4.12073	0.0423607	0.495458	2
ENSGALG00000010692	LRP8	10.5011	-1.39205	0.497255	4.11588	0.0424825	0.496468	8
ENSGALG00000008645	NKRF	21.9674	1.65212	0.399847	4.11347	0.0425431	0.496762	4
ENSGALG00000051600		2.64262	-0.495433	0.86736	4.11054	0.0426167	0.496793	2
ENSGALG00000009544	ZCRB1	73.9019	-0.269837	0.187512	4.11168	0.0425882	0.496793	1
ENSGALG00000005319	CDH8	14.3887	-2.63266	0.475809	4.10131	0.0428501	0.496969	11
ENSGALG00000001841	ROGDI	95.2729	-1.39434	0.200727	4.10007	0.0428813	0.496969	14
ENSGALG00000006286	USP31	12.577	-0.995949	0.440208	4.10724	0.0427001	0.496969	14
ENSGALG00000001143	ETS1	65.4332	-0.176781	0.235958	4.10555	0.0427427	0.496969	24
ENSGALG00000029118		4.78161	0.0843309	0.692761	4.10151	0.042845	0.496969	Z
ENSGALG00000014263	PHC1	17.8524	0.610689	0.392096	4.09872	0.0429156	0.496969	1
ENSGALG00000017154	ZC3H12C	3.95983	1.16261	0.758582	4.10696	0.0427071	0.496969	1
ENSGALG00000000151	ADAMTS19	13.7974	2.32187	0.472653	4.10328	0.0428002	0.496969	Z
ENSGALG00000002479	MAT1A	282.295	2.36532	0.578062	4.08992	0.0431397	0.499152	6
ENSGALG00000015437	MPC2	173.925	-0.952022	0.36303	4.08791	0.043191	0.499334	1
ENSGALG00000011457	CCNI	422.614	0.147149	0.199174	4.08508	0.0432633	0.499757	4
ENSGALG00000043938	LIG1	9.34735	1.26128	0.613139	4.08286	0.0433204	0.500004	31
ENSGALG00000001442	OPCML	14.8923	-5.37605	0.806047	4.08081	0.0433729	0.500146	24
ENSGALG00000043556		2.88755	-1.53441	0.854838	4.07682	0.0434754	0.500146	Z
ENSGALG00000016364	ALKAL2	6.82753	0.704118	0.516081	4.07719	0.0434658	0.500146	3
ENSGALG00000028595	CCNO	3.80758	1.22828	0.707186	4.07682	0.0434755	0.500146	Z
ENSGALG00000031895	SDK2	6.54101	-5.19562	1.35936	4.06576	0.043761	0.500554	18
ENSGALG00000034725		111.307	-0.190303	0.194177	4.06986	0.043655	0.500554	30
ENSGALG00000012410		42.2526	0.12469	0.306672	4.06637	0.0437452	0.500554	1
ENSGALG00000001452	ATP5PB	356.209	0.243288	0.265568	4.06891	0.0436795	0.500554	26
ENSGALG00000007276	GCN1	65.2464	1.06767	0.22939	4.06593	0.0437565	0.500554	15
ENSGALG00000034811	RPLP2	326.14	1.99012	0.365537	4.06636	0.0437456	0.500554	5
ENSGALG00000045085	IFIT5	19.6962	3.14087	0.679313	4.06801	0.0437028	0.500554	6
ENSGALG00000035350	PMEL	10.1257	-3.38982	1.56344	4.05802	0.0439621	0.500606	33
ENSGALG00000013036	ATP6V1E1	169.061	-1.48472	0.151795	4.05808	0.0439604	0.500606	1
ENSGALG00000034509	DYNLRB1	256.462	-0.143785	0.256503	4.06135	0.0438754	0.500606	20
ENSGALG00000000550	STRADA	43.8278	0.479589	0.271021	4.06333	0.0438241	0.500606	27
ENSGALG00000006460	TTLL9	5.41076	0.653274	0.738325	4.05869	0.0439447	0.500606	20
ENSGALG00000016058	ERG	15.2276	1.34956	0.452779	4.05734	0.0439798	0.500606	1
ENSGALG00000036787	HSD17B12	177.991	-1.357	0.22073	4.0502	0.0441662	0.501343	5
ENSGALG00000046769		82.8079	0.10005	0.192505	4.05234	0.0441103	0.501343	2
ENSGALG00000030853		3.29436	2.76926	0.89904	4.04937	0.0441878	0.501343	1
ENSGALG00000033408	ZBTB7C	4.50806	4.54642	1.02412	4.05192	0.0441212	0.501343	Z
ENSGALG00000011020	CYCS	423.761	-0.855575	0.239003	4.04514	0.0442986	0.502194	2
ENSGALG00000049973	TMEM252	6.16029	-1.11849	1.74126	4.04095	0.0444087	0.503035	Z
ENSGALG00000030588	GALNTL6	14.9592	-4.04961	0.715944	4.0366	0.0445235	0.503057	4
ENSGALG00000034311	BTBD7	31.4721	0.692183	0.264876	4.03543	0.0445542	0.503057	5
ENSGALG00000004899	PEPD	321.398	1.25478	0.177918	4.03574	0.0445461	0.503057	11
ENSGALG00000003078	MMD	89.1706	1.78339	0.242964	4.03721	0.0445073	0.503057	18
ENSGALG00000039883	PIGV	8.0343	-1.30637	0.546474	4.03324	0.0446122	0.503306	23
ENSGALG00000049357		20.3344	-0.879461	0.345735	4.03162	0.0446551	0.503385	24
ENSGALG00000009946	HECTD1	262.828	-0.670977	0.146001	4.02986	0.0447017	0.503504	5
ENSGALG00000016758	LIPT1	25.369	0.998487	0.297606	4.02572	0.0448115	0.504336	1
ENSGALG00000047314	YF5	8.86361	1.69736	0.84973	4.02195	0.0449117	0.505058	KZ626819.1
ENSGALG00000040910	COA7	30.5353	-0.255572	0.308517	4.01968	0.0449723	0.505335	8
ENSGALG00000046905		6.10951	0.545625	0.580355	4.01279	0.0451564	0.506591	1
ENSGALG00000005628	COL9A3	4.16628	2.55351	0.770794	4.01381	0.0451291	0.506591	20
ENSGALG00000013647	TFB1M	25.0723	2.46482	0.336062	4.01058	0.0452157	0.50685	3
ENSGALG00000052425	BATF3	2.3632	3.20223	1.10635	4.00844	0.0452729	0.507086	3
ENSGALG00000000719	RPL22	177.01	2.38116	0.355785	4.00498	0.045366	0.507723	21
ENSGALG00000016801	UXS1	47.2739	0.677265	0.204726	4.00015	0.0454963	0.508369	1
ENSGALG00000008040		64.867	5.06868	0.882658	4.0006	0.0454841	0.508369	15
ENSGALG00000014692	LMNB1	33.6292	2.01067	0.270751	3.99867	0.0455362	0.508409	Z
ENSGALG00000025743	CDR2	18.0634	1.43604	0.592527	3.99506	0.0456338	0.508885	14
ENSGALG00000051174		5.02579	4.94387	1.0233	3.99441	0.0456515	0.508885	KZ626838.1
ENSGALG00000007762	CREBBP	323.6	0.370007	0.168537	3.99262	0.0456999	0.50902	14
ENSGALG00000042460	FPGS	16.2108	-0.790013	0.485677	3.98392	0.0459366	0.511143	17
ENSGALG00000034050		137.297	0.762756	0.180532	3.98293	0.0459634	0.511143	2
ENSGALG00000000668	RBBP5	59.6138	-0.147383	0.233122	3.97852	0.046084	0.511671	26
ENSGALG00000002273	LYRM1	11.4864	-0.0367625	0.484329	3.97909	0.0460683	0.511671	14
ENSGALG00000039354	VTG1	3.15216	-0.32779	1.62606	3.97281	0.0462405	0.512635	8
ENSGALG00000033943	HYI	5.72706	-0.0946966	0.723401	3.97269	0.0462439	0.512635	8
ENSGALG00000053304		7.42347	-0.587129	0.559526	3.95364	0.0467701	0.513572	14
ENSGALG00000050937		22.2945	-0.353335	0.336652	3.95491	0.0467349	0.513572	30
ENSGALG00000054319	ELOVL6	248.36	-0.230836	0.282688	3.96617	0.0464232	0.513572	4
ENSGALG00000016849	ING1	114.741	-0.205895	0.197736	3.95998	0.0465943	0.513572	1
ENSGALG00000039284	RCN2	164.224	-0.179244	0.150134	3.95168	0.0468247	0.513572	10
ENSGALG00000008070	ZMAT5	28.568	0.246533	0.261193	3.96037	0.0465834	0.513572	15
ENSGALG00000038054	FAM175B	40.3984	0.330672	0.259869	3.95733	0.0466676	0.513572	6
ENSGALG00000014443	IFFO1	10.3707	0.532596	0.474061	3.9573	0.0466686	0.513572	1
ENSGALG00000011305	SRSF11	210.625	0.662501	0.163866	3.96104	0.046565	0.513572	8
ENSGALG00000053885		11.566	1.18838	0.396123	3.95608	0.0467023	0.513572	8
ENSGALG00000017302	SLCO2B1	35.3442	1.39841	0.456716	3.96253	0.0465236	0.513572	1
ENSGALG00000035029		17.0475	1.53476	0.429147	3.96455	0.046468	0.513572	14
ENSGALG00000006785	IRF1	31.9957	2.08209	0.674788	3.95107	0.0468417	0.513572	13
ENSGALG00000004129	SPP2	1500.72	6.3345	1.89377	3.95291	0.0467903	0.513572	7
ENSGALG00000016328	GSTA2	371.004	1.46785	0.254662	3.94807	0.0469251	0.514084	3
ENSGALG00000006430		24.427	0.0327442	0.281866	3.93826	0.0471996	0.516688	15
ENSGALG00000013962	HBS1L	85.8859	0.206946	0.203038	3.93455	0.0473038	0.517425	3
ENSGALG00000004442	PPA1	227.121	-2.05525	0.19856	3.92755	0.0475011	0.518773	6
ENSGALG00000050893	CCR2	6.64712	2.8428	0.61442	3.92816	0.0474837	0.518773	2
ENSGALG00000032736	MGLL	171.132	-3.12424	0.25914	3.91606	0.0478269	0.519598	12
ENSGALG00000010180	GLIS3	7.49927	-1.80477	0.840575	3.91705	0.0477987	0.519598	Z
ENSGALG00000009192	SLITRK2	12.5971	-0.298733	0.348476	3.92167	0.0476674	0.519598	4
ENSGALG00000015805		144.185	-0.164133	0.169018	3.91443	0.0478733	0.519598	4
ENSGALG00000036432	DNAJC17	15.4238	-0.107064	0.451497	3.91659	0.0478119	0.519598	5
ENSGALG00000014789	MRPS36	84.0887	-0.0175555	0.418355	3.91645	0.0478157	0.519598	Z
ENSGALG00000015184	TLE4	50.9952	0.578932	0.252875	3.9156	0.04784	0.519598	Z
ENSGALG00000013723	OASL	28.1391	1.61057	0.788578	3.91747	0.0477867	0.519598	12
ENSGALG00000004534	DCTN4	30.5297	-0.558863	0.288079	3.91	0.0479995	0.520162	13
ENSGALG00000020342		39.9643	-0.369547	0.300067	3.91063	0.0479816	0.520162	5
ENSGALG00000055140		6.83026	4.2939	0.750737	3.89983	0.048291	0.522916	9
ENSGALG00000000542	ZNF593	63.8455	2.18052	0.339596	3.89852	0.0483288	0.522921	23
ENSGALG00000042614	NBAS	136.195	-0.0721102	0.144146	3.89587	0.048405	0.52322	3
ENSGALG00000055101	TASOR2	15.5907	0.245252	0.398549	3.89367	0.0484684	0.52322	1
ENSGALG00000023120	SULT1B1	56.4939	1.11398	0.213418	3.8942	0.0484532	0.52322	4
ENSGALG00000016511	ADGRG2	11.1878	3.59471	0.549312	3.89216	0.0485121	0.523288	1
ENSGALG00000010364	AADAC	126.241	-1.62314	0.705528	3.88828	0.0486243	0.523692	9
ENSGALG00000002223	LHX9	10.4216	3.40667	1.25	3.8889	0.0486063	0.523692	8
ENSGALG00000016687	P2RY8	15.0688	-0.358106	0.457451	3.88355	0.0487615	0.524766	1
ENSGALG00000002484	CRYM	53.0168	-2.30259	0.312897	3.88072	0.0488435	0.52479	14
ENSGALG00000036730	MRPS35	52.8817	1.40219	0.275202	3.88092	0.0488377	0.52479	1
ENSGALG00000003283		52.093	2.37114	0.696398	3.87961	0.048876	0.52479	28
ENSGALG00000008201	FBXO21	27.0973	-0.429999	0.286536	3.87577	0.048988	0.525589	15
ENSGALG00000005891	DGCR2	8.29809	-1.72479	0.650632	3.86091	0.0494234	0.526632	15
ENSGALG00000029867	MROH1	11.0246	-0.378635	0.414089	3.86285	0.0493664	0.526632	2
ENSGALG00000017142	PSPC1	59.7177	0.274138	0.214396	3.86694	0.0492461	0.526632	1
ENSGALG00000013424	TULP3	51.2076	0.297462	0.255528	3.86444	0.0493195	0.526632	1
ENSGALG00000015356	IFT57	71.6367	0.430092	0.228448	3.86117	0.0494158	0.526632	1
ENSGALG00000001545	RAB40B	7.05909	0.437461	0.650303	3.86291	0.0493646	0.526632	18
ENSGALG00000055124		3.21312	0.993033	1.00546	3.86099	0.0494211	0.526632	3
ENSGALG00000029653		4.64518	2.39638	0.767866	3.86478	0.0493096	0.526632	23
ENSGALG00000003881	ERCC6L	4.66145	2.5451	1.05782	3.86715	0.04924	0.526632	4
ENSGALG00000006576	GRM3	73.9446	-11.0605	1.45389	3.84944	0.0497625	0.527178	1
ENSGALG00000038576		5.79317	-6.41603	1.5632	3.85084	0.0497212	0.527178	13
ENSGALG00000020975	TMEM233	13.6194	-2.4254	0.65187	3.85578	0.0495749	0.527178	15
ENSGALG00000009740	RASGRP1	22.8195	-1.97021	0.848058	3.84015	0.050039	0.527178	5
ENSGALG00000046811	STIP1	63.9662	-0.875947	0.278479	3.8442	0.0499184	0.527178	33
ENSGALG00000003259	EIF2B1	53.9077	-0.428093	0.245784	3.84242	0.0499713	0.527178	15
ENSGALG00000000946	PFDN1	78.1078	-0.377104	0.316267	3.84609	0.0498621	0.527178	13
ENSGALG00000033185	TAZ	59.5176	0.00515944	0.21315	3.84133	0.0500039	0.527178	30
ENSGALG00000008579	OIP5	13.4768	0.473206	0.362591	3.84515	0.0498901	0.527178	5
ENSGALG00000049140		9.82609	0.726991	1.35161	3.84679	0.0498414	0.527178	9
ENSGALG00000030499	MOB2	60.4683	0.823572	0.231212	3.84716	0.0498302	0.527178	5
ENSGALG00000016545	REPS2	60.8936	1.3851	0.288571	3.85347	0.0496433	0.527178	1
ENSGALG00000000243	RDM1	23.0765	1.74693	0.446462	3.8578	0.0495152	0.527178	27
ENSGALG00000007115	ASB7	10.9402	1.89519	0.514356	3.85174	0.0496943	0.527178	10
ENSGALG00000026653	ARL9	8.0805	3.45011	0.771225	3.84187	0.0499877	0.527178	4
ENSGALG00000005360	CA4	63.2001	-2.42274	0.599579	3.83621	0.0501569	0.527626	19
ENSGALG00000030280	PABPC1	682.573	3.60874	0.22778	3.83731	0.0501239	0.527626	2
ENSGALG00000009066	KCND2	8.95429	-2.74357	0.597051	3.83455	0.0502064	0.527751	1
ENSGALG00000036625	NDUFV2	164.214	0.118599	0.264569	3.83221	0.0502765	0.528091	2
ENSGALG00000047067		5.55202	0.74073	0.494316	3.83063	0.0503241	0.528196	Z
ENSGALG00000008525	ABHD12	87.8181	-1.29904	0.252205	3.82288	0.0505571	0.529606	3
ENSGALG00000051266		159.39	-0.0590487	0.33166	3.82297	0.0505546	0.529606	20
ENSGALG00000053854	AKR1E2	54.3686	2.02935	0.254677	3.8224	0.0505719	0.529606	1
ENSGALG00000053997		56.3858	1.32994	0.24273	3.82045	0.0506307	0.529826	7
ENSGALG00000029444	CLK2	22.5132	1.20225	0.339118	3.8177	0.0507137	0.529904	25
ENSGALG00000050806		80.3753	5.69031	0.932831	3.8186	0.0506865	0.529904	6
ENSGALG00000054306	SRXN1	8.9259	-0.983828	0.525997	3.81042	0.0509348	0.531245	20
ENSGALG00000009179	TNFSF10	216.201	1.53197	0.260031	3.80972	0.0509558	0.531245	9
ENSGALG00000003205	EIF4EBP1	113.152	1.97255	0.405592	3.81185	0.0508912	0.531245	22
ENSGALG00000029691	NFKBIB	7.22579	0.736937	0.564912	3.80803	0.0510075	0.531389	32
ENSGALG00000003771	SIN3B	14.204	0.224262	0.421128	3.80651	0.0510537	0.531475	28
ENSGALG00000047441	TRARG1	39.728	-6.82578	0.875295	3.8035	0.0511456	0.532036	19
ENSGALG00000052593		6.15022	-1.68599	0.810575	3.7977	0.0513231	0.533105	KZ626828.1
ENSGALG00000008443	ARHGDIA	324.084	-0.527435	0.247205	3.79706	0.0513427	0.533105	18
ENSGALG00000039951	TRAP1	64.4925	-0.264197	0.213643	3.7913	0.0515197	0.533105	14
ENSGALG00000031594		3.13909	0.0467756	0.894932	3.79022	0.0515528	0.533105	33
ENSGALG00000041232	TMEM223	14.6026	0.173144	0.427041	3.79121	0.0515224	0.533105	33
ENSGALG00000033666	NHP2	31.9841	0.48609	0.305751	3.79028	0.0515511	0.533105	13
ENSGALG00000033993	EIF6	154.798	0.901762	0.174342	3.79441	0.0514241	0.533105	20
ENSGALG00000008696	WDR63	3.83844	1.09483	0.69723	3.79438	0.051425	0.533105	8
ENSGALG00000034022		4.26222	-4.23101	1.67375	3.78851	0.0516057	0.533258	MT
ENSGALG00000023179		6.30317	-6.3034	1.38854	3.78035	0.0518578	0.53386	Z
ENSGALG00000034412		6.02796	-0.851336	0.603384	3.7731	0.052083	0.53386	15
ENSGALG00000007215	KIF5B	136.27	-0.468047	0.150401	3.78465	0.0517247	0.53386	2
ENSGALG00000001803	IWS1	165.456	-0.301209	0.152288	3.77816	0.0519256	0.53386	9
ENSGALG00000008771	SHOC2	14.5216	0.0888379	0.412015	3.77315	0.0520815	0.53386	6
ENSGALG00000000529	LIMD2	31.5423	0.94222	0.251046	3.77614	0.0519885	0.53386	27
ENSGALG00000031718	CSNK2A2	28.9038	1.17255	0.266797	3.77593	0.0519951	0.53386	11
ENSGALG00000040768	MAL2	48.1468	2.50262	0.459032	3.78393	0.051747	0.53386	2
ENSGALG00000027561	GNG5	75.4654	3.27921	0.36666	3.77873	0.051908	0.53386	8
ENSGALG00000046481		54.5364	3.33629	0.672384	3.77429	0.0520461	0.53386	Z
ENSGALG00000010391	MMRN1	22.6467	7.06375	0.845572	3.77473	0.0520323	0.53386	4
ENSGALG00000012466	FKBP3	183.452	0.244233	0.316755	3.76851	0.0522261	0.534936	5
ENSGALG00000012594	NTRK2	24.3181	-4.04238	0.439732	3.75738	0.0525749	0.535424	Z
ENSGALG00000027404		6.16342	-2.51211	0.680011	3.75727	0.0525782	0.535424	5
ENSGALG00000055010	MAP1LC3B	245.791	-0.571458	0.169535	3.76277	0.0524058	0.535424	11
ENSGALG00000001429	TTC1	71.5438	-0.570408	0.195877	3.76028	0.0524837	0.535424	13
ENSGALG00000033513	ELL	101.552	-0.340033	0.201455	3.76395	0.0523688	0.535424	28
ENSGALG00000002990	PRELID1	120.87	-0.237211	0.367676	3.75328	0.0527038	0.535424	13
ENSGALG00000025898	SMAD6	44.1817	-0.0718645	0.288459	3.75244	0.0527303	0.535424	10
ENSGALG00000002002	BCAS2	59.74	0.415909	0.260807	3.76258	0.0524117	0.535424	26
ENSGALG00000035563	USP6NL	76.5146	0.809026	0.19091	3.75117	0.0527705	0.535424	1
ENSGALG00000005414	MSRB1	86.4068	1.30695	0.295634	3.75801	0.0525549	0.535424	14
ENSGALG00000035482	SEC24B	34.5653	1.42899	0.320218	3.75126	0.0527678	0.535424	4
ENSGALG00000043381		6.12639	5.75389	0.98994	3.75397	0.0526823	0.535424	2
ENSGALG00000014877	EMB	452.264	6.75695	0.452818	3.75297	0.0527138	0.535424	Z
ENSGALG00000001325	CYP1A1	4.88583	-1.08933	1.7409	3.74876	0.0528468	0.53581	10
ENSGALG00000017002	FNDC3A	76.8931	0.737694	0.199922	3.74731	0.0528925	0.535816	1
ENSGALG00000032734	RNF139	26.2708	1.76898	0.360219	3.74632	0.0529239	0.535816	2
ENSGALG00000016187	WDR4	35.6265	0.266221	0.258146	3.74422	0.0529904	0.536102	1
ENSGALG00000034262	VPS25	74.5913	0.646989	0.28059	3.74173	0.0530695	0.536515	27
ENSGALG00000030515	UBE2N	212.526	0.044855	0.147266	3.7375	0.053204	0.5371	1
ENSGALG00000016690	CYP2AC1	1824.87	4.40325	0.921009	3.73862	0.0531684	0.5371	3
ENSGALG00000004342	ORC6	26.8959	-0.408639	0.275978	3.73279	0.0533542	0.537502	11
ENSGALG00000003046	PSMA4	166.645	0.679298	0.245696	3.73249	0.0533638	0.537502	10
ENSGALG00000047924		40.5349	0.762979	0.348211	3.73488	0.0532874	0.537502	10
ENSGALG00000016776	TBC1D8	27.6855	3.04004	0.387623	3.73144	0.0533972	0.537502	1
ENSGALG00000017021	ATP7B	8.11714	-3.60428	1.3998	3.72298	0.0536686	0.538439	1
ENSGALG00000008595	RTF1	76.6796	-0.666868	0.236004	3.71801	0.0538286	0.538439	5
ENSGALG00000038634	KIT	21.5441	-0.603284	0.452295	3.72301	0.0536676	0.538439	4
ENSGALG00000014510	FBXL5	79.8517	-0.275482	0.300635	3.72331	0.053658	0.538439	4
ENSGALG00000025921		5.71109	-0.0652701	0.624155	3.72043	0.0537506	0.538439	Z
ENSGALG00000017010	SPRYD7	80.334	0.0557369	0.18576	3.72017	0.053759	0.538439	1
ENSGALG00000000907	KARS	232.238	0.181199	0.183816	3.71777	0.0538363	0.538439	11
ENSGALG00000005540	MICAL2	15.1	1.36725	0.503216	3.72181	0.0537062	0.538439	5
ENSGALG00000051320		6.46755	4.48158	0.879558	3.71988	0.0537684	0.538439	6
ENSGALG00000007341	MED19	9.80581	0.310745	0.468767	3.71474	0.0539341	0.539034	5
ENSGALG00000007278	GRIN2A	20.4167	-3.06162	0.470247	3.71032	0.0540772	0.539309	14
ENSGALG00000051443	C1orf216	6.46771	-1.27651	0.652411	3.71036	0.0540758	0.539309	23
ENSGALG00000012130	DNAJC24	19.3606	0.0785643	0.361513	3.71206	0.0540206	0.539309	5
ENSGALG00000033656	DQX1	19.2759	-1.00553	0.336422	3.70605	0.0542155	0.540304	4
ENSGALG00000051651		6.71486	-3.93628	0.825691	3.70222	0.0543403	0.540371	1
ENSGALG00000005531	MRGBP	26.7831	-0.131301	0.390356	3.70257	0.0543286	0.540371	20
ENSGALG00000039882	SLC25A32	39.7061	0.801683	0.229787	3.69992	0.054415	0.540371	2
ENSGALG00000007971	SUMO2	143.721	1.50258	0.195852	3.70083	0.0543853	0.540371	18
ENSGALG00000037332	IGFBP7	102.231	3.80191	0.400804	3.70132	0.0543695	0.540371	4
ENSGALG00000006898	EIF4ENIF1	8.63541	1.23254	0.597284	3.69864	0.0544568	0.540403	15
ENSGALG00000002216	NEK7	33.3564	1.5438	0.286092	3.69675	0.0545185	0.540633	8
ENSGALG00000037479	IGSF21	98.7912	-2.95863	0.255619	3.69146	0.0546917	0.541583	21
ENSGALG00000000518	KLHL12	18.1317	-2.04648	0.38518	3.69256	0.0546555	0.541583	26
ENSGALG00000016975	KCTD4	8.49444	-2.58886	0.627176	3.6881	0.054802	0.542292	1
ENSGALG00000042469	PRKDC	39.3221	1.5383	0.321072	3.68469	0.0549142	0.542685	2
ENSGALG00000049684	SPAG1	13.8406	2.12072	0.507513	3.68454	0.0549192	0.542685	2
ENSGALG00000006908	DLG1	70.9	-2.23805	0.252084	3.68192	0.0550054	0.542781	9
ENSGALG00000010752	CDCP2	2.32207	1.66452	1.00486	3.68189	0.0550064	0.542781	8
ENSGALG00000031255	FGF1	10.8516	-1.66082	0.484465	3.68015	0.0550639	0.542967	13
ENSGALG00000002511		6.31325	1.08506	1.00054	3.67678	0.0551754	0.543301	26
ENSGALG00000001569	RHOC	28.3916	4.19513	0.469487	3.67705	0.0551665	0.543301	26
ENSGALG00000038336	SLC20A2	118.961	-0.660888	0.197864	3.66729	0.0554902	0.544754	4
ENSGALG00000010942	NUP42	25.8238	0.23763	0.359027	3.66847	0.0554512	0.544754	2
ENSGALG00000051517		11.6877	0.613536	0.45319	3.66648	0.0555173	0.544754	4
ENSGALG00000031343	ECE1	45.2431	1.80687	0.277572	3.6701	0.0553967	0.544754	21
ENSGALG00000014432	RPS20	385.144	3.11055	0.383946	3.66753	0.0554823	0.544754	2
ENSGALG00000001024	TPRG1L	144.158	0.693802	0.217611	3.66452	0.0555828	0.545014	21
ENSGALG00000052669		16.5645	-5.57953	0.871702	3.65925	0.0557589	0.545215	1
ENSGALG00000026322	ARMT1	26.6013	-0.875881	0.33571	3.66002	0.0557329	0.545215	3
ENSGALG00000043929		13.5067	0.610499	0.367224	3.6602	0.0557269	0.545215	32
ENSGALG00000008127	SPI1	25.4983	2.55045	0.392452	3.66006	0.0557318	0.545215	5
ENSGALG00000037194		10.3633	6.18049	0.881825	3.6572	0.0558274	0.545505	3
ENSGALG00000048936		25.8446	0.934289	0.360045	3.65192	0.0560045	0.546854	17
ENSGALG00000042005		6.73291	-1.19978	0.624113	3.64474	0.0562467	0.547614	3
ENSGALG00000003357	FKBP8	95.9886	-0.930889	0.231968	3.64595	0.0562058	0.547614	28
ENSGALG00000009839	PPIG	298.087	0.247752	0.214169	3.64783	0.0561423	0.547614	7
ENSGALG00000011024	CACHD1	10.7666	0.325722	0.515282	3.64655	0.0561854	0.547614	8
ENSGALG00000037553	SEC11A	71.136	1.6053	0.230962	3.64382	0.0562777	0.547614	10
ENSGALG00000051144	EVI5L	13.5666	-2.53279	0.480473	3.63334	0.0566332	0.548027	30
ENSGALG00000053766		9.14529	-0.105229	0.529058	3.63643	0.056528	0.548027	22
ENSGALG00000008051	MTMR3	54.6571	0.521566	0.212834	3.63968	0.0564179	0.548027	15
ENSGALG00000003072	RPA1	83.0219	0.76911	0.292297	3.635	0.0565766	0.548027	19
ENSGALG00000050553		7.66944	1.85339	1.25035	3.63752	0.0564909	0.548027	3
ENSGALG00000049471		8.56032	3.89984	0.987743	3.63405	0.056609	0.548027	5
ENSGALG00000038817	CKS2	5.13675	4.41133	0.926432	3.63684	0.0565142	0.548027	Z
ENSGALG00000050611		7.33408	5.30613	0.985744	3.63538	0.0565637	0.548027	2
ENSGALG00000015571	RAD17	20.1397	1.14632	0.348997	3.63155	0.0566939	0.548237	Z
ENSGALG00000015960	RPIA	88.7206	3.02804	0.243203	3.62856	0.056796	0.548845	4
ENSGALG00000011209	EVL	66.6145	-1.41479	0.3006	3.62299	0.0569865	0.549204	5
ENSGALG00000014286	PDS5A	83.4562	1.32512	0.175645	3.6252	0.0569107	0.549204	4
ENSGALG00000021074	MYOC	5.84506	1.93472	0.617391	3.62289	0.0569899	0.549204	8
ENSGALG00000043379	RPL14	433.023	2.50404	0.380865	3.62478	0.056925	0.549204	2
ENSGALG00000016132	IGSF5	14.8381	3.31322	1.04186	3.61322	0.0573221	0.552025	1
ENSGALG00000015027	JAK2	30.9332	1.01756	0.300333	3.61189	0.0573677	0.552086	Z
ENSGALG00000006861	COQ7	60.1666	0.417751	0.230535	3.60828	0.0574925	0.552528	14
ENSGALG00000041140	HTRA1	108.691	0.834659	0.305151	3.60901	0.0574673	0.552528	6
ENSGALG00000053886		32.4805	5.76639	0.808293	3.6001	0.057776	0.554871	Z
ENSGALG00000029020	PLPP4	5.17312	-0.0837404	0.732922	3.59542	0.0579388	0.556054	6
ENSGALG00000034735		1371.14	-3.99182	0.258268	3.5834	0.0583596	0.556073	6
ENSGALG00000030908		217.255	-3.51381	0.271895	3.58231	0.058398	0.556073	12
ENSGALG00000005776		16.2026	-1.64605	0.513834	3.58176	0.0584171	0.556073	8
ENSGALG00000011573	MOB1B	57.3168	-0.669	0.304924	3.58219	0.0584022	0.556073	4
ENSGALG00000012017	DAAM1	65.5378	-0.109194	0.215114	3.59081	0.0580999	0.556073	5
ENSGALG00000034761		2.94629	0.464408	1.02415	3.58187	0.0584132	0.556073	21
ENSGALG00000009704	CHST15	47.9766	0.873418	0.23936	3.59078	0.058101	0.556073	6
ENSGALG00000009442	ETFDH	160.537	0.974566	0.23435	3.58665	0.0582456	0.556073	4
ENSGALG00000012488	TST	232.946	1.26394	0.370897	3.58946	0.0581472	0.556073	1
ENSGALG00000010122	SH2D4A	15.4509	1.40363	0.752667	3.58422	0.0583308	0.556073	4
ENSGALG00000014978	IQGAP2	197.319	3.22958	0.235817	3.59376	0.057997	0.556073	Z
ENSGALG00000003295	ADAMTS12	18.4613	3.55249	0.675343	3.58559	0.0582828	0.556073	Z
ENSGALG00000009293	CHN1	155.759	-4.4963	0.26897	3.57872	0.0585244	0.556646	7
ENSGALG00000052376		15.758	2.78183	0.510219	3.5778	0.0585567	0.556646	16
ENSGALG00000008513	C1GALT1C1	44.0212	0.973449	0.224095	3.57443	0.0586757	0.557399	4
ENSGALG00000010469	CYP4B7	369.236	0.0733562	1.5669	3.56561	0.058988	0.559986	8
ENSGALG00000007703		14.7609	4.57884	0.894778	3.56448	0.0590284	0.55999	4
ENSGALG00000052771		2.3197	-2.51475	1.28197	3.5627	0.0590917	0.560195	11
ENSGALG00000004871	RPS24	682.338	3.50987	0.36093	3.56162	0.0591299	0.560195	6
ENSGALG00000012124	PELI2	13.9875	-0.0154895	0.363782	3.55895	0.0592253	0.56072	5
ENSGALG00000012703	DTNBP1	62.6611	-0.721085	0.217059	3.55316	0.0594323	0.561162	2
ENSGALG00000040756	PI4KA	80.6999	-0.416022	0.192561	3.55496	0.0593676	0.561162	15
ENSGALG00000000988	EFTUD2	77.5671	-0.0703252	0.201889	3.5546	0.0593807	0.561162	27
ENSGALG00000014854	MYL12A	184.323	1.84844	0.163569	3.55413	0.0593976	0.561162	2
ENSGALG00000034070	GAD1	42.0789	-6.56454	0.757523	3.54804	0.0596159	0.562517	7
ENSGALG00000038515	LFNG	39.7364	-0.983866	0.30055	3.54341	0.0597825	0.563058	14
ENSGALG00000034253	ZNF644	136.278	0.660514	0.146724	3.5431	0.0597937	0.563058	8
ENSGALG00000016350	ARHGEF10	40.045	0.758271	0.233032	3.54383	0.0597672	0.563058	3
ENSGALG00000004103	FAM81A	27.2508	-2.41852	0.447183	3.5393	0.0599308	0.563969	10
ENSGALG00000003282	STAT5A	21.246	0.926915	0.398623	3.53694	0.060016	0.564392	27
ENSGALG00000000533	SRSF3	210.261	1.38173	0.180959	3.5334	0.0601444	0.564916	26
ENSGALG00000006868	CRACR2B	4.41438	2.73129	0.738717	3.53318	0.0601524	0.564916	5
ENSGALG00000009850	NOVA1	101.038	-3.57472	0.220743	3.53	0.0602676	0.565232	5
ENSGALG00000009747	ATP23	59.8345	0.881512	0.248817	3.52892	0.060307	0.565232	1
ENSGALG00000009549	KPNA4	190.982	1.97204	0.16396	3.53044	0.0602517	0.565232	9
ENSGALG00000002132	KCNIP1	9.80664	-3.11877	0.639971	3.52571	0.0604241	0.565349	13
ENSGALG00000050884		61.2956	-0.402244	0.240398	3.52525	0.0604406	0.565349	6
ENSGALG00000039895	EPHA2	5.50031	1.58421	0.785792	3.52569	0.0604246	0.565349	21
ENSGALG00000049586		3.48982	-2.17443	0.832384	3.52276	0.0605317	0.565418	24
ENSGALG00000000729	PPP1R8	105.416	0.376167	0.158421	3.52137	0.0605822	0.565418	23
ENSGALG00000040340	PCYOX1L	7.07948	1.06109	0.606345	3.52161	0.0605737	0.565418	13
ENSGALG00000027035	RPL21	833.592	1.80271	0.381265	3.52063	0.0606093	0.565418	1
ENSGALG00000011801	ESR2	28.7732	1.65425	0.76408	3.51787	0.0607104	0.565984	5
ENSGALG00000015069	B4GALT4	35.8992	0.662773	0.29525	3.51653	0.0607594	0.566065	1
ENSGALG00000025819	UQCRFS1	235.283	0.0460286	0.22121	3.51261	0.0609033	0.566265	11
ENSGALG00000011581	KIF26A	13.2577	0.0559774	0.511006	3.51272	0.0608996	0.566265	5
ENSGALG00000032410	CBFA2T3	3.74728	0.157112	0.82773	3.51155	0.0609426	0.566265	11
ENSGALG00000033322	MTHFSD	21.1818	0.444473	0.347046	3.51376	0.0608612	0.566265	11
ENSGALG00000002964	DHX37	123.682	-0.866863	0.323302	3.50963	0.0610131	0.566353	15
ENSGALG00000027696		8.41125	0.342156	0.734432	3.50844	0.0610568	0.566353	28
ENSGALG00000052763	BTG2	126.359	0.965837	0.313528	3.5069	0.0611138	0.566353	26
ENSGALG00000016067	HMGN1	206.067	1.66162	0.205944	3.50794	0.0610754	0.566353	1
ENSGALG00000023933	G0S2	53.6972	1.13922	1.12037	3.50453	0.0612011	0.566413	26
ENSGALG00000026978	RPL29	226.022	3.07327	0.385768	3.50533	0.0611716	0.566413	12
ENSGALG00000009566	IARS2	37.4445	0.615938	0.279097	3.50116	0.0613259	0.567194	3
ENSGALG00000015836	CEP162	48.5586	-0.940008	0.303326	3.4987	0.0614171	0.567367	3
ENSGALG00000008517	MCTS1	73.1804	-0.598697	0.233074	3.49681	0.0614873	0.567367	4
ENSGALG00000011878	TCF20	38.1702	-0.185074	0.23747	3.49807	0.0614404	0.567367	1
ENSGALG00000042333	DDB1	58.5501	-0.00980672	0.267852	3.49629	0.0615066	0.567367	5
ENSGALG00000020876	AOX2	33.4344	0.557093	0.880364	3.49354	0.0616089	0.567936	7
ENSGALG00000026638	RELL2	25.8657	-8.15039	1.32296	3.49059	0.0617184	0.568027	13
ENSGALG00000013688	UROS	34.0551	-2.50893	0.326402	3.48567	0.0619025	0.568027	6
ENSGALG00000037353	TMEM131	107.711	-0.412903	0.195864	3.4862	0.0618824	0.568027	1
ENSGALG00000027152	HELZ	52.193	1.14627	0.226781	3.48769	0.0618266	0.568027	18
ENSGALG00000013583	FAM114A1	45.448	2.88291	0.332469	3.48645	0.061873	0.568027	4
ENSGALG00000002813	RPS10	328.479	2.9851	0.34492	3.49124	0.0616945	0.568027	26
ENSGALG00000050173	TCEA3	18.8964	4.14817	0.967515	3.4883	0.0618039	0.568027	23
ENSGALG00000023773		10.2567	0.343313	0.569754	3.48296	0.0620037	0.568584	3
ENSGALG00000010804	ANKMY2	148.765	-0.517193	0.18574	3.47988	0.0621193	0.569272	2
ENSGALG00000000226	TMEM9	13.9462	-1.62027	0.424891	3.4718	0.0624234	0.569451	26
ENSGALG00000037780	PMEPA1	108.817	-0.197496	0.238186	3.4779	0.0621935	0.569451	20
ENSGALG00000002690	PDPR	4.20395	0.00658227	0.887748	3.47483	0.0623091	0.569451	11
ENSGALG00000003199	MLX	81.1575	0.111716	0.198938	3.4752	0.0622953	0.569451	27
ENSGALG00000007964	CASTOR1	53.6171	0.215674	0.575489	3.47235	0.0624027	0.569451	15
ENSGALG00000003445	MGST3	111.478	0.341315	0.294257	3.47363	0.0623544	0.569451	8
ENSGALG00000003517	ZBTB8OS	42.9001	0.402559	0.261752	3.472	0.0624158	0.569451	23
ENSGALG00000002667	OLFML2B	15.6198	1.58626	0.443415	3.47019	0.0624841	0.569634	8
ENSGALG00000032664	UBE2B	131.743	0.347425	0.153639	3.4673	0.0625936	0.570261	13
ENSGALG00000036785	TRIM8	317.27	-1.62377	0.327613	3.4651	0.0626768	0.570587	6
ENSGALG00000016508		7.32029	0.608091	0.458952	3.4642	0.0627108	0.570587	3
ENSGALG00000042105	PLCB2	4.20159	-0.0259423	0.682571	3.46158	0.0628103	0.57083	5
ENSGALG00000038160	POLR1A	23.7243	1.10875	0.325499	3.46135	0.062819	0.57083	4
ENSGALG00000050224	GOLT1A	7.4648	-0.297359	1.75445	3.4591	0.0629045	0.570851	26
ENSGALG00000013452	ERP44	124.036	0.91413	0.17522	3.45594	0.063025	0.570851	2
ENSGALG00000009898	GAB1	36.3569	0.987162	0.256277	3.46002	0.0628697	0.570851	4
ENSGALG00000003294	ATAD5	21.8056	2.76704	0.412178	3.45692	0.0629875	0.570851	18
ENSGALG00000042492	PITX2	4.75411	2.93409	1.18508	3.45786	0.0629516	0.570851	4
ENSGALG00000033789	HSP90B1	1290.4	1.28074	0.187455	3.45354	0.0631164	0.571309	1
ENSGALG00000000812	OAZ1	1142.44	1.46374	0.259988	3.44825	0.0633189	0.572082	28
ENSGALG00000008381	TMEM237	28.7551	1.63866	0.276823	3.44811	0.0633242	0.572082	7
ENSGALG00000032247	ATP1A1	739.367	3.21682	0.250345	3.44927	0.0632797	0.572082	1
ENSGALG00000001860	RSBN1	13.3775	1.91412	0.469435	3.44598	0.0634057	0.572449	26
ENSGALG00000015593	EPHA7	50.5405	-3.69895	0.335615	3.43974	0.0636459	0.573596	3
ENSGALG00000014645	MEF2C	64.6515	-3.55282	0.26779	3.42603	0.0641762	0.573596	Z
ENSGALG00000011861	SYT16	2.79292	-1.87084	0.984529	3.43854	0.0636918	0.573596	5
ENSGALG00000051594	FBXO46	10.1396	-0.856965	0.450547	3.43748	0.0637329	0.573596	32
ENSGALG00000012952	BASP1	462.275	-0.621993	0.291778	3.4325	0.0639252	0.573596	2
ENSGALG00000016922	COMMD6	17.3978	-0.0347623	0.325305	3.42452	0.064235	0.573596	1
ENSGALG00000031917	ANKIB1	29.1276	0.0776085	0.29756	3.43315	0.0639	0.573596	2
ENSGALG00000015286	SESN1	35.2782	0.0920004	0.337409	3.43163	0.0639589	0.573596	3
ENSGALG00000010027	CFL2	68.91	0.475947	0.216177	3.43277	0.0639149	0.573596	5
ENSGALG00000007167	CLEC16A	34.2305	0.634216	0.318787	3.42713	0.0641336	0.573596	14
ENSGALG00000010991	ALG6	32.5292	0.674269	0.328877	3.42623	0.0641685	0.573596	8
ENSGALG00000041193	NFYB	57.493	1.00574	0.203914	3.42658	0.0641547	0.573596	1
ENSGALG00000004661	SHISA5	11.4929	1.09911	0.504053	3.42735	0.0641248	0.573596	12
ENSGALG00000004212	ADAM10	257.863	1.22157	0.172002	3.43125	0.0639736	0.573596	10
ENSGALG00000007299	THOC7	80.156	1.42846	0.23278	3.4283	0.0640881	0.573596	12
ENSGALG00000026422		56.1676	2.85846	0.47444	3.42363	0.0642696	0.573596	7
ENSGALG00000005597	CNN3	444.596	2.94061	0.209498	3.42554	0.0641951	0.573596	8
ENSGALG00000050425		3.08987	3.82696	1.09054	3.43974	0.0636458	0.573596	18
ENSGALG00000033953	SHROOM4	5.8446	-0.0204048	0.699719	3.42198	0.0643336	0.573802	4
ENSGALG00000017148		8.51919	3.16404	0.726595	3.42015	0.0644051	0.574074	1
ENSGALG00000008926	CADPS2	19.0991	-0.809549	0.347925	3.41263	0.0646992	0.576329	1
ENSGALG00000004039	MINOS1	163.658	-0.354402	0.332718	3.41151	0.0647433	0.576355	21
ENSGALG00000004326	GOSR1	53.6292	0.519617	0.251447	3.41041	0.0647865	0.576374	19
ENSGALG00000037307	IQCD	2.64287	0.116884	0.781916	3.40715	0.0649145	0.576415	15
ENSGALG00000036739	UBE2L3	251.991	0.493468	0.113917	3.40875	0.0648517	0.576415	15
ENSGALG00000009097	SNAP23	107.23	2.81571	0.230065	3.40802	0.0648801	0.576415	5
ENSGALG00000012894	CHRM2	19.3103	-5.01145	1.3514	3.40378	0.0650471	0.576869	1
ENSGALG00000012453	EPC2	14.9195	0.5631	0.39593	3.40376	0.065048	0.576869	7
ENSGALG00000026431	SEZ6	13.451	-8.13887	1.47166	3.38973	0.0656035	0.5785	19
ENSGALG00000012462	KIF5C	145.957	-3.28953	0.208025	3.39153	0.0655322	0.5785	7
ENSGALG00000014931	RAB28	37.8626	-2.32147	0.289559	3.39433	0.0654209	0.5785	4
ENSGALG00000010020	TTC7A	15.5707	-0.594404	0.400021	3.39755	0.0652935	0.5785	3
ENSGALG00000046000	ICE2	24.6555	0.299048	0.32509	3.39006	0.0655907	0.5785	10
ENSGALG00000035406	DSN1	26.6986	0.638943	0.277672	3.396	0.0653548	0.5785	30
ENSGALG00000002955	ADAMTSL2	6.98039	0.81124	0.546941	3.3914	0.0655374	0.5785	17
ENSGALG00000009052	LBH	152.076	2.19618	0.293824	3.39344	0.0654562	0.5785	3
ENSGALG00000039001	FILIP1	89.9421	4.14288	0.331475	3.39011	0.0655886	0.5785	3
ENSGALG00000013780	AIG1	51.3405	-0.792479	0.275013	3.38468	0.0658049	0.579831	3
ENSGALG00000037030	CREBL2	114.103	-0.329117	0.200696	3.38387	0.0658372	0.579831	1
ENSGALG00000039523	MRM1	4.65315	0.194666	0.809192	3.37892	0.0660351	0.580877	19
ENSGALG00000007955	SLC16A5	15.6887	0.939535	0.724463	3.37883	0.0660389	0.580877	18
ENSGALG00000005823	HDLBP	364.582	0.792533	0.186015	3.37766	0.0660858	0.580925	9
ENSGALG00000014094	STK38L	34.8324	0.091988	0.243517	3.37554	0.066171	0.581023	1
ENSGALG00000013848	MVK	47.9169	0.612635	0.260878	3.37531	0.0661799	0.581023	15
ENSGALG00000009075	CD99L2	32.4081	-1.35448	0.274649	3.37353	0.0662515	0.581287	4
ENSGALG00000014261	UCHL1	526.754	-2.42595	0.2791	3.37171	0.0663247	0.581383	4
ENSGALG00000054330		54.1102	-2.1717	0.303565	3.37002	0.0663928	0.581383	3
ENSGALG00000011505	MARK3	85.345	-0.109438	0.176189	3.36914	0.0664283	0.581383	5
ENSGALG00000047559	DENND2B	31.218	0.662724	0.326378	3.37074	0.0663639	0.581383	5
ENSGALG00000048200	MRPL33	68.4355	-0.23737	0.286062	3.36728	0.0665035	0.581677	3
ENSGALG00000002800	GRK7	4.39708	-0.206366	0.798034	3.36368	0.0666492	0.582565	9
ENSGALG00000035223	NDUFA6	73.3774	-0.0782474	0.362086	3.36271	0.0666882	0.582565	1
ENSGALG00000029408	BAZ1B	151.97	0.520213	0.164017	3.35986	0.0668038	0.58301	19
ENSGALG00000010243	PRDX1	752.398	2.40029	0.256607	3.3594	0.0668223	0.58301	8
ENSGALG00000048205		32.9461	0.496871	0.43872	3.35738	0.0669043	0.583362	30
ENSGALG00000014555	C1H12ORF57	45.5859	-1.81546	0.38814	3.35579	0.0669689	0.583532	1
ENSGALG00000020078	H3F3C	449.029	2.97548	0.295384	3.35486	0.0670071	0.583532	3
ENSGALG00000013135	GALNT1	166.278	-1.74533	0.232547	3.34749	0.0673077	0.584568	2
ENSGALG00000045036		3.92938	-1.40386	0.719944	3.34479	0.0674181	0.584568	4
ENSGALG00000042354	PREX2	47.4488	-0.818914	0.270179	3.34596	0.06737	0.584568	2
ENSGALG00000010560	EIF2AK2	30.4062	0.826416	0.270198	3.34776	0.0672966	0.584568	3
ENSGALG00000000417	SLC16A4	79.8926	1.34896	0.588829	3.34895	0.0672479	0.584568	26
ENSGALG00000017025	CKAP2	49.559	2.74504	0.380747	3.34527	0.0673983	0.584568	1
ENSGALG00000052636		6.60156	4.35717	0.944209	3.34641	0.0673517	0.584568	11
ENSGALG00000010182	SLC29A1	27.4651	-0.329035	0.283972	3.34211	0.0675279	0.585159	3
ENSGALG00000004711	PTCD1	19.7299	0.510718	0.368648	3.339	0.0676557	0.585542	14
ENSGALG00000050568		5.5081	1.08073	0.776341	3.33912	0.0676506	0.585542	8
ENSGALG00000035604	USB1	28.2124	0.395765	0.3828	3.33542	0.067803	0.586454	11
ENSGALG00000008608	FETUB	156.736	-1.02655	1.66894	3.33288	0.0679081	0.587001	9
ENSGALG00000003405	BSDC1	43.8617	-0.175285	0.247741	3.33121	0.0679767	0.587136	23
ENSGALG00000046896	COLGALT1	46.2402	0.878675	0.274572	3.33047	0.0680075	0.587136	KZ626839.1
ENSGALG00000004955		86.8829	-5.65449	0.449473	3.32351	0.068296	0.588531	12
ENSGALG00000054259		4.05988	-0.514579	0.899263	3.32252	0.0683371	0.588531	10
ENSGALG00000010901		49.7394	-0.416943	0.258593	3.32399	0.068276	0.588531	2
ENSGALG00000030863		11.1138	0.908051	1.36065	3.32419	0.0682675	0.588531	10
ENSGALG00000039068	RSF1	119.142	0.433704	0.186454	3.32098	0.068401	0.588719	1
ENSGALG00000012550	HMOX1	61.5166	1.20871	0.375652	3.31872	0.0684952	0.589168	1
ENSGALG00000048335		4.27013	2.51959	0.736361	3.31722	0.0685576	0.589343	8
ENSGALG00000002728	SLC16A3	10.3258	-2.41066	0.466462	3.30878	0.0689106	0.589545	18
ENSGALG00000007549	VAPB	277.487	-0.474528	0.146444	3.31192	0.0687789	0.589545	20
ENSGALG00000008739	MINDY3	38.2979	-0.458969	0.310708	3.30503	0.069068	0.589545	2
ENSGALG00000038672		38.6595	-0.415398	0.464188	3.30793	0.0689462	0.589545	23
ENSGALG00000050232		2.64537	-0.255091	0.892303	3.31186	0.0687816	0.589545	2
ENSGALG00000024332	CDC34	26.93	0.203622	0.383395	3.31184	0.0687824	0.589545	28
ENSGALG00000012658	TCP11X2	76.9174	0.853304	0.179334	3.30593	0.0690304	0.589545	1
ENSGALG00000034500	CIDEA	72.4624	0.921158	0.388504	3.30734	0.0689709	0.589545	2
ENSGALG00000022991	SMIM20	48.444	1.0771	0.342453	3.3047	0.069082	0.589545	4
ENSGALG00000017092	PAN3	22.7889	1.6464	0.325425	3.30962	0.0688755	0.589545	1
ENSGALG00000030313	RAD51	30.6734	3.08046	0.44565	3.3118	0.068784	0.589545	5
ENSGALG00000027707	ESM1	12.4204	4.20005	0.677442	3.30461	0.0690859	0.589545	Z
ENSGALG00000006647	DUSP8	9.87386	-2.59211	0.615733	3.30358	0.0691292	0.589554	5
ENSGALG00000028318	CDKN1A	59.794	-4.44131	0.451389	3.30182	0.0692031	0.589826	26
ENSGALG00000026811		5.94213	-1.70612	0.758719	3.29648	0.0694286	0.590081	Z
ENSGALG00000008818	IDH1	399.382	-1.02907	0.222623	3.28921	0.0697365	0.590081	7
ENSGALG00000053358		9.16893	-0.938666	1.70105	3.28988	0.0697082	0.590081	7
ENSGALG00000004108		94.6224	0.246493	0.172393	3.29678	0.0694159	0.590081	6
ENSGALG00000017119	TNFRSF19	40.483	0.278102	0.276855	3.28823	0.0697782	0.590081	1
ENSGALG00000020590	SGF29	54.2425	0.474134	0.236177	3.2894	0.0697284	0.590081	8
ENSGALG00000006960	RNF5	82.242	0.540311	0.182752	3.29198	0.0696192	0.590081	15
ENSGALG00000028119	CDC42SE1	28.0914	0.834677	0.325881	3.28979	0.069712	0.590081	25
ENSGALG00000015119	SS18	117.028	0.85515	0.16368	3.29046	0.0696834	0.590081	2
ENSGALG00000011248	PLCL2	24.638	0.879723	0.271731	3.29165	0.0696328	0.590081	2
ENSGALG00000046639	CYP2AC2	129.055	0.915039	1.581	3.28818	0.0697805	0.590081	3
ENSGALG00000017076	B3GLCT	17.2289	1.42227	0.337728	3.29999	0.0692804	0.590081	1
ENSGALG00000009602	MYO3B	4.29808	1.49702	0.904292	3.29821	0.0693553	0.590081	7
ENSGALG00000007667	GPR158	30.5911	-4.6308	0.504723	3.28527	0.0699039	0.590226	2
ENSGALG00000014858	ADCYAP1	51.6425	-4.44109	0.359257	3.28085	0.0700925	0.590226	2
ENSGALG00000004476	SEMA3G	22.9906	-2.97728	0.428385	3.28284	0.0700077	0.590226	12
ENSGALG00000041626	MEIS1	193.051	-1.08216	0.247162	3.28104	0.0700844	0.590226	3
ENSGALG00000039573		17.6202	-0.315043	0.385529	3.28099	0.0700868	0.590226	30
ENSGALG00000006738	CDK5RAP1	19.2468	0.906947	0.35013	3.28215	0.0700372	0.590226	20
ENSGALG00000000678	CITED4	109.298	1.9465	0.269379	3.28284	0.0700076	0.590226	23
ENSGALG00000003163	GNAO1	233.448	-4.23557	0.463425	3.27973	0.0701407	0.590277	11
ENSGALG00000015248	SNTG1	5.85007	-2.86046	0.863479	3.27018	0.0705501	0.590512	2
ENSGALG00000013886	LDLRAD4	30.3625	-1.21146	0.293233	3.27378	0.0703954	0.590512	2
ENSGALG00000019077		40.9162	-0.308637	0.303894	3.27034	0.0705431	0.590512	1
ENSGALG00000035980	REXO2	63.9774	0.70179	0.305888	3.26925	0.07059	0.590512	24
ENSGALG00000012791	TBXAS1	11.7723	0.861864	0.554761	3.2737	0.0703987	0.590512	1
ENSGALG00000009985	LSM6	27.2407	0.967448	0.296387	3.27476	0.0703533	0.590512	4
ENSGALG00000010700	RPA3	35.9221	1.2833	0.320425	3.27784	0.0702214	0.590512	2
ENSGALG00000005547	PIK3AP1	31.8641	3.41382	0.411365	3.27189	0.0704764	0.590512	6
ENSGALG00000012593	SLC28A3	8.92604	3.75327	0.536521	3.27492	0.0703462	0.590512	Z
ENSGALG00000036711	S100A11	46.7898	4.74112	0.499451	3.27027	0.070546	0.590512	25
ENSGALG00000023070	SPIA1	447.758	3.09792	1.07202	3.26817	0.0706364	0.590547	5
ENSGALG00000035675		7.44143	0.358254	0.583781	3.26354	0.0708359	0.591393	18
ENSGALG00000015006	MAB21L3	2.97011	1.05589	0.768083	3.26347	0.0708391	0.591393	1
ENSGALG00000011290	RPL15	603.756	2.27836	0.326439	3.26289	0.0708642	0.591393	2
ENSGALG00000007370	CLP1	17.4791	1.50765	0.323581	3.2596	0.0710066	0.592229	5
ENSGALG00000006812	TTC36	14.4603	2.5139	1.24763	3.25772	0.071088	0.592555	24
ENSGALG00000013782	CDH7	4.32557	-4.39348	1.40447	3.25248	0.0713155	0.593467	2
ENSGALG00000051456		2.80041	-2.8319	1.38516	3.25325	0.0712821	0.593467	32
ENSGALG00000015233	ATP1B1	911.994	-1.79663	0.222673	3.24389	0.0716904	0.593467	1
ENSGALG00000016512	NRBP1	41.1985	-1.14041	0.263137	3.25026	0.0714121	0.593467	3
ENSGALG00000041337	OTUD6A	103.652	-0.151308	0.184216	3.24971	0.0714361	0.593467	2
ENSGALG00000013878	PCYOX1	53.0111	-0.0387026	0.2797	3.24459	0.0716598	0.593467	22
ENSGALG00000010476	BNIP3	127.188	0.311923	0.18349	3.24591	0.0716018	0.593467	6
ENSGALG00000012207	CCNT2	22.7909	0.399911	0.303331	3.24473	0.0716534	0.593467	7
ENSGALG00000014957	WDR1	225.224	0.469041	0.168611	3.24787	0.0715165	0.593467	4
ENSGALG00000001859		2.97412	0.811881	0.822362	3.25133	0.0713653	0.593467	21
ENSGALG00000040060	NRF1	16.3585	1.06896	0.389235	3.24273	0.0717411	0.593467	1
ENSGALG00000029892	LMO2	47.4589	1.49046	0.424784	3.24257	0.0717481	0.593467	5
ENSGALG00000015195	RPS15	340.592	2.23815	0.394664	3.24864	0.0714829	0.593467	28
ENSGALG00000011966	RANGAP1	79.9949	0.0452827	0.253933	3.24141	0.0717989	0.593537	1
ENSGALG00000055119		3.99011	-0.0480998	0.867424	3.23889	0.0719094	0.594101	Z
ENSGALG00000001617	CAMKK1	17.1345	-1.68483	0.474149	3.23422	0.0721148	0.594396	19
ENSGALG00000000707	PSMD7	198.007	-0.417459	0.2242	3.236	0.0720363	0.594396	11
ENSGALG00000029319	UQCRB	274.841	-0.079937	0.314933	3.23588	0.0720416	0.594396	2
ENSGALG00000015274	TCEA1	52.0374	1.53116	0.229518	3.23429	0.0721116	0.594396	2
ENSGALG00000002701	DNAJC9	58.9838	2.17623	0.274719	3.23273	0.0721803	0.594586	6
ENSGALG00000011109	MAPK10	60.295	-6.77828	0.663503	3.23091	0.0722604	0.594896	4
ENSGALG00000047226		2.45951	-1.78771	1.75813	3.22912	0.0723396	0.595198	13
ENSGALG00000043499	EGFL7	37.9395	1.45371	0.313513	3.2272	0.0724242	0.595545	17
ENSGALG00000032980	DLGAP3	5.19715	-4.09212	1.11825	3.22479	0.0725313	0.595726	23
ENSGALG00000010397	GRID2	24.039	-3.32634	0.411517	3.22548	0.0725007	0.595726	4
ENSGALG00000013211	ST8SIA1	3.44381	-0.635243	0.800964	3.2192	0.0727792	0.596894	1
ENSGALG00000043405	BNIP3L	352.254	-0.319254	0.149814	3.21831	0.0728188	0.596894	22
ENSGALG00000041746	ZMAT2	110.354	0.647192	0.158307	3.21799	0.0728328	0.596894	13
ENSGALG00000016377	PXDN	32.7352	1.23354	0.266277	3.21679	0.0728865	0.596894	3
ENSGALG00000001175	C4BPA	112.719	1.5142	0.211157	3.21705	0.0728749	0.596894	26
ENSGALG00000051639	ANKRD61	4.33904	-1.62971	0.753927	3.21316	0.0730485	0.597871	14
ENSGALG00000008910		5.54529	-0.953698	0.722919	3.20724	0.0733129	0.598082	7
ENSGALG00000043373	ARVCF	69.852	-0.91074	0.21113	3.20685	0.0733303	0.598082	15
ENSGALG00000017135	CRYL1	79.9325	0.443274	0.340712	3.21061	0.0731623	0.598082	1
ENSGALG00000004783	C17H9orf16	49.6746	0.759661	0.255315	3.20919	0.0732256	0.598082	17
ENSGALG00000016356	TDRP	79.5971	1.27037	0.231019	3.20868	0.0732488	0.598082	3
ENSGALG00000006775	TGM2	171.116	3.7953	0.28202	3.20944	0.0732145	0.598082	20
ENSGALG00000003355		52.3345	-0.504044	0.252107	3.20476	0.0734244	0.598501	13
ENSGALG00000008539	ALG12	85.7827	0.852784	0.251403	3.20319	0.0734946	0.598724	1
ENSGALG00000043772		3.665	1.60163	0.86574	3.20187	0.0735542	0.598862	27
ENSGALG00000046169	PYM1	12.1334	0.123093	0.395967	3.19956	0.0736579	0.599358	33
ENSGALG00000010770	SCIN	179.867	3.66827	0.424153	3.19795	0.0737307	0.599602	2
ENSGALG00000015783	IMMT	144.113	-0.438035	0.241412	3.19683	0.0737811	0.599664	4
ENSGALG00000052338	SELENOW	112.904	-1.14546	0.193791	3.19476	0.0738745	0.599728	32
ENSGALG00000041573	IMPAD1	36.4507	-0.980056	0.304576	3.19524	0.0738531	0.599728	2
ENSGALG00000032856	GFRA2	154.654	-6.19971	0.520454	3.16633	0.0751713	0.600633	22
ENSGALG00000050798		10.8422	-1.41881	0.594222	3.18523	0.0743066	0.600633	Z
ENSGALG00000028876	SNN	27.256	-1.3017	0.330266	3.18372	0.0743753	0.600633	14
ENSGALG00000005369	BTBD10	50.4524	-1.12861	0.207851	3.17287	0.074871	0.600633	5
ENSGALG00000031440	PTPRU	12.3828	-1.08438	0.438698	3.1654	0.075214	0.600633	23
ENSGALG00000036567	ARMC1	142.47	-0.749089	0.137634	3.16728	0.0751274	0.600633	2
ENSGALG00000009709	MUM1L1	42.082	-0.586748	0.28847	3.16636	0.0751696	0.600633	28
ENSGALG00000048705	PFDN6	92.2546	-0.354408	0.396246	3.175	0.0747734	0.600633	16
ENSGALG00000011651	ARL1	181.884	-0.30652	0.213753	3.18558	0.0742906	0.600633	1
ENSGALG00000042883	VCPIP1	63.2809	-0.142265	0.218627	3.1716	0.074929	0.600633	2
ENSGALG00000001054	C20H20ORF24	122.85	-0.056507	0.167643	3.17893	0.0745936	0.600633	20
ENSGALG00000006127	FAM122A	33.3001	-0.00990872	0.275891	3.17793	0.0746391	0.600633	4
ENSGALG00000032858	RSL24D1	105.576	0.0791468	0.263023	3.16899	0.0750486	0.600633	10
ENSGALG00000007651	STAT1	92.8891	0.117733	0.375662	3.17381	0.0748275	0.600633	7
ENSGALG00000053058	LAMTOR2	12.967	0.185984	0.520349	3.16806	0.0750916	0.600633	25
ENSGALG00000001362	CLK3	20.1562	0.660794	0.365228	3.16463	0.0752494	0.600633	10
ENSGALG00000006043	RBBP6	237.184	0.676857	0.29062	3.18532	0.0743024	0.600633	14
ENSGALG00000037360	DDX17	141.046	0.814631	0.157513	3.17665	0.0746979	0.600633	1
ENSGALG00000050621	MRPS16	52.1481	0.829901	0.222748	3.17995	0.0745471	0.600633	21
ENSGALG00000034777	VPS13D	74.1961	0.911431	0.21451	3.16822	0.0750842	0.600633	21
ENSGALG00000013804	SRD5A3	23.0052	1.00063	0.34206	3.18486	0.0743235	0.600633	4
ENSGALG00000005330	SNCAIP	12.7233	1.15785	0.37083	3.18281	0.0744168	0.600633	Z
ENSGALG00000005889	CCDC18	29.452	1.24919	0.344241	3.17114	0.07495	0.600633	8
ENSGALG00000002346	CLSPN	10.0964	1.71864	0.678792	3.17475	0.0747847	0.600633	23
ENSGALG00000011643	UTP20	29.4018	1.75625	0.356569	3.17004	0.0750006	0.600633	1
ENSGALG00000011475	RPL37A	473.713	1.78278	0.374424	3.19054	0.0740655	0.600633	7
ENSGALG00000041380	BF2	284.76	2.4533	0.265818	3.16414	0.0752721	0.600633	16
ENSGALG00000007132	ACOX2	89.1929	2.84745	0.431569	3.17143	0.0749366	0.600633	12
ENSGALG00000046187	PARP12	30.6784	3.08847	0.358995	3.18407	0.0743594	0.600633	1
ENSGALG00000030002	KRT18	65.3816	7.73451	0.913425	3.16841	0.0750757	0.600633	33
ENSGALG00000043555	NPNT	42.7015	0.895911	0.504121	3.16096	0.075419	0.601464	4
ENSGALG00000006818		163.4	0.0990972	0.174585	3.15969	0.0754774	0.601587	24
ENSGALG00000004247	MORN3	2.47321	-0.539033	0.772646	3.15644	0.0756281	0.601761	15
ENSGALG00000002942	JMJD1C	150.162	0.691606	0.158025	3.15814	0.0755491	0.601761	6
ENSGALG00000034859	COMMD9	34.0517	0.799276	0.266656	3.15722	0.0755919	0.601761	5
ENSGALG00000003337	EIF3I	180.593	0.983872	0.219697	3.14877	0.0759844	0.604253	23
ENSGALG00000009540	YAF2	85.434	-0.95329	0.189614	3.14421	0.0761969	0.604571	1
ENSGALG00000016456	LPIN1	19.7168	-0.0796904	0.576321	3.14421	0.0761969	0.604571	3
ENSGALG00000042418	CHEK1	9.15605	1.36423	0.569952	3.14461	0.0761781	0.604571	24
ENSGALG00000017023	NEK5	3.1365	2.36779	0.853113	3.14686	0.0760731	0.604571	1
ENSGALG00000002463		21.5983	2.00195	0.357185	3.14327	0.0762407	0.604576	19
ENSGALG00000027688	NDUFB4	139.488	-0.0472891	0.325802	3.14047	0.0763716	0.605271	1
ENSGALG00000000637	ZBTB48	9.56577	0.70915	0.465424	3.13892	0.0764445	0.605506	21
ENSGALG00000035816	FDXR	22.6336	0.123558	0.33119	3.13786	0.0764942	0.605558	18
ENSGALG00000005747		5.40465	3.0576	0.959758	3.13474	0.0766406	0.606116	4
ENSGALG00000031762	TMEM98	10.8962	4.8119	0.958841	3.13451	0.0766512	0.606116	27
ENSGALG00000026948	ADD2	11.5308	-5.53049	1.07278	3.13224	0.0767584	0.606621	22
ENSGALG00000014201	PARVB	8.08835	-1.17177	0.596618	3.12537	0.0770824	0.607468	1
ENSGALG00000004200	DPP9	59.031	-0.0652656	0.236826	3.12753	0.0769802	0.607468	28
ENSGALG00000031160	GRSF1	31.4688	0.213573	0.380076	3.12666	0.0770216	0.607468	4
ENSGALG00000053074		28.7984	0.464279	1.57494	3.12547	0.0770778	0.607468	1
ENSGALG00000001371	HS3ST3A1	3.12548	2.65389	0.836825	3.12689	0.0770103	0.607468	18
ENSGALG00000041644	ATP11A	14.29	2.46264	0.553775	3.12191	0.0772462	0.608417	1
ENSGALG00000008852	DNAJC19	35.8344	1.10506	0.377655	3.12001	0.0773361	0.608783	9
ENSGALG00000009596	TMEM117	6.78864	0.155759	0.544109	3.11807	0.0774283	0.608824	1
ENSGALG00000030598	BTAF1	35.7772	1.23569	0.259319	3.11856	0.0774051	0.608824	6
ENSGALG00000033304	MYBL1	3.32522	3.00445	1.01492	3.1167	0.0774936	0.608996	2
ENSGALG00000039124	KLHL3	17.8621	-2.30654	0.656505	3.1125	0.0776938	0.609099	13
ENSGALG00000011164		47.6205	-1.38019	0.322437	3.11339	0.0776512	0.609099	2
ENSGALG00000031325	TGFB1	5.7154	-1.08214	0.681885	3.11265	0.0776862	0.609099	32
ENSGALG00000042851	PPARGC1A	13.9662	-0.792439	0.544816	3.11186	0.0777241	0.609099	4
ENSGALG00000040041		38.8962	-0.541014	0.267124	3.11548	0.0775516	0.609099	13
ENSGALG00000054943		3.88096	-4.48932	1.4071	3.10759	0.0779282	0.61013	14
ENSGALG00000015032		10.3584	0.495522	0.490195	3.10729	0.0779427	0.61013	Z
ENSGALG00000022980	CDKN1B	57.7663	0.953863	0.243625	3.10462	0.0780705	0.610449	1
ENSGALG00000012126	CFI	89.3211	1.70076	0.674198	3.10512	0.0780465	0.610449	4
ENSGALG00000006037	MCM2	39.2586	2.87078	0.481938	3.10305	0.0781458	0.610696	12
ENSGALG00000047532		4.13089	-1.70306	0.912339	3.10063	0.0782619	0.610936	25
ENSGALG00000000667	EDN2	6.31366	-0.4606	0.676081	3.1006	0.0782636	0.610936	23
ENSGALG00000031551	ZDHHC9	34.4753	-0.45098	0.35086	3.09634	0.0784687	0.612196	4
ENSGALG00000013232	RHBG	10.8525	0.287488	0.510164	3.09536	0.0785159	0.612223	25
ENSGALG00000035912	CTIF	13.2541	-2.33145	0.448692	3.08948	0.0787998	0.612601	Z
ENSGALG00000008477	EXOC4	80.4588	-0.33248	0.246268	3.09114	0.0787196	0.612601	1
ENSGALG00000031263	TBL2	13.6051	0.00850412	0.548397	3.08738	0.0789015	0.612601	19
ENSGALG00000041873	MFN1	107.204	0.937449	0.278288	3.08847	0.0788489	0.612601	9
ENSGALG00000035207	TDO2	86.591	1.24439	0.50229	3.08856	0.0788444	0.612601	4
ENSGALG00000014568	EMG1	24.1324	1.27949	0.340761	3.09016	0.078767	0.612601	1
ENSGALG00000050414		3.33592	1.73538	1.13328	3.08904	0.0788211	0.612601	10
ENSGALG00000011806		12.2585	3.71347	0.799936	3.08713	0.0789141	0.612601	7
ENSGALG00000043447	LAS1L	76.5969	-0.376185	0.208521	3.08601	0.0789681	0.61268	4
ENSGALG00000031843	ARHGAP18	30.0134	-0.324821	0.341934	3.0849	0.079022	0.61276	3
ENSGALG00000034573	ABCF2	61.3238	-0.0461939	0.213845	3.08235	0.0791461	0.612832	2
ENSGALG00000007778	PES1	72.7491	0.247942	0.24827	3.08201	0.0791626	0.612832	15
ENSGALG00000004646		18.8397	1.93049	0.337675	3.08273	0.0791275	0.612832	21
ENSGALG00000024378	ZNF414	7.95866	-1.03469	0.497029	3.07766	0.0793746	0.613511	28
ENSGALG00000042079	NID1	71.6816	2.22067	0.387077	3.07752	0.0793817	0.613511	3
ENSGALG00000028696	FTL	45.2323	2.48552	0.277297	3.07918	0.0793005	0.613511	5
ENSGALG00000016154	ARC	62.3603	-6.81733	0.673287	3.07515	0.0794971	0.613727	2
ENSGALG00000012624	PRXL2C	21.6468	4.62499	0.539781	3.07602	0.0794547	0.613727	Z
ENSGALG00000051336	ANKLE1	5.04779	-0.288725	0.63609	3.07264	0.0796201	0.614338	28
ENSGALG00000037396	ASB8	15.7319	-0.24927	0.363926	3.07078	0.0797113	0.614703	33
ENSGALG00000044224		10.1251	0.865582	0.555924	3.06766	0.0798643	0.615544	7
ENSGALG00000014426	KPNA1	7.63634	-0.357505	0.546498	3.06562	0.0799647	0.615978	1
ENSGALG00000020688	CYP4A22	75.5362	-2.73711	0.49366	3.06297	0.0800949	0.616643	8
ENSGALG00000033888	IDH3B	107.635	-1.60556	0.161704	3.0589	0.0802961	0.61721	4
ENSGALG00000011170	WIPF3	7.99932	-1.52173	0.644008	3.05235	0.0806202	0.61721	2
ENSGALG00000027240	TSPAN13	183.64	-1.12771	0.201993	3.05189	0.080643	0.61721	2
ENSGALG00000005673	DTWD1	40.4626	-0.0627351	0.248361	3.0508	0.0806972	0.61721	10
ENSGALG00000015517	KLHL32	10.5506	-0.0260337	0.517416	3.05097	0.0806889	0.61721	3
ENSGALG00000046049		10.8135	0.758649	0.385943	3.05944	0.0802695	0.61721	10
ENSGALG00000020164	GAR1	46.9851	0.799671	0.320949	3.05154	0.0806606	0.61721	4
ENSGALG00000002013	MEAF6	73.3754	1.14865	0.200423	3.05565	0.0804568	0.61721	23
ENSGALG00000033996	TMEM220	19.8862	1.23002	0.520815	3.05556	0.0804613	0.61721	18
ENSGALG00000028409	SNRPGP15	35.3139	1.49921	0.286374	3.05389	0.0805441	0.61721	22
ENSGALG00000016584	EGFL6	2.83808	1.73144	0.898075	3.05314	0.0805812	0.61721	1
ENSGALG00000004325	P4HA1	107.454	2.63252	0.186023	3.05574	0.0804524	0.61721	6
ENSGALG00000033498		81.9275	0.985921	0.363009	3.04825	0.0808242	0.617845	5
ENSGALG00000012123	PAX6	3.01298	-6.55174	1.61701	3.04088	0.081192	0.61866	5
ENSGALG00000036686	PLTP	90.6982	-3.33937	0.288148	3.04277	0.0810972	0.61866	20
ENSGALG00000001467	ANKFY1	16.2879	0.135251	0.394014	3.04124	0.0811738	0.61866	19
ENSGALG00000016918	GATD3AL1	83.064	0.50349	0.247871	3.04115	0.0811786	0.61866	1
ENSGALG00000011343	CNPPD1	48.3755	1.04541	0.320728	3.0408	0.0811958	0.61866	7
ENSGALG00000030022	FANCL	32.0967	1.46816	0.343647	3.04442	0.0810148	0.61866	3
ENSGALG00000004455	USP34	111.052	0.620745	0.158906	3.03869	0.0813013	0.619127	3
ENSGALG00000025842	TPM2	738.076	5.58769	0.328664	3.03774	0.0813493	0.619156	Z
ENSGALG00000000259	PSMF1	69.9127	-0.249931	0.191983	3.03496	0.0814885	0.619879	20
ENSGALG00000047182	ACHE	21.747	-6.99566	1.07737	3.02686	0.0818962	0.622122	31
ENSGALG00000007334	ABAT	145.913	-2.8887	0.307241	3.02455	0.0820129	0.622122	14
ENSGALG00000004186	NSRP1	147.367	-0.155294	0.196739	3.0228	0.0821014	0.622122	19
ENSGALG00000001546	ZZEF1	25.63	0.26513	0.315532	3.02119	0.082183	0.622122	19
ENSGALG00000010055	DAAM2	65.9352	0.421174	0.219432	3.02593	0.0819433	0.622122	3
ENSGALG00000002407	HYDIN	2.65724	0.769667	0.908214	3.02423	0.0820292	0.622122	11
ENSGALG00000039615	MSN	206.72	2.2848	0.168463	3.02702	0.0818885	0.622122	4
ENSGALG00000034213	TNFRSF1B	15.1421	2.34194	0.477563	3.02204	0.0821399	0.622122	21
ENSGALG00000013265	GYS2	31.7572	4.00072	0.970246	3.02218	0.0821327	0.622122	1
ENSGALG00000000820		9.17814	-2.90966	0.666772	3.01767	0.0823615	0.62265	23
ENSGALG00000015204	ATG3	92.2107	0.150065	0.189088	3.0182	0.0823349	0.62265	1
ENSGALG00000048876	LEAP2	30.5267	0.69057	1.70977	3.01564	0.0824651	0.62265	13
ENSGALG00000051040	TMEM251	22.4104	0.960341	0.315436	3.0166	0.0824158	0.62265	5
ENSGALG00000034264		26.8123	1.03652	0.318008	3.01544	0.0824749	0.62265	5
ENSGALG00000005258	SSTR5	9.11656	-5.65615	1.36335	3.01244	0.0826279	0.62283	14
ENSGALG00000037733		34.5592	-1.35989	0.279508	3.01001	0.0827515	0.62283	28
ENSGALG00000011035	AK4	219.89	-0.338469	0.237828	3.01143	0.0826793	0.62283	8
ENSGALG00000002288	LIG3	33.7007	0.877038	0.262771	3.01327	0.0825854	0.62283	19
ENSGALG00000002891	ACADL	332.991	0.966611	0.17858	3.01033	0.0827354	0.62283	7
ENSGALG00000012759	NUP37	63.6659	1.70857	0.215348	3.00974	0.0827654	0.62283	1
ENSGALG00000041433	MSL3	42.3849	0.860144	0.247624	3.00731	0.0828896	0.623429	1
ENSGALG00000013940	LNX1	22.8339	-0.659903	0.439272	3.00321	0.0830998	0.62411	4
ENSGALG00000047915		3.6703	0.884457	0.73181	3.00325	0.0830975	0.62411	Z
ENSGALG00000003148	SPAG16	6.99693	2.46966	0.776332	3.00294	0.0831137	0.62411	7
ENSGALG00000008032		38.8213	-4.86251	0.501218	2.99819	0.0833577	0.624978	1
ENSGALG00000031450	MYO7A	19.2268	-0.270345	0.747916	2.99889	0.0833215	0.624978	1
ENSGALG00000004444	SHCBP1	3.65458	0.727237	0.769552	2.99722	0.0834077	0.624978	11
ENSGALG00000026704	GPX8	23.1541	4.61748	0.416751	2.99782	0.0833767	0.624978	Z
ENSGALG00000014551		44.1293	1.70507	0.431569	2.99277	0.0836368	0.62636	1
ENSGALG00000003243	RAD54L2	15.6831	-1.01046	0.41711	2.9873	0.0839199	0.628144	12
ENSGALG00000012994	ERC1	160.431	-1.33318	0.204753	2.98048	0.0842741	0.628588	1
ENSGALG00000016485	RHOB	199.589	-1.1916	0.309484	2.97926	0.084338	0.628588	3
ENSGALG00000001639	MTF1	26.1777	-0.237837	0.33147	2.9852	0.0840291	0.628588	23
ENSGALG00000016313	GCLC	108.533	0.140402	0.340807	2.97999	0.0842996	0.628588	3
ENSGALG00000026822	WDR81	40.3657	0.540607	0.25821	2.98051	0.0842726	0.628588	19
ENSGALG00000009224	TTC30B	10.4802	1.02977	0.406721	2.98336	0.0841245	0.628588	7
ENSGALG00000005338	RPS21	218.992	2.11707	0.358908	2.98045	0.0842756	0.628588	20
ENSGALG00000017330	RPS3	914.341	2.30726	0.32779	2.984	0.0840914	0.628588	1
ENSGALG00000005400	CACNA2D3	20.9955	-1.09588	0.360496	2.97752	0.0844286	0.628928	12
ENSGALG00000019316	TOMM22	142.515	0.139263	0.206347	2.97384	0.0846207	0.629355	1
ENSGALG00000031983	MPHOSPH6	65.5734	0.875546	0.220651	2.97518	0.0845508	0.629355	11
ENSGALG00000055035		3.5238	0.905743	0.824571	2.97431	0.0845963	0.629355	4
ENSGALG00000020742	PPRC1	12.7868	-1.10455	0.525926	2.9717	0.0847327	0.629792	6
ENSGALG00000016794	MRPS9	37.774	0.939812	0.295834	2.971	0.0847694	0.629792	1
ENSGALG00000013575	IFI6	18.8291	4.37977	1.12811	2.97003	0.0848205	0.629838	2
ENSGALG00000041120	METTL24	5.62652	-0.397855	0.753763	2.96867	0.0848916	0.629953	3
ENSGALG00000016486	HS1BP3	57.1115	2.7052	0.397873	2.96802	0.0849258	0.629953	3
ENSGALG00000053815		6.50342	2.11207	1.25137	2.96691	0.0849842	0.630052	20
ENSGALG00000028979	FN3KRP	50.1986	0.115452	0.313753	2.96441	0.0851157	0.630603	18
ENSGALG00000027132		6.66324	1.6436	0.682375	2.96378	0.0851486	0.630603	28
ENSGALG00000037043	PIK3C2B	4.56445	-1.28121	0.715601	2.96221	0.0852312	0.630882	26
ENSGALG00000015313	PDSS2	17.1201	0.371257	0.440051	2.96056	0.0853182	0.631192	3
ENSGALG00000036492	DAGLA	9.1545	-0.0454551	0.499849	2.95836	0.0854348	0.63156	5
ENSGALG00000016044	SIM2	18.7781	0.957894	0.993933	2.95791	0.0854581	0.63156	1
ENSGALG00000030209	CPZ	22.2566	1.59399	0.455912	2.95678	0.0855179	0.63167	4
ENSGALG00000011798	HEBP1	88.677	-0.658086	0.313121	2.9539	0.0856705	0.63213	1
ENSGALG00000016357	PRDX4	57.3306	2.58403	0.36936	2.95435	0.0856465	0.63213	1
ENSGALG00000016251		177.222	-3.65589	0.215499	2.95284	0.085727	0.632214	1
ENSGALG00000051442	TSC22D1	90.8544	-0.545491	0.320446	2.95122	0.0858126	0.632513	1
ENSGALG00000008506	MRPS25	86.8186	0.850412	0.356616	2.94905	0.085928	0.632697	12
ENSGALG00000032173	TADA1	32.5187	1.87928	0.333374	2.94954	0.0859018	0.632697	8
ENSGALG00000010853	C8B	188.469	-1.87363	0.809424	2.94432	0.0861799	0.632954	8
ENSGALG00000041927	FZD9	6.28454	-0.391833	0.836326	2.94439	0.0861764	0.632954	19
ENSGALG00000017156	DDX10	53.8188	0.432888	0.232684	2.94532	0.0861266	0.632954	1
ENSGALG00000002786	PSTPIP1	4.49607	1.41073	0.786506	2.94342	0.0862278	0.632954	10
ENSGALG00000031248	RMDN1	50.9008	1.66006	0.454373	2.94331	0.0862339	0.632954	2
ENSGALG00000011544	BCL2L14	17.6452	3.2335	1.04966	2.9441	0.0861918	0.632954	1
ENSGALG00000010886	PAQR3	3.92059	0.193329	0.880888	2.93877	0.0864767	0.634404	4
ENSGALG00000011239	OXNAD1	35.4203	1.08738	0.282071	2.93705	0.0865685	0.634745	2
ENSGALG00000007912	ATP9A	14.6664	-1.60158	0.427763	2.93455	0.0867027	0.635064	20
ENSGALG00000008675	SLC25A5	157.608	-1.12161	0.244406	2.93464	0.0866978	0.635064	4
ENSGALG00000001042	MTMR4	26.7582	-0.649359	0.295606	2.93364	0.0867517	0.635091	19
ENSGALG00000030008	HHEX	16.3187	0.881191	0.661596	2.93254	0.0868109	0.635193	6
ENSGALG00000043002	TOMM6	101.506	-0.463649	0.398645	2.92969	0.0869642	0.635319	26
ENSGALG00000036019	POLR2K	27.9816	0.439566	0.254434	2.92975	0.0869608	0.635319	2
ENSGALG00000037525	FGFRL1	53.6911	1.34016	0.371174	2.9299	0.0869531	0.635319	4
ENSGALG00000017611	NTMT1	51.3864	-0.0502326	0.256643	2.92813	0.0870484	0.635603	17
ENSGALG00000042182	OXR1	231.386	-1.55572	0.232638	2.92725	0.0870955	0.635616	2
ENSGALG00000051365		13.2022	-0.216393	0.414832	2.92111	0.0874277	0.635698	6
ENSGALG00000034610	ARFGEF1	78.3647	-0.159066	0.196652	2.92248	0.0873536	0.635698	2
ENSGALG00000042875	HMGB1	493.17	0.0795909	0.192542	2.9243	0.0872549	0.635698	1
ENSGALG00000010283	GTF2E2	63.4587	0.759795	0.233516	2.92382	0.0872808	0.635698	4
ENSGALG00000039316	FAM120A	99.4354	1.0863	0.237406	2.91978	0.0874998	0.635698	12
ENSGALG00000035493	POC1B	27.5617	1.35499	0.394941	2.92201	0.0873788	0.635698	1
ENSGALG00000028900	CENPT	15.8066	1.96791	0.606649	2.9194	0.0875205	0.635698	11
ENSGALG00000050170		2.82652	2.199	1.00131	2.91866	0.0875604	0.635698	5
ENSGALG00000012684	DEK	78.138	2.42928	0.224559	2.9191	0.0875369	0.635698	2
ENSGALG00000049538	RPS28	55.6473	2.79832	0.437603	2.91987	0.0874951	0.635698	28
ENSGALG00000038753	SAR1B	260.621	0.248614	0.157359	2.91744	0.087627	0.635715	13
ENSGALG00000053025		6.23068	2.58381	1.14458	2.91695	0.0876535	0.635715	13
ENSGALG00000042137	ELK4	5.67758	-0.498915	0.560207	2.91483	0.0877689	0.636222	26
ENSGALG00000009458		5.78531	-7.18675	1.54032	2.91286	0.087876	0.636383	9
ENSGALG00000005971	RIC3	14.4129	-1.63296	0.359291	2.91275	0.087882	0.636383	5
ENSGALG00000015141	GDA	17.5987	-2.25937	0.473605	2.90296	0.0884172	0.637623	Z
ENSGALG00000026780	TPGS1	10.8032	-2.13525	0.464812	2.90437	0.0883399	0.637623	28
ENSGALG00000012702	JARID2	114.791	-1.01364	0.180972	2.9043	0.0883437	0.637623	2
ENSGALG00000028402		10.7207	-0.965956	1.69909	2.90832	0.0881238	0.637623	5
ENSGALG00000008097	CELF1	58.2803	0.558354	0.233629	2.90637	0.0882301	0.637623	5
ENSGALG00000012317		4.85497	1.91881	0.785572	2.90373	0.0883747	0.637623	3
ENSGALG00000009947	PLEKHH2	35.4827	2.3374	0.417899	2.90729	0.0881797	0.637623	3
ENSGALG00000027483	GLRX	9.46708	3.74027	0.805006	2.9053	0.088289	0.637623	Z
ENSGALG00000003969	EMC1	73.3773	0.348242	0.211746	2.90097	0.0885261	0.63808	21
ENSGALG00000031062	BAG5	57.6713	-1.22293	0.229684	2.89835	0.0886705	0.638136	5
ENSGALG00000043208	TRAFD1	35.704	0.282391	0.245972	2.89851	0.0886614	0.638136	15
ENSGALG00000006011	KIAA0753	28.6044	1.84299	0.299471	2.89975	0.0885934	0.638136	19
ENSGALG00000002487	SFSWAP	93.6954	1.27545	0.18517	2.89674	0.0887587	0.638443	15
ENSGALG00000001093	TCF3	62.5015	0.00969175	0.253208	2.89492	0.0888592	0.638722	28
ENSGALG00000014031	ETFRF1	38.2249	0.574556	0.268451	2.89388	0.0889166	0.638722	1
ENSGALG00000023708	UBXN10	6.88902	1.50136	0.520439	2.89273	0.0889798	0.638722	21
ENSGALG00000014386	SEPSECS	55.0128	2.1829	0.300893	2.89328	0.0889495	0.638722	4
ENSGALG00000005014		9.42708	-3.59411	0.690862	2.89179	0.0890318	0.638767	4
ENSGALG00000014242	BEND4	8.02836	-0.168305	0.482655	2.88567	0.089371	0.640233	4
ENSGALG00000002937	PSME3	131.498	0.402606	0.206317	2.88481	0.0894188	0.640233	27
ENSGALG00000016215	DIPK2B	10.2182	2.13903	0.552561	2.88557	0.0893763	0.640233	1
ENSGALG00000053584		5.76881	4.4361	0.985781	2.88698	0.0892984	0.640233	W
ENSGALG00000001817	CTCF	102.039	-0.150396	0.210024	2.88191	0.0895795	0.641056	11
ENSGALG00000028158	FGF7	22.0681	7.41559	1.43758	2.88066	0.089649	0.641226	10
ENSGALG00000003286	ACSBG1	23.0397	-3.68719	0.392588	2.87789	0.0898037	0.641526	10
ENSGALG00000014189	SULT4A1	40.5061	-2.65294	0.316834	2.86753	0.0903833	0.641526	1
ENSGALG00000000336	PPP1R12B	26.7937	-1.38301	0.286675	2.85634	0.0910143	0.641526	26
ENSGALG00000001377	POLRMT	15.395	-1.16474	0.407167	2.86138	0.0907298	0.641526	28
ENSGALG00000001334	GNB1	382.985	-1.01609	0.1603	2.8537	0.0911638	0.641526	21
ENSGALG00000008550	MRPS5	106.986	-0.490012	0.175028	2.86936	0.0902809	0.641526	3
ENSGALG00000016816	CDC16	31.7836	-0.238578	0.261743	2.8627	0.0906555	0.641526	1
ENSGALG00000003937	GEMIN5	42.3683	0.21391	0.352164	2.8574	0.0909543	0.641526	13
ENSGALG00000004034	CAPZB	234.561	0.235695	0.127872	2.86502	0.0905246	0.641526	21
ENSGALG00000012724	PAK1IP1	45.3022	0.411362	0.227807	2.87288	0.0900835	0.641526	2
ENSGALG00000000751	ARNT	39.4778	0.41723	0.223872	2.87905	0.0897389	0.641526	25
ENSGALG00000010954	MALSU1	31.4066	0.516661	0.313125	2.86222	0.0906822	0.641526	2
ENSGALG00000015511	ROBO1	43.8153	0.580022	0.261676	2.86972	0.0902606	0.641526	1
ENSGALG00000005425	OGT	206.419	0.613617	0.172689	2.85563	0.0910545	0.641526	4
ENSGALG00000001840	TEK	30.2172	0.651314	0.409387	2.8614	0.0907286	0.641526	Z
ENSGALG00000029332	C5H15orf57	74.9478	0.692767	0.247884	2.8723	0.090116	0.641526	5
ENSGALG00000015284	RGMB	8.33675	0.844495	0.552346	2.87528	0.0899494	0.641526	Z
ENSGALG00000010798	DHCR24	193.961	0.856675	0.242325	2.86201	0.0906942	0.641526	8
ENSGALG00000006194	SLC52A3	6.49623	0.904236	0.612286	2.85851	0.0908916	0.641526	20
ENSGALG00000010621	DPY30	33.0024	0.935635	0.275824	2.87692	0.0898578	0.641526	3
ENSGALG00000003907	N4BP1	41.5042	1.03112	0.235677	2.85753	0.0909471	0.641526	11
ENSGALG00000012919	YARS2	14.5449	1.03959	0.385423	2.86076	0.0907645	0.641526	1
ENSGALG00000002379	MRPS17	88.3984	1.30391	0.206594	2.85406	0.0911436	0.641526	19
ENSGALG00000023872	NIBAN2	56.5969	1.3768	0.309426	2.86088	0.0907578	0.641526	17
ENSGALG00000013092	STRAP	68.1256	1.48356	0.267696	2.85226	0.0912458	0.641526	1
ENSGALG00000006978	APOOL	67.2847	1.51569	0.202017	2.85222	0.0912477	0.641526	4
ENSGALG00000016479	LAPTM4A	931.184	1.64872	0.163699	2.85955	0.0908328	0.641526	3
ENSGALG00000015105	PSIP1	165.841	1.65342	0.236757	2.87347	0.0900505	0.641526	Z
ENSGALG00000046715		23.8528	1.86629	1.23687	2.86135	0.0907314	0.641526	Z
ENSGALG00000009214	CRLS1	33.5456	1.9123	0.368219	2.8677	0.0903741	0.641526	3
ENSGALG00000015283	CEP57L1	4.49932	2.05074	0.891053	2.85852	0.0908908	0.641526	3
ENSGALG00000017299	RPS11	453.969	2.5253	0.353166	2.85398	0.0911478	0.641526	1
ENSGALG00000038433	SPON2	106.899	5.50723	0.762701	2.85308	0.0911989	0.641526	4
ENSGALG00000054558		22.9987	5.57159	0.551016	2.86168	0.0907128	0.641526	6
ENSGALG00000034109	GRIA3	88.47	-4.29046	0.284831	2.84696	0.0915469	0.641698	4
ENSGALG00000015418		4.71147	-2.15054	0.840386	2.84859	0.0914541	0.641698	1
ENSGALG00000013624		33.3054	-1.9226	0.307591	2.84999	0.0913744	0.641698	2
ENSGALG00000053469		3.2085	-0.59775	0.928744	2.84807	0.0914837	0.641698	2
ENSGALG00000031700	TRPS1	26.6004	-0.371248	0.355278	2.84767	0.0915066	0.641698	2
ENSGALG00000010046	FAM177A1	80.3049	0.376101	0.209359	2.84885	0.0914395	0.641698	5
[truncated: 21,291 more rows]
