# Supplementary material for: Multi-layered dosage compensation of the avian Z chromosome by increased transcriptional burst frequency and elevated translational rates
Source: Nat Commun. 2025 Oct 13;16:9088. doi: 10.1038/s41467-025-64817-w (PMC12518621; doi:10.1038/s41467-025-64817-w)
Supplement: Supplementary file 7 — Supplementary Dataset 3 [file 41467_2025_64817_MOESM7_ESM.xlsx]

## Sheet: intersex_vs_female
Supplementary Data 3: Intersex vs Female differential gene expression using DESeq2 LRT test
gene	baseMean	log2FoldChange	lfcSE	stat	pvalue	padj	gene_name	chromosome
ENSGALG00000000003	8.85337	-0.393006	0.417063	0.905085	0.341422	0.845933	PANX2	1
ENSGALG00000000011	48.1001	-0.114806	0.195365	0.345542	0.556647	0.930016	C10orf88	6
ENSGALG00000000044	2.33647	0.223349	0.922508	0.0590133	0.808062	0.982905	WFIKKN1	14
ENSGALG00000000048	1.07615	1.32935	1.20301	1.25952	0.261742	0.793978	NA	25
ENSGALG00000000055	62.5695	0.127698	0.15051	0.717709	0.396896	0.876808	LAMTOR3	4
ENSGALG00000000059	34.9945	-0.0976807	0.255964	0.145342	0.703027	0.964701	TUBB3	11
ENSGALG00000000067	27.6209	-0.181764	0.246073	0.547603	0.459299	0.903141	SPR	4
ENSGALG00000000071	14.2596	-0.806079	0.410984	3.87367	0.0490491	0.427984	NA	1
ENSGALG00000000086	190.036	-0.135963	0.0978217	1.93368	0.164357	0.692873	TIMM17B	26
ENSGALG00000000091	83.2863	0.0486116	0.14077	0.119203	0.7299	0.969789	INTS4	1
ENSGALG00000000094	155.374	-0.114721	0.110007	1.08783	0.296952	0.82603	ADIPOR1	26
ENSGALG00000000102	36.8018	-0.0500288	0.220965	0.0512716	0.820865	0.98384	UBE2T	26
ENSGALG00000000104	2.91427	0.226518	0.785418	0.0834834	0.772631	0.977438	NA	26
ENSGALG00000000106	73.6856	-0.193609	0.157902	1.50584	0.219775	0.756498	LRIF1	26
ENSGALG00000000107	0.750713	-1.34505	1.81379	0.544313	0.460651	NA	TRIM7.1	16
ENSGALG00000000109	28.4092	0.128265	0.24469	0.274798	0.600132	0.94148	AFMID	18
ENSGALG00000000122	1172.41	0.0522073	0.0533917	0.958791	0.327492	0.839142	GNB2L1	16
ENSGALG00000000129	111.466	0.0567444	0.126531	0.20119	0.653762	0.954712	TCF25	11
ENSGALG00000000137	117.315	0.166283	0.123503	1.81476	0.177938	0.70968	SNRPE	26
ENSGALG00000000141	0.330596	-0.0286617	2.11437	-0.0107036	1	NA	BLB1	16
ENSGALG00000000142	46.7164	-0.0846494	0.197807	0.183352	0.668508	0.959181	CEPT1	26
ENSGALG00000000146	212.029	0.0216677	0.102855	0.0445206	0.832888	0.985277	SUPT6H	19
ENSGALG00000000150	1102.59	0.102544	0.0624269	2.71695	0.0992877	0.576725	RPL9	4
ENSGALG00000000151	0.331787	-1.31105	2.48224	0.535228	0.464417	NA	ADAMTS19	Z
ENSGALG00000000154	4.97591	-1.14438	0.675139	3.03573	0.08145	0.536272	DENND2D	26
ENSGALG00000000156	336.352	0.0220623	0.0851158	0.0673309	0.795263	0.980055	BRD2	16
ENSGALG00000000158	3.97906	0.416151	0.592037	0.49169	0.483174	0.911613	DMA	16
ENSGALG00000000161	33.1693	0.441851	0.296514	2.27203	0.131728	0.641714	ISOC1	Z
ENSGALG00000000162	0.743373	-2.46618	1.64311	2.61653	0.105756	NA	DMB1	16
ENSGALG00000000184	0.408443	0.8679	1.78036	0.273975	0.600678	NA	SLC27A6	Z
ENSGALG00000000186	16.5724	0.399444	0.314454	1.61671	0.203551	0.74018	MTCH1	26
ENSGALG00000000189	33.8123	0.35298	0.22658	2.436	0.118578	0.614599	YTHDC2	Z
ENSGALG00000000195	13.4407	-0.109613	0.338143	0.105724	0.745066	0.97119	SLC23A2	22
ENSGALG00000000201	32.132	0.426754	0.209127	4.14706	0.0417069	0.399761	PLEKHM1	27
ENSGALG00000000208	55.5747	0.34571	0.158842	4.71517	0.0298975	0.331848	MCC	Z
ENSGALG00000000209	24.1437	0.412547	0.243231	2.86641	0.0904462	0.559236	PRNP	22
ENSGALG00000000215	37.7951	0.0482666	0.226617	0.0456037	0.830898	0.985016	DCP2	Z
ENSGALG00000000217	0.580662	-2.10674	2.03654	1.43411	0.231094	NA	PPFIA4	26
ENSGALG00000000218	100.773	0.232036	0.137979	2.83831	0.0920409	0.561353	SRP19	Z
ENSGALG00000000220	209.718	0.152225	0.174046	0.774836	0.378725	0.863985	APC	Z
ENSGALG00000000223	68.0652	-0.0635853	0.146954	0.187592	0.664929	0.958245	TMEM183A	26
ENSGALG00000000225	0.833614	-0.449201	1.49256	0.0915696	0.762191	NA	MGAT4C	26
ENSGALG00000000226	2.15018	0.11576	0.815671	0.0200865	0.887296	0.989126	TMEM9	26
ENSGALG00000000227	342.951	0.0166996	0.202482	0.00682822	0.934143	0.99204	DPYSL2	22
ENSGALG00000000233	17.7043	-0.119639	0.300329	0.159121	0.689967	0.964374	SP2	27
ENSGALG00000000234	27.4688	-0.192697	0.387165	0.244855	0.620721	0.948051	EPB41L4A	Z
ENSGALG00000000235	306.371	-0.0920323	0.0942571	0.950374	0.329624	0.839257	PPP2R2A	22
ENSGALG00000000241	227.257	0.436201	0.228668	3.7935	0.0514518	0.435941	STARD4	Z
ENSGALG00000000242	2.04963	0.731671	0.8233	0.791584	0.373622	0.859878	EBF2	22
ENSGALG00000000243	26.171	0.418861	1.37905	0.0964653	0.756113	0.973361	RDM1	27
ENSGALG00000000247	132.867	0.0938342	0.22084	0.182051	0.669616	0.95963	WDR36	Z
ENSGALG00000000249	0.333147	-0.0286617	2.11121	-0.0095769	1	NA	GH	27
ENSGALG00000000253	32.418	0.494401	0.215357	5.2702	0.0216935	0.273631	SLC25A46	Z
ENSGALG00000000255	87.9411	0.0853767	0.138143	0.381872	0.536603	0.927795	MAN2A1	Z
ENSGALG00000000259	61.4777	-0.17457	0.158918	1.21312	0.270715	0.799675	PSMF1	20
ENSGALG00000000264	20.3223	0.367542	0.247224	2.18792	0.139097	0.654243	NA	Z
ENSGALG00000000273	71.543	-0.139268	0.150754	0.855969	0.354869	0.850055	FER	Z
ENSGALG00000000275	154.54	0.0942953	0.122933	0.590351	0.442283	0.903127	KCTD9	22
ENSGALG00000000276	17.351	-0.197358	0.29886	0.438945	0.507632	0.920369	FBXL17	Z
ENSGALG00000000277	0.583975	-0.93035	1.82813	0.270677	0.602878	NA	GnRH-I	22
ENSGALG00000000280	4.73173	-0.678675	0.683133	0.995644	0.318367	0.835969	EFNA5	Z
ENSGALG00000000284	27.0649	-0.144353	0.865136	0.0274261	0.868465	0.988082	HOXB4	27
ENSGALG00000000293	1.41423	-0.147211	1.04406	0.0200952	0.887272	0.989126	NA	27
ENSGALG00000000295	0.654561	-1.13613	1.67032	0.469606	0.493168	NA	NA	26
ENSGALG00000000296	197.308	-0.0110127	0.100614	0.0120301	0.912662	0.989555	PCNX1	5
ENSGALG00000000299	1.24527	0.0936324	1.0816	0.0075288	0.930855	0.991469	PKP1	26
ENSGALG00000000309	0.989568	-0.761813	1.38294	0.313941	0.575272	NA	NA	26
ENSGALG00000000311	25.7588	-0.506008	0.293013	2.98508	0.0840352	0.540503	DOCK5	22
ENSGALG00000000314	11.5533	-0.309106	0.413944	0.558768	0.454757	0.903127	NEFL	22
ENSGALG00000000317	0.752324	-1.34529	1.5934	0.71583	0.397515	NA	NEFM	22
ENSGALG00000000318	599.3	-0.1221	0.107718	1.27158	0.259471	0.792551	CSRP1	26
ENSGALG00000000329	51.2645	-0.0282478	0.17194	0.0270134	0.86945	0.988082	AHCYL1	26
ENSGALG00000000336	30.826	-0.456694	0.238456	3.72224	0.0536924	0.445766	PPP1R12B	26
ENSGALG00000000337	1.43337	-0.17051	1.74563	0.0094881	0.922403	0.990479	CTXN1	28
ENSGALG00000000341	1.07102	-1.91834	1.53735	1.55945	0.211746	0.746872	KRTAP10-4	25
ENSGALG00000000349	238.873	-0.0693	0.0925982	0.559797	0.454342	0.903127	PSMC5	27
ENSGALG00000000352	121.805	-0.0828719	0.121148	0.468306	0.493768	0.91277	TIMM44	28
ENSGALG00000000367	0.426899	-1.65487	3.01975	0.529884	0.466656	NA	NA	27
ENSGALG00000000374	36.8966	0.242744	0.20554	1.39258	0.23797	0.772198	RNPEP	26
ENSGALG00000000377	545.014	0.0237931	0.0660388	0.129956	0.718478	0.967412	HNRNPM	28
ENSGALG00000000378	27.1422	0.0659162	0.278689	0.0563529	0.812356	0.982905	SLC25A37	22
ENSGALG00000000379	68.8493	-2.3167	0.425545	24.6696	6.80496e-07	8.15846e-05	ITGB3	27
ENSGALG00000000390	49.9297	-0.364196	0.180823	4.11074	0.0426117	0.402039	ENTPD4	22
ENSGALG00000000394	0.901452	2.86705	1.17741	6.18651	0.0128728	NA	SLC6A17	26
ENSGALG00000000396	30.226	-0.253617	0.230999	1.21467	0.27041	0.799675	METTL2B	27
ENSGALG00000000397	280.462	0.0669184	0.10336	0.420696	0.51659	0.922041	IPO9	26
ENSGALG00000000401	22.6399	0.12243	0.256614	0.227196	0.633611	0.949886	RBM15	26
ENSGALG00000000402	425.602	-0.28295	0.337525	0.680478	0.409422	0.884572	LOXL2	22
ENSGALG00000000404	218.419	-0.0241912	0.101234	0.0572891	0.810833	0.982905	COPS2	10
ENSGALG00000000407	47.8337	-0.13186	0.202998	0.421832	0.516024	0.922041	NA	28
ENSGALG00000000409	138.413	0.127074	0.120178	1.12029	0.289856	0.818903	CHMP7	22
ENSGALG00000000410	79.1147	0.0716157	0.152089	0.222041	0.637489	0.950249	TLK2	27
ENSGALG00000000417	1.83053	0.45206	0.846276	0.283158	0.594639	0.94148	SLC16A4	26
ENSGALG00000000419	48.5228	-0.283027	0.182961	2.41423	0.120237	0.615774	LAMTOR5	26
ENSGALG00000000424	412.615	0.02348	0.130478	0.0324868	0.856963	0.987712	CMTM3	11
ENSGALG00000000430	119.307	-0.161715	0.122957	1.73245	0.188099	0.72139	SPPL2C	28
ENSGALG00000000433	131.309	0.166629	0.135831	1.51388	0.218548	0.754877	NA	7
ENSGALG00000000436	40.3871	-0.123017	0.213784	0.331716	0.56465	0.932708	RABIF	26
ENSGALG00000000438	23.5568	0.294334	0.287304	1.05601	0.304128	0.829259	ERMP1	Z
ENSGALG00000000452	111.622	0.0708339	0.20302	0.122405	0.72644	0.968472	TNFRSF10B	22
ENSGALG00000000458	1.16777	-1.03271	1.32123	0.648972	0.42048	0.88956	TMPRSS9	28
ENSGALG00000000461	450.402	-0.26637	0.158204	2.76197	0.0965291	0.571079	MRC2	27
ENSGALG00000000466	1.75089	-1.69522	1.2231	2.22933	0.135412	0.647973	LCK	23
ENSGALG00000000469	0.753876	-1.34822	1.72581	0.606015	0.436292	NA	ADRA1A	22
ENSGALG00000000470	1000.13	-0.0967032	0.0891987	1.16533	0.280364	0.809558	LMNA	28
ENSGALG00000000474	455.12	0.0742528	0.0753307	0.97429	0.323613	0.837811	RPL36	28
ENSGALG00000000476	2.41499	-1.56117	0.976117	3.00356	0.0830818	0.540096	LRRTM4	22
ENSGALG00000000478	42.84	-0.220013	0.206756	1.13486	0.286742	0.814967	TANC2	27
ENSGALG00000000505	0.166682	-0.669855	3.53934	-0.0131994	1	NA	KCNH6	27
ENSGALG00000000507	0.244474	2.41402	2.43219	1.75654	0.185057	NA	CPNE7	11
ENSGALG00000000510	56.9676	-0.361327	0.207943	2.99986	0.0832719	0.540096	DCAF7	27
ENSGALG00000000511	106.944	0.220025	0.127228	2.99363	0.0835924	0.540096	KCTD20	26
ENSGALG00000000513	34.908	-0.149295	0.204538	0.5358	0.464179	0.904259	ZNF276	11
ENSGALG00000000516	34.8577	0.071295	0.2186	0.106419	0.744259	0.97119	FANCA	11
ENSGALG00000000518	65.1161	0.113819	0.16343	0.485573	0.485909	0.912087	KLHL12	26
ENSGALG00000000521	2.4152	0.6214	0.866477	0.520688	0.470549	0.907162	SPIRE2	11
ENSGALG00000000523	40.4046	-0.258752	0.194368	1.79036	0.180882	0.714231	STK38	26
ENSGALG00000000525	51.1602	-0.123829	0.172108	0.519751	0.470948	0.907162	MAP3K3	27
ENSGALG00000000528	5.64884	-0.818975	0.56977	2.1645	0.141231	0.657231	DBNDD1	11
ENSGALG00000000529	2.40544	0.399577	0.858716	0.217624	0.640857	0.951366	LIMD2	27
ENSGALG00000000533	445.873	-0.0253036	0.0778066	0.105665	0.745134	0.97119	SRSF3	26
ENSGALG00000000535	88.7633	-0.111008	0.144967	0.586561	0.443752	0.903127	ERRFI1	21
ENSGALG00000000538	29.7196	-0.110534	0.22562	0.240895	0.623561	0.948051	RNF113B	27
ENSGALG00000000540	22.8417	0.0263692	0.291813	0.0081825	0.927924	0.9908	GAS8	11
ENSGALG00000000541	95.681	-0.0700978	0.154684	0.205055	0.650671	0.954594	ZC3H11B	26
ENSGALG00000000542	56.6118	-0.0732037	0.19102	0.147048	0.701373	0.964483	ZNF593	23
ENSGALG00000000544	7.44639	-0.882881	0.590967	2.23815	0.134642	0.646024	NA	26
ENSGALG00000000545	0.16642	0.612523	3.54097	-0.0419851	1	NA	REN	26
ENSGALG00000000550	103.79	0.0216987	0.132017	0.0270158	0.869444	0.988082	STRADA	27
ENSGALG00000000551	71.5316	0.00598177	0.150609	0.00177532	0.966391	0.995207	C26H6orf89	26
ENSGALG00000000557	0.82323	1.55626	1.27646	1.53023	0.216077	NA	ETNK2	26
ENSGALG00000000558	2.04113	-2.89699	2.96367	0.735952	0.390961	0.871241	SLC1A6	28
ENSGALG00000000560	0.248014	0.291934	2.5891	-0.0220081	1	NA	NA	26
ENSGALG00000000564	125.397	-0.0190527	0.114531	0.0277323	0.86774	0.988082	CCDC47	27
ENSGALG00000000573	25.1099	-0.520839	0.308945	2.83137	0.0924394	0.561742	PER3	21
ENSGALG00000000576	10.0233	-0.459392	0.433613	1.13342	0.287046	0.815303	RRNAD1	25
ENSGALG00000000577	151.973	-0.0219319	0.138258	0.0251703	0.873944	0.988257	RANBP3	28
ENSGALG00000000579	103.899	0.0911588	0.141223	0.417327	0.518274	0.922041	VAMP3	21
ENSGALG00000000581	105.533	0.0194074	0.130076	0.0222617	0.881393	0.988506	DDX42	27
ENSGALG00000000583	3.72096	-0.442641	0.644836	0.482218	0.487419	0.912087	SOX13	26
ENSGALG00000000584	75.7855	-0.19189	0.175127	1.19637	0.274049	0.802344	NA	26
ENSGALG00000000585	1.97807	-1.89813	1.2188	2.86234	0.0906756	0.559789	MYL4	27
ENSGALG00000000589	7.63341	0.209543	0.44191	0.224346	0.635748	0.949886	BTN1A1	28
ENSGALG00000000596	208.496	-0.100416	0.0932585	1.16003	0.28146	0.810394	CDC27	27
ENSGALG00000000599	19.6698	-0.0721663	0.300283	0.0582071	0.809352	0.982905	MARCHF2	28
ENSGALG00000000603	77.8116	0.042424	0.148138	0.0819965	0.77461	0.977823	KANSL1	27
ENSGALG00000000604	7.3944	-0.528875	0.541857	0.955418	0.328344	0.839142	NA	23
ENSGALG00000000606	104.553	-0.0299091	0.134111	0.0500116	0.823043	0.984251	ARL8A	26
ENSGALG00000000607	0.336466	-1.31105	2.10715	0.698625	0.403246	NA	GPR37L1	26
ENSGALG00000000608	0.502621	-1.89331	2.03495	1.23757	0.265939	NA	CDH1	11
ENSGALG00000000611	98.1662	-0.0601986	0.171394	0.123177	0.725614	0.968472	NA	26
ENSGALG00000000613	286.898	-0.0850708	0.0793361	1.1503	0.283487	0.812315	RAB11B	28
ENSGALG00000000615	92.4323	0.0230014	0.130628	0.0310093	0.86022	0.987712	NWD1	23
ENSGALG00000000618	24.5536	-0.335735	0.268096	1.58013	0.208742	0.744626	ZCCHC17	23
ENSGALG00000000619	45.182	-0.429849	0.223041	3.70722	0.0541775	0.445766	ANGPTL4	28
ENSGALG00000000621	118.114	-0.298198	0.161332	3.37548	0.0661733	0.492765	KANK3	28
ENSGALG00000000625	19.9776	0.0205278	0.296541	0.00489851	0.944202	0.993749	MAPT	27
ENSGALG00000000627	107.834	-0.017812	0.141202	0.016161	0.898841	0.989555	DNAJC11	21
ENSGALG00000000629	28.1839	0.183981	0.264387	0.4857	0.485852	0.912087	NA	28
ENSGALG00000000630	0.247703	0.291934	2.5899	-0.0220379	1	NA	HAS3	11
ENSGALG00000000632	26.2795	0.148105	0.231752	0.407041	0.523475	0.922041	CHTF8	11
ENSGALG00000000636	138.673	-0.194246	0.132219	2.14885	0.142677	0.659744	MDM4	26
ENSGALG00000000637	25.6265	-0.141827	0.244494	0.337968	0.561005	0.931026	ZBTB48	21
ENSGALG00000000638	67.1115	-0.084975	0.163921	0.268886	0.60408	0.942645	UTP4	11
ENSGALG00000000639	0.166953	0.612523	3.53765	-0.0411826	1	NA	LRRN2	26
ENSGALG00000000643	24.918	-0.193419	0.250362	0.600474	0.438397	0.899164	ANKS3	14
ENSGALG00000000650	78.087	0.0425631	0.137115	0.096408	0.756184	0.973361	NIP7	11
ENSGALG00000000652	89.1837	-0.172059	0.14144	1.48269	0.223355	0.760589	ACOT7	21
ENSGALG00000000654	0.167032	-0.669855	3.59866	-0.0118421	1	NA	TMED6	11
ENSGALG00000000657	91.2914	0.0997785	0.164549	0.369159	0.543463	0.929018	TERF2	11
ENSGALG00000000660	224.526	-0.116975	0.115308	1.02411	0.311546	0.83299	CYB5B	11
ENSGALG00000000667	100.96	-0.783806	0.576532	1.6897	0.193641	0.72799	EDN2	23
ENSGALG00000000668	110.956	0.0695557	0.127568	0.297528	0.585436	0.937611	RBBP5	26
ENSGALG00000000669	56.4072	-0.0806717	0.189801	0.180654	0.670812	0.960145	ETV3	25
ENSGALG00000000672	31.5855	0.0415445	0.233771	0.0315779	0.858957	0.987712	SCMH1	23
ENSGALG00000000674	100.672	0.326943	0.162817	4.08967	0.0431461	0.403604	MYO1D	27
ENSGALG00000000678	90.5765	-0.20117	0.27044	0.544292	0.460659	0.904099	CITED4	23
ENSGALG00000000681	239.429	-0.350311	0.115865	9.00638	0.00269039	0.0698163	PAK1	1
ENSGALG00000000684	60.7958	-0.417165	0.202011	4.2356	0.0395846	0.389	KLHDC8A	26
ENSGALG00000000685	141.1	-0.0628865	0.117501	0.286396	0.592539	0.940393	MAP3K14	27
ENSGALG00000000692	11.7964	0.395231	0.424235	0.877404	0.348914	0.847418	CDK18	26
ENSGALG00000000693	62.3328	-0.0639239	0.154615	0.171275	0.678981	0.961849	NOB1	11
ENSGALG00000000695	1.00189	0.54215	1.47128	0.138158	0.710119	NA	MFSD4A	26
ENSGALG00000000699	79.9592	-0.298992	0.257569	1.31805	0.250942	0.787266	WWP2	11
ENSGALG00000000703	17.7175	-0.947385	0.401429	5.54126	0.0185732	0.249914	SLC45A3	26
ENSGALG00000000707	363.553	-0.0933583	0.0903684	1.06302	0.302527	0.82775	PSMD7	11
ENSGALG00000000708	631.003	0.0859788	0.0620263	1.927	0.165087	0.693997	NUCKS1	26
ENSGALG00000000712	83.8433	0.0206704	0.135536	0.0232538	0.878799	0.988506	RAB29	26
ENSGALG00000000713	146.299	0.954842	0.118464	67.2553	2.38529e-16	1.24336e-13	ZFHX3	11
ENSGALG00000000719	326.298	0.0816293	0.0836338	0.954664	0.328535	0.839142	RPL22	21
ENSGALG00000000720	28.2806	-0.27434	0.266355	1.06125	0.30293	0.82805	NA	23
ENSGALG00000000721	131.267	-0.0368894	0.132025	0.0780093	0.780014	0.978232	SLC41A1	26
ENSGALG00000000723	164.289	-0.0414721	0.123548	0.112697	0.737094	0.971092	STX12	23
ENSGALG00000000724	73.0875	-0.18774	0.161702	1.34871	0.245504	0.782673	PM20D1	26
ENSGALG00000000726	293.756	-0.0242209	0.0877971	0.0760798	0.782682	0.978232	ELAVL1	28
ENSGALG00000000729	71.4194	-0.0637518	0.15018	0.180452	0.670985	0.960145	PPP1R8	23
ENSGALG00000000731	0.331639	1.18994	2.41916	0.338058	0.560953	NA	THEMIS2	23
ENSGALG00000000734	100.511	-0.0531772	0.125805	0.178913	0.672309	0.960355	RPA2	23
ENSGALG00000000736	0.33697	-0.0286623	2.47312	-0.0054888	1	NA	MATK	28
ENSGALG00000000737	7.182	0.774476	0.483164	2.60677	0.106409	0.589797	SMPDL3B	23
ENSGALG00000000740	30.4639	0.0733533	0.227223	0.104176	0.746875	0.97119	APBA3	28
ENSGALG00000000747	27.0594	-0.0464655	0.238046	0.0381703	0.845101	0.986583	CHD5	21
ENSGALG00000000748	6.28279	0.351361	0.476661	0.541204	0.461934	0.904259	TJP3	28
ENSGALG00000000751	132.362	0.0621832	0.131553	0.224012	0.636	0.949886	ARNT	25
ENSGALG00000000755	92.8406	-0.334582	0.207255	2.55596	0.109879	0.595812	ACER3	1
ENSGALG00000000761	91.7737	0.352412	0.344811	1.07972	0.29876	0.827596	TSKU	1
ENSGALG00000000764	259.275	0.136826	0.147225	0.873017	0.350121	0.847658	SSR2	25
ENSGALG00000000769	67.0629	-0.169554	0.192673	0.771146	0.379863	0.864498	RAB7B	26
ENSGALG00000000775	3.55484	-0.80393	0.794492	1.03982	0.307864	0.831382	CTSS	25
ENSGALG00000000776	41.9101	-0.147972	0.194559	0.580668	0.446051	0.903127	BRPF3	26
ENSGALG00000000777	149.476	0.112368	0.106787	1.10725	0.292681	0.821191	EYA3	23
ENSGALG00000000783	2.1554	-2.02792	1.20253	3.43704	0.0637499	0.483139	PTAFR	23
ENSGALG00000000784	50.9681	-0.208877	0.185831	1.26727	0.260279	0.79337	PIP5K1C	28
ENSGALG00000000785	11.7166	-0.524777	0.410745	1.64844	0.199171	0.735425	HYAL1	12
ENSGALG00000000787	170.999	0.0810729	0.0971397	0.696011	0.404127	0.881565	DHX38	11
ENSGALG00000000790	213.923	0.0404333	0.0923397	0.191779	0.66144	0.957089	DNAJC8	23
ENSGALG00000000791	131.541	-0.24177	0.123853	3.80967	0.0509575	0.434207	NA	26
ENSGALG00000000793	78.6152	0.109208	0.144107	0.573886	0.448719	0.903127	VPS72	25
ENSGALG00000000795	20.9115	0.226528	0.268712	0.708984	0.399781	0.878317	MFSD12	28
ENSGALG00000000802	120.014	0.0259721	0.131176	0.0393053	0.842845	0.986473	DHODH	11
ENSGALG00000000808	0.164877	0.612523	3.55065	-0.0445367	1	NA	NA	1
ENSGALG00000000811	158.366	0.0125923	0.103923	0.0146805	0.903562	0.989555	IST1	11
ENSGALG00000000812	722.266	0.0554399	0.136537	0.165787	0.683883	0.963283	OAZ1	28
ENSGALG00000000814	423.305	0.067722	0.0704295	0.925832	0.335948	0.842945	HNRNPR	23
ENSGALG00000000816	101.599	-0.103411	0.172149	0.359468	0.548802	0.930016	NA	26
ENSGALG00000000817	21.8478	6.06437e-05	0.260385	3.16143e-05	0.995514	0.996686	ZNF821	11
ENSGALG00000000818	528.684	-0.267607	0.205612	1.64576	0.199537	0.736305	NA	1
ENSGALG00000000820	13.0353	0.361567	0.402619	0.814708	0.366732	0.8574	NA	23
ENSGALG00000000830	16.1896	-0.0275227	0.298474	0.00858295	0.926186	0.9908	NA	1
ENSGALG00000000835	99.7539	-0.183246	0.152305	1.44297	0.229659	0.763999	PLEKHJ1	28
ENSGALG00000000836	13.6113	-0.0787541	0.353144	0.0501173	0.822859	0.984251	RFX5	25
ENSGALG00000000838	57.3048	-0.122055	0.19266	0.400925	0.526612	0.923303	THAP12	1
ENSGALG00000000843	270.248	0.0859302	0.110603	0.606619	0.436064	0.89843	DOT1L	28
ENSGALG00000000845	34.6966	-0.101597	0.208463	0.238369	0.625387	0.948693	UVRAG	1
ENSGALG00000000847	103.994	0.390153	0.123649	9.96482	0.0015956	0.0466577	GARNL3	17
ENSGALG00000000848	185.787	0.00286519	0.0943974	0.0010688	0.97392	0.995207	AP1G1	11
ENSGALG00000000853	33.0839	0.175554	0.210245	0.69509	0.404438	0.881777	SLC2A8	17
ENSGALG00000000855	174.479	-0.0160064	0.0998978	0.0257696	0.872464	0.988257	ZMPSTE24	23
ENSGALG00000000856	66.2787	0.135123	0.147565	0.836211	0.360483	0.855185	EIF2D	26
ENSGALG00000000857	124.605	-0.0834238	0.124552	0.448504	0.503046	0.916839	NMT1	27
ENSGALG00000000862	59.9746	0.103596	0.150547	0.471989	0.492074	0.912087	RLF	23
ENSGALG00000000863	25.096	0.196151	0.240874	0.661004	0.416206	0.887327	DYRK3	26
ENSGALG00000000864	95.0131	0.0751757	0.135067	0.309741	0.577839	0.935685	FBXW2	17
ENSGALG00000000866	13.5137	-0.773612	0.709489	1.11772	0.290411	0.819065	SELENBP1	25
ENSGALG00000000868	40.0668	0.255733	0.199597	1.64053	0.200253	0.736314	RNF121	1
ENSGALG00000000870	2.15358	-0.901859	0.939819	0.969994	0.324682	0.838369	DCAKD	27
ENSGALG00000000875	48.2075	0.103788	0.187414	0.30658	0.579786	0.936214	PHLPP2	11
ENSGALG00000000881	10.1456	0.396064	0.355281	1.23233	0.266955	0.798104	GPATCH3	23
ENSGALG00000000883	170.343	0.133855	0.104963	1.62873	0.201878	0.737748	MAPKAPK2	26
ENSGALG00000000884	63.8703	0.283161	0.272633	1.101	0.294047	0.82252	CXXC5	13
ENSGALG00000000887	0.324736	-0.0286623	2.49515	-0.0107369	1	NA	NR0B2	23
ENSGALG00000000891	56.2403	-0.403201	0.179874	5.07014	0.0243415	0.292122	NSUN5	19
ENSGALG00000000892	0.410508	0.865783	2.00814	0.219582	0.639359	NA	IL10	26
ENSGALG00000000895	385.082	0.085706	0.0762771	1.26541	0.260629	0.793527	NUDC	23
ENSGALG00000000901	0.16275	0.612523	3.56421	-0.0473462	1	NA	NA	11
ENSGALG00000000902	1.09118	-0.917065	1.59535	0.329465	0.565974	0.933145	KDF1	23
ENSGALG00000000903	78.36	0.315449	0.150831	4.38957	0.0361594	0.370209	TERF2IP	11
ENSGALG00000000905	268.765	-0.0525519	0.0950336	0.305396	0.580519	0.936214	PSMB4	25
ENSGALG00000000906	3.46756	0.235317	0.630712	0.138548	0.709729	0.965813	RALGPS1	17
ENSGALG00000000907	562.998	0.194629	0.0615168	10.0565	0.00151808	0.0449389	KARS	11
ENSGALG00000000908	12.2694	-0.674069	0.384945	3.15833	0.0755405	0.518406	ADAT1	11
ENSGALG00000000909	1.4845	1.23429	0.968209	1.65475	0.198313	0.735102	GFAP	27
ENSGALG00000000913	75.2845	-0.334923	0.287515	1.32094	0.250424	0.787187	CHST6	11
ENSGALG00000000918	0.654382	0.826255	1.40199	0.347132	0.555741	NA	CCDC103	27
ENSGALG00000000920	2.396	1.05272	0.720645	2.13599	0.143878	0.661731	CGN	25
ENSGALG00000000927	282.569	0.21825	0.0997002	4.83982	0.0278098	0.318445	ANGPTL2	17
ENSGALG00000000934	27.3692	-0.189483	0.232341	0.670078	0.413024	0.885223	ZBTB43	17
ENSGALG00000000943	141.029	-0.0466003	0.121289	0.147799	0.700648	0.964483	WDTC1	23
ENSGALG00000000944	28.7968	0.245228	0.219503	1.24186	0.265112	0.796091	SUPT4H1	19
ENSGALG00000000946	99.7271	0.158458	0.154971	1.0512	0.30523	0.829259	PFDN1	13
ENSGALG00000000949	13.6577	0.135215	0.413454	0.107679	0.742803	0.97119	HBEGF	13
ENSGALG00000000950	78.1451	-0.207408	0.15838	1.71555	0.190267	0.723363	MVB12B	17
ENSGALG00000000955	41.8234	0.112833	0.21132	0.285384	0.593194	0.94056	TMEM222	23
ENSGALG00000000962	17.9826	-0.298958	0.2933	1.0516	0.305138	0.829259	PUS3	24
ENSGALG00000000966	14.7062	0.318716	0.326299	0.953407	0.328853	0.839142	NPHP4	21
ENSGALG00000000972	57.0815	0.0950274	0.161254	0.346833	0.555912	0.930016	PBX3	17
ENSGALG00000000975	37.6383	0.0587833	0.212745	0.076329	0.782335	0.978232	C1orf174	21
ENSGALG00000000977	60.1642	-0.0461412	0.19059	0.0587914	0.808416	0.982905	MAPKAP1	17
ENSGALG00000000978	82.5305	-0.0012981	0.15791	6.76062e-05	0.99344	0.995883	CEP104	21
ENSGALG00000000988	275.309	0.016153	0.0901307	0.0323037	0.857363	0.987712	EFTUD2	27
ENSGALG00000000990	581.621	0.0015434	0.0667952	0.00058688	0.980673	0.995207	SRSF6	20
ENSGALG00000000991	61.6949	0.0763858	0.168705	0.205201	0.650555	0.954594	TAF12	23
ENSGALG00000000993	151.827	0.4059	0.12142	11.3272	0.00076381	0.02728	GAPVD1	17
ENSGALG00000000996	202.069	0.151267	0.0932998	2.63014	0.104853	0.585291	NA	28
ENSGALG00000000997	23.8162	-1.83078	0.443375	16.642	4.5141e-05	0.00295735	GJC3	27
ENSGALG00000000998	50.2561	0.00967971	0.183946	0.00279091	0.957868	0.995207	MTFR1L	23
ENSGALG00000000999	22.4883	-0.557467	0.288954	3.78195	0.0518083	0.436897	ZNF319	11
ENSGALG00000001000	2016.98	0.20535	0.0820471	6.39238	0.0114611	0.186188	HSPA5	17
ENSGALG00000001003	60.6061	-0.42211	0.204765	4.21628	0.0400379	0.390757	NA	23
ENSGALG00000001006	5.0247	-0.186749	0.579849	0.104286	0.746745	0.97119	TP73	21
ENSGALG00000001013	77.7682	0.067639	0.142572	0.224899	0.635332	0.949886	PPP6C	17
ENSGALG00000001014	37.7136	-0.257487	0.252816	1.03225	0.30963	0.832562	ARPC5L	17
ENSGALG00000001017	44.2455	-0.233027	0.195101	1.43401	0.231111	0.763999	WRAP73	21
ENSGALG00000001019	38.6584	-0.0249708	0.195592	0.0164229	0.898029	0.989555	BTBD2	28
ENSGALG00000001021	9.41864	-1.27651	0.526083	6.15107	0.0131332	0.202644	MYOCD	18
ENSGALG00000001022	38.9167	0.0410788	0.23041	0.0318384	0.858383	0.987712	CCDC43	27
ENSGALG00000001024	190.649	0.145414	0.093498	2.41769	0.119971	0.615538	TPRG1L	21
ENSGALG00000001025	67.7612	-0.102231	0.148724	0.474017	0.491145	0.912087	GOLGA1	17
ENSGALG00000001028	1.82707	-0.211359	1.08578	0.0378291	0.845787	0.986583	NA	19
ENSGALG00000001030	190.971	0.00108828	0.115438	0.00019675	0.988809	0.995207	SCAMP4	28
ENSGALG00000001034	82.4374	-0.156156	0.145211	1.15885	0.281704	0.810394	AAR2	20
ENSGALG00000001035	0.741295	0.558595	1.48116	0.143118	0.705201	NA	NA	28
ENSGALG00000001036	81.4539	-0.148577	0.150994	0.968921	0.324949	0.838369	ELAC2	18
ENSGALG00000001037	6.88988	-0.402187	0.477795	0.721955	0.395503	0.875982	SCAI	17
ENSGALG00000001038	31.8582	-0.371384	0.24605	2.28856	0.130331	0.640385	MAN1C1	23
ENSGALG00000001042	92.3653	0.00436474	0.143374	0.00092779	0.975701	0.995207	MTMR4	19
ENSGALG00000001043	105.278	-0.248833	0.134515	3.42756	0.0641168	0.48437	REXO1	28
ENSGALG00000001046	198.206	-0.0900808	0.11099	0.657127	0.417576	0.888261	DLGAP4	20
ENSGALG00000001048	14.385	-0.0951922	0.344598	0.0764055	0.782229	0.978232	OLFML2A	17
ENSGALG00000001049	38.0842	-0.4606	0.27407	2.78704	0.0950293	0.569849	NA	19
ENSGALG00000001051	84.0068	-0.198522	0.147979	1.80274	0.179382	0.713067	NA	23
ENSGALG00000001054	224.354	0.0762382	0.0894882	0.726003	0.394182	0.874539	C20H20ORF24	20
ENSGALG00000001055	183.123	0.01056	0.112817	0.00883794	0.925101	0.990777	NSF	27
ENSGALG00000001056	4.30264	-0.0284708	0.632365	0.00202954	0.964067	0.995207	ABHD11	19
ENSGALG00000001058	3.23203	-0.181478	0.674592	0.0729316	0.787115	0.97898	ARHGEF16	21
ENSGALG00000001062	1.90935	-0.293115	0.938767	0.0982813	0.753902	0.972584	GGT7	20
ENSGALG00000001067	149.819	-0.162693	0.11368	2.04831	0.152375	0.675874	TMEM57	23
ENSGALG00000001073	4.12973	0.469637	0.595396	0.621143	0.430623	0.896153	NR6A1	17
ENSGALG00000001076	8.87791	-0.23576	0.42751	0.306339	0.579935	0.936214	LIMK1	19
ENSGALG00000001084	1.0854	-0.189208	1.29416	0.0215738	0.883227	0.988648	ATP8B3	28
ENSGALG00000001091	2.30507	1.35127	0.737229	3.40497	0.0650002	0.488208	NA	26
ENSGALG00000001093	257.199	0.0268716	0.0917944	0.0857686	0.769627	0.976927	TCF3	28
ENSGALG00000001094	0.168558	-0.669855	3.52775	-0.0083641	1	NA	ADGRD2	17
ENSGALG00000001096	61.2804	0.246196	0.167201	2.17032	0.140697	0.656347	UQCR11	28
ENSGALG00000001099	181.359	0.0600126	0.0916426	0.428461	0.512745	0.92187	ANKHD1	13
ENSGALG00000001101	60.5021	-0.384752	0.168168	5.29607	0.0213735	0.271161	MBD3	28
ENSGALG00000001103	333.93	0.0419002	0.0758527	0.305274	0.580595	0.936214	PSMB7	17
ENSGALG00000001107	113.968	0.00764471	0.121769	0.00394321	0.94993	0.995207	GOSR2	27
ENSGALG00000001108	22.2617	0.157931	0.258758	0.371579	0.542145	0.928955	MIER2	28
ENSGALG00000001109	21.6961	-0.829046	0.564603	2.01817	0.155426	0.681504	GTSF1	27
ENSGALG00000001110	36.8252	-0.15917	0.212418	0.563502	0.452853	0.903127	NA	19
ENSGALG00000001117	20.8838	-0.158579	0.30271	0.274637	0.600238	0.94148	PFKFB2	26
ENSGALG00000001118	471.294	0.0287906	0.124426	0.0537195	0.816713	0.983542	NEK6	17
ENSGALG00000001121	156.755	0.0522699	0.113628	0.211773	0.645381	0.95374	SH3GL1	28
ENSGALG00000001122	1.16531	0.229046	1.15463	0.039361	0.842735	0.986473	CALN1	19
ENSGALG00000001124	17.2399	0.440637	0.495422	0.815917	0.366377	0.857254	LHX2	17
ENSGALG00000001126	111.432	-0.180599	0.13523	1.78227	0.18187	0.715134	CHAF1A	28
ENSGALG00000001130	13.5046	0.84843	0.339549	6.3166	0.0119613	0.191205	GALNT17	19
ENSGALG00000001136	0.247418	0.291934	2.59064	-0.0225996	1	NA	NA	21
ENSGALG00000001143	55.4413	-0.286952	0.180436	2.54071	0.110945	0.597004	ETS1	24
ENSGALG00000001144	16.89	0.0453633	0.28851	0.0247595	0.874968	0.988402	ZNF346	13
ENSGALG00000001146	28.7317	0.405068	0.217882	3.43698	0.0637522	0.483139	UBXN6	28
ENSGALG00000001149	0.170761	-0.669855	3.51436	-0.0027011	1	NA	ADGRG5	11
ENSGALG00000001153	23.82	-0.909996	0.291323	10.1805	0.00141933	0.043126	AUTS2	19
ENSGALG00000001157	84.7447	0.0064932	0.148585	0.00208756	0.963557	0.995207	DENND1A	17
ENSGALG00000001158	27.126	0.0638972	0.230695	0.0765903	0.781972	0.978232	UIMC1	13
ENSGALG00000001161	10.5682	-0.0270172	0.406557	0.00446515	0.946724	0.994437	FLI1	24
ENSGALG00000001163	109.97	-0.135485	0.122631	1.22409	0.26856	0.799675	NDEL1	18
ENSGALG00000001165	41.1611	-0.0802312	0.207774	0.149325	0.699181	0.964483	PANK4	21
ENSGALG00000001168	108.971	0.177225	0.129941	1.86318	0.172259	0.702299	POLR2C	11
ENSGALG00000001169	3.71971	0.0970117	0.647638	0.0224128	0.880994	0.988506	NA	17
ENSGALG00000001172	0.579308	0.233815	1.52753	0.0232948	0.878693	NA	KBP	21
ENSGALG00000001174	29.6739	0.123177	0.220928	0.310069	0.577638	0.935685	RCC1L	19
ENSGALG00000001175	106.631	-0.188063	0.135019	1.94069	0.163593	0.691824	C4BPA	26
ENSGALG00000001177	0.409755	-0.349259	2.08751	0.0335841	0.854594	NA	CD34	26
ENSGALG00000001181	35.5177	-1.23772	0.475211	6.14326	0.0131913	0.203279	KCNJ5	24
ENSGALG00000001182	121.188	-0.0149858	0.11282	0.0176971	0.894169	0.989555	NCOA6	20
ENSGALG00000001183	2517.02	-0.33874	0.182932	3.29642	0.0694312	0.502663	MYH10	18
ENSGALG00000001184	38.3723	-0.360639	0.261875	1.87972	0.170366	0.701449	COQ9	11
ENSGALG00000001189	3.01822	-1.08824	0.969503	1.26699	0.260332	0.79337	NCF1C	19
ENSGALG00000001201	68.8734	-0.0292708	0.159042	0.0339998	0.853707	0.987712	GFOD2	11
ENSGALG00000001204	17.8413	-0.367836	0.302409	1.49978	0.220705	0.757435	ENKD1	11
ENSGALG00000001207	1.56969	0.073038	1.09578	0.00444694	0.946832	0.994437	PLCH2	21
ENSGALG00000001209	5.56001	0.615889	0.513175	1.44141	0.229912	0.763999	TP53INP2	20
ENSGALG00000001214	1.40108	-0.141355	1.06842	0.0176095	0.89443	0.989555	PARD6A	11
ENSGALG00000001219	35.9944	-0.0978586	0.253312	0.149036	0.699458	0.964483	PIGU	20
ENSGALG00000001220	95.6272	0.232135	0.12883	3.24299	0.0717294	0.50907	HERPUD1	11
ENSGALG00000001223	38.2343	-0.334499	0.223351	2.25165	0.133472	0.644917	PEX10	21
ENSGALG00000001225	75.2577	-0.0495512	0.140643	0.124304	0.724413	0.968472	RABGAP1	17
ENSGALG00000001229	53.7051	0.0249293	0.256061	0.0095603	0.92211	0.990479	SKI	21
ENSGALG00000001231	58.6404	-0.0110205	0.170349	0.00436499	0.947324	0.994437	SAMHD1	20
ENSGALG00000001235	0.246173	1.50863	2.53391	0.560489	0.454063	NA	ANKRD24	28
ENSGALG00000001238	36.2135	0.133816	0.219607	0.371393	0.542246	0.928955	STX8	18
ENSGALG00000001239	21.3876	0.421081	0.261849	2.58051	0.108187	0.592888	SLC26A2	13
ENSGALG00000001244	0.329974	1.18994	2.42216	0.338714	0.560572	NA	NA	18
ENSGALG00000001245	43.3432	0.305796	0.220113	1.94471	0.163158	0.691824	SIRT6	28
ENSGALG00000001250	1152.55	0.0484937	0.0815266	0.355354	0.551098	0.930016	APLP2	24
ENSGALG00000001252	0.577787	-2.10292	1.79284	1.7712	0.183234	NA	CREB3L3	28
ENSGALG00000001253	90.5653	-0.0276808	0.140168	0.039101	0.843249	0.986473	RC3H2	17
ENSGALG00000001256	0.494772	2.18833	1.54605	2.30629	0.128851	NA	NLRC5	11
ENSGALG00000001258	227.822	-0.0889407	0.115035	0.595513	0.440295	0.901725	NUMA1	1
ENSGALG00000001262	1072.39	0.127694	0.0485039	6.9626	0.00832308	0.152344	CLIC4	23
ENSGALG00000001263	64.0094	-0.485253	0.274474	3.02622	0.0819287	0.537332	GTF2IRD1	19
ENSGALG00000001264	21.1162	0.366266	0.407743	0.825397	0.363607	0.856747	PLXNA2	26
ENSGALG00000001267	100.013	-0.0686089	0.146059	0.220434	0.63871	0.950541	MAP2K2	28
ENSGALG00000001270	6.89696	-1.01071	0.584674	3.07418	0.0795449	0.53183	PRKCZ	21
ENSGALG00000001275	113.986	-0.162565	0.118735	1.88204	0.170103	0.701449	PDCL	17
ENSGALG00000001276	2.20473	0.803285	0.936707	0.754793	0.384963	0.867517	HOXB9	27
ENSGALG00000001279	38.7184	-0.230647	0.218776	1.11403	0.291209	0.819926	ZNF652	27
ENSGALG00000001283	307.789	-0.10022	0.0772252	1.68476	0.194293	0.7289	SRRM1	23
ENSGALG00000001288	0.170228	-0.669855	3.51758	-0.00406	1	NA	NA	21
ENSGALG00000001289	12.0425	0.572032	0.325801	3.05905	0.0802887	0.534174	NA	28
ENSGALG00000001304	4.25997	1.00153	0.59112	2.91672	0.0876657	0.55114	NA	21
ENSGALG00000001306	76.6706	-0.0032541	0.169506	0.00064248	0.979778	0.995207	NFRKB	24
ENSGALG00000001309	54.0117	0.195114	0.171224	1.29679	0.254801	0.790432	SNF8	27
ENSGALG00000001310	3.54939	0.188735	0.622974	0.0914076	0.762395	0.975561	TRNAU1AP	23
ENSGALG00000001313	889.21	-0.112371	0.051535	4.74225	0.0294305	0.329668	EIF4H	19
ENSGALG00000001314	3.08026	-0.816156	0.765699	1.1932	0.274685	0.803252	PTGS1	17
ENSGALG00000001315	20.8671	0.205065	0.268796	0.580571	0.446089	0.903127	UBE2Z	27
ENSGALG00000001316	4.01345	-0.775061	0.805838	0.922451	0.336832	0.843866	CPNE2	11
ENSGALG00000001317	162.966	0.00103623	0.119906	0.00015542	0.990053	0.995207	NA	28
ENSGALG00000001319	34.6711	-0.0612344	0.235935	0.0673575	0.795224	0.980055	CAMK1G	26
ENSGALG00000001320	0.244474	2.41402	2.43219	1.75654	0.185057	NA	CYP1A2	10
ENSGALG00000001325	1.9247	-1.18997	1.19451	1.01377	0.314002	0.8351	CYP1A1	10
ENSGALG00000001328	1279.46	0.156156	0.132091	1.42058	0.233308	0.767386	BSG	28
ENSGALG00000001329	3.57458	-0.807776	0.701653	1.39581	0.237426	0.771889	EPB41	23
ENSGALG00000001330	124.504	0.0787985	0.119957	0.431803	0.511105	0.92187	ATP5MC1	27
ENSGALG00000001331	40.5676	-0.388018	0.288069	1.7828	0.181806	0.715116	ST14	24
ENSGALG00000001332	103.965	-0.0184299	0.142404	0.0167917	0.896897	0.989555	RBL1	20
ENSGALG00000001333	11.4051	-0.290401	0.378326	0.594545	0.440667	0.901754	MRRFP1	17
ENSGALG00000001334	1214.35	-0.0930221	0.0576534	2.58824	0.10766	0.59208	GNB1	21
ENSGALG00000001335	185.272	-0.0983204	0.0964581	1.04019	0.307776	0.831382	FAM18B1	18
ENSGALG00000001341	19.1405	-0.45194	0.294329	2.4018	0.121195	0.619622	ZBTB44	24
ENSGALG00000001342	0.326612	-0.0286617	2.11936	-0.0124992	1	NA	HCN2	28
ENSGALG00000001343	20.038	-0.49296	0.342162	2.06928	0.150292	0.671832	LAMB3	26
ENSGALG00000001350	64.1379	-0.40672	0.191272	4.50227	0.0338499	0.357871	RSPRY1	11
ENSGALG00000001362	34.0051	0.206124	0.202589	1.03115	0.309888	0.832562	CLK3	10
ENSGALG00000001363	183.908	0.0255569	0.187405	0.0187056	0.891214	0.989555	MYBBP1A	19
ENSGALG00000001364	539.066	-0.154265	0.0622611	6.13062	0.0132861	0.204476	CSNK1A1	13
ENSGALG00000001366	15.0732	-0.136926	0.310739	0.195269	0.658567	0.956634	CASP9	21
ENSGALG00000001370	8.08687	-2.37678	0.698957	14.1152	0.00017195	0.0085184	ADAMTS8	24
ENSGALG00000001371	6.33669	-3.65545	1.33374	7.86787	0.00503208	0.109095	HS3ST3A1	18
ENSGALG00000001373	0.166331	-0.669855	3.59866	-0.0136675	1	NA	TRAF3IP3	26
ENSGALG00000001374	88.1073	-0.030488	0.148772	0.0420034	0.837613	0.986212	SLC35E2A	21
ENSGALG00000001375	23.4434	-0.137073	0.267163	0.264068	0.607339	0.943091	COX10	18
ENSGALG00000001376	14.8574	-0.197882	0.377173	0.274958	0.600025	0.94148	ARID3B	10
ENSGALG00000001377	90.0186	0.0396436	0.165963	0.057235	0.810921	0.982905	POLRMT	28
ENSGALG00000001382	117.844	-0.178948	0.134596	1.76438	0.184079	0.718246	CDC2L1	21
ENSGALG00000001383	1.24449	0.0941637	1.1752	0.0064404	0.936037	0.99246	HTR4	13
ENSGALG00000001387	0.170761	-0.669855	3.51436	-0.0027011	1	NA	SPNS2	19
ENSGALG00000001389	10.9485	-0.614291	0.394975	2.4943	0.114259	0.602359	NA	17
ENSGALG00000001392	14.8979	-1.60713	0.434222	15.0008	0.00010747	0.00604179	MMP23B	21
ENSGALG00000001394	72.2548	0.276951	0.160099	3.00329	0.0830958	0.540096	UBL7	10
ENSGALG00000001405	0.996483	-0.766428	1.30732	0.36161	0.547613	NA	IRF6	26
ENSGALG00000001407	0.164577	-0.669855	3.55255	-0.0187405	1	NA	ADAMTS15	24
ENSGALG00000001409	0.168441	-0.669855	3.52847	-0.0086617	1	NA	IL12B	13
ENSGALG00000001410	0.164227	-0.669855	3.55477	-0.0196571	1	NA	SPNS3	19
ENSGALG00000001412	4.82275	-0.718913	0.860424	0.678871	0.409976	0.884572	SEMA7A	10
ENSGALG00000001416	2.63163	0.206904	0.816816	0.0644054	0.799664	0.981604	ADRA1B	13
ENSGALG00000001419	36.4337	-0.28526	0.230454	1.53505	0.215356	0.75139	DAB2IP	17
ENSGALG00000001420	136.761	-0.0578819	0.112733	0.263788	0.60753	0.943091	RALGAPB	20
ENSGALG00000001425	13.5579	-0.0280953	0.316104	0.00791461	0.92911	0.990889	SNX19	24
ENSGALG00000001428	161.355	0.262941	0.163078	2.64764	0.103704	0.583644	EFHD1	9
ENSGALG00000001429	85.8542	-0.0107949	0.160587	0.00456422	0.946137	0.994437	TTC1	13
ENSGALG00000001433	4.12227	-0.266379	0.668106	0.159589	0.689535	0.964374	B3GNTL1	18
ENSGALG00000001434	107.06	-0.298525	0.174548	2.8859	0.0893579	0.55548	STOM	17
ENSGALG00000001437	0.667534	-2.30408	1.6413	2.35695	0.124726	NA	NTM	24
ENSGALG00000001439	41.6502	0.00280092	0.232707	0.00016112	0.989873	0.995207	RANBP10	11
ENSGALG00000001441	199.27	0.0136541	0.130843	0.0110551	0.916262	0.989735	UBE2G1	19
ENSGALG00000001445	2.30121	-0.0238231	0.838125	0.00100444	0.974717	0.995207	FABP6	13
ENSGALG00000001446	602.2	0.124318	0.0888755	1.97418	0.160005	0.687176	GSN	17
ENSGALG00000001450	1.55056	3.45396	1.04167	12.5934	0.00038711	0.0162845	IGSF9B	24
ENSGALG00000001452	328.087	-0.0356225	0.0831638	0.183335	0.668523	0.959181	ATP5PB	26
ENSGALG00000001459	0.662142	0.817194	1.40278	0.338594	0.560642	NA	TNNC1	12
ENSGALG00000001463	8.34378	0.31382	0.388694	0.646025	0.421537	0.89053	PDIK1L	23
ENSGALG00000001465	361.365	0.0589143	0.0880275	0.449055	0.502784	0.916839	RPL38	18
ENSGALG00000001467	120.864	0.0169477	0.119146	0.0202585	0.886818	0.989116	ANKFY1	19
ENSGALG00000001470	42.6877	-0.0286659	0.191548	0.0224236	0.880966	0.988506	STOML1	10
ENSGALG00000001472	127.022	-0.483587	0.205619	5.34149	0.0208237	0.267715	JAM3	24
ENSGALG00000001473	49.0253	-0.318243	0.180456	3.14657	0.0760868	0.519479	MIB2	21
ENSGALG00000001474	412.269	-0.0131491	0.0756631	0.030209	0.862017	0.987772	RAB14	17
ENSGALG00000001475	365.951	0.0620891	0.105278	0.349236	0.554546	0.930016	STMN1	23
ENSGALG00000001476	119.529	-0.296965	0.131158	5.12582	0.0235725	0.285882	NA	26
ENSGALG00000001479	38.8686	0.0775511	0.240387	0.104403	0.746609	0.97119	CYB5D2	19
ENSGALG00000001480	9.70189	-0.11342	0.402656	0.0797286	0.777665	0.978222	INKA2	26
ENSGALG00000001483	26.8005	-0.302494	0.256126	1.40361	0.236121	0.77009	NA	21
ENSGALG00000001489	110.152	-0.0573662	0.129863	0.195143	0.65867	0.956634	SSU72	21
ENSGALG00000001490	0.166742	0.612523	3.53896	-0.0415	1	NA	KCNJ13	9
ENSGALG00000001491	113.316	0.203721	0.181949	1.27005	0.259757	0.792551	NCAPD3	24
ENSGALG00000001492	76.8356	0.076201	0.151414	0.25343	0.614671	0.947405	NDRG3	20
ENSGALG00000001501	380.969	-0.0560716	0.0746352	0.563957	0.45267	0.903127	MAPK3	15
ENSGALG00000001502	136.046	-0.0966806	0.121808	0.629788	0.427433	0.893859	UTP11	23
ENSGALG00000001503	112.101	0.0233573	0.128906	0.0328602	0.856153	0.987712	TBCD	18
ENSGALG00000001504	78.1774	-0.148064	0.184326	0.642349	0.422862	0.891429	DDX20	26
ENSGALG00000001506	42.635	-0.133661	0.195787	0.467428	0.494173	0.912887	PTTG2	13
ENSGALG00000001513	103.947	0.442815	0.15929	7.88488	0.00498497	0.10827	CNTRL	17
ENSGALG00000001521	114.789	-0.0898918	0.117561	0.585828	0.444037	0.903127	VPS26B	24
ENSGALG00000001522	103.016	-0.170163	0.139885	1.47874	0.223972	0.760835	PHF20	20
ENSGALG00000001525	132.744	-0.0058184	0.112661	0.00267035	0.958787	0.995207	NA	27
ENSGALG00000001527	95.1671	0.24731	0.548654	0.208555	0.647903	0.954594	VWA1	21
ENSGALG00000001529	153.95	0.203904	0.134577	2.31654	0.128005	0.634756	THYN1	24
ENSGALG00000001531	1.49426	-0.254681	1.10857	0.0529751	0.817965	0.983717	FN3K	18
ENSGALG00000001533	0.411421	0.865784	2.00723	0.218985	0.639814	NA	NA	11
ENSGALG00000001534	0.673581	-0.0484693	1.83622	0.00087328	0.976425	NA	TMEM88B	21
ENSGALG00000001536	54.7784	-0.406339	0.178542	5.24074	0.0220639	0.276281	NA	20
ENSGALG00000001538	53.0634	-0.10483	0.170821	0.377755	0.538807	0.927813	ST7L	26
ENSGALG00000001540	210.416	-0.111773	0.132863	0.703354	0.401659	0.879702	SF3A3	23
ENSGALG00000001542	39.6168	-0.157629	0.204835	0.594427	0.440712	0.901754	MRPL20	21
ENSGALG00000001545	2.22083	0.3115	0.760762	0.166603	0.683149	0.963283	RAB40B	18
ENSGALG00000001546	128.406	0.0429478	0.132045	0.106134	0.74459	0.97119	ZZEF1	19
ENSGALG00000001547	436.937	0.0178234	0.0814561	0.0479523	0.826666	0.984448	CAPZA1	26
ENSGALG00000001550	231.581	0.012412	0.0891175	0.0194034	0.889216	0.989555	RBM39	20
ENSGALG00000001551	153.131	0.036898	0.107206	0.118587	0.730572	0.969789	CCNL2	21
ENSGALG00000001555	63.7957	0.0787473	0.173898	0.205587	0.650249	0.954594	AURKAIP1	21
ENSGALG00000001557	15.8641	0.0899878	0.348997	0.0665691	0.796399	0.98019	ACAD8	24
ENSGALG00000001558	8.43454	0.224414	0.468789	0.229739	0.631717	0.949886	MOV10	26
ENSGALG00000001559	1.57111	-0.350061	1.01887	0.119535	0.72954	0.969789	ZP3	10
ENSGALG00000001561	444.222	0.267124	0.0797814	11.3517	0.00075379	0.0272203	MXRA8	21
ENSGALG00000001563	129.604	-0.0805535	0.129939	0.384003	0.535469	0.927591	WDR45B	18
ENSGALG00000001564	0.664751	-2.30099	1.7635	2.08017	0.149224	NA	ATP2A3	19
ENSGALG00000001565	1.81965	0.456448	0.955455	0.229083	0.632204	0.949886	C5	17
ENSGALG00000001568	148.682	-0.099656	0.10308	0.936831	0.333094	0.842079	NFS1	20
ENSGALG00000001569	48.9486	0.721379	0.163406	19.4135	1.05259e-05	0.00086435	RHOC	26
ENSGALG00000001572	32.5298	0.260891	0.210162	1.53542	0.215301	0.75139	COMMD4	10
ENSGALG00000001577	61.6111	0.0203247	0.156418	0.0168762	0.896639	0.989555	FOXK2	18
ENSGALG00000001583	25.0789	0.489898	0.243055	4.05885	0.0439405	0.406797	TRAF1	17
ENSGALG00000001586	8.61112	-0.426489	0.433607	0.985316	0.32089	0.837065	NEIL1	10
ENSGALG00000001592	0.163839	-0.669855	3.55724	-0.0206906	1	NA	ACER1	28
ENSGALG00000001593	88.621	-0.0423252	0.13124	0.104145	0.746911	0.97119	UFD1L	15
ENSGALG00000001595	149.186	0.952892	0.134393	52.771	3.74793e-13	1.21443e-10	PHF19	17
ENSGALG00000001596	115.489	-0.199209	0.152082	1.70516	0.191614	0.725589	MLLT1	28
ENSGALG00000001597	144.251	-0.0772127	0.117143	0.434241	0.509915	0.921522	PSMB3	27
ENSGALG00000001600	82.8389	0.202933	0.136155	2.21756	0.136449	0.648903	DVL1	21
ENSGALG00000001602	216.776	0.0623272	0.0872513	0.510233	0.475038	0.90891	NUTF2	11
ENSGALG00000001603	81.7085	0.0416632	0.16765	0.0618869	0.803538	0.982905	NARF	18
ENSGALG00000001604	20.1973	0.64738	0.613478	1.17694	0.27798	0.807503	NA	24
ENSGALG00000001605	0.91738	-0.61784	1.3834	0.205258	0.65051	NA	PPM1J	26
ENSGALG00000001606	54.1069	-0.399289	0.175357	5.25983	0.0218231	0.274541	INPP5B	23
ENSGALG00000001607	105.37	0.0801992	0.127821	0.393702	0.53036	0.925498	CYBC1	18
ENSGALG00000001610	36.2268	-0.316454	0.241647	1.71391	0.190479	0.723363	PIP4K2B	27
ENSGALG00000001613	236.945	0.00735128	0.142179	0.00278889	0.957883	0.995207	GNL3	12
ENSGALG00000001615	43.2986	0.186468	0.199736	0.871979	0.350408	0.847873	MAN2C1	10
ENSGALG00000001616	104.483	-0.139129	0.146244	0.902999	0.341979	0.845933	CDC45	15
ENSGALG00000001617	3.40626	0.601556	0.738235	0.672707	0.412109	0.884572	CAMKK1	19
ENSGALG00000001618	11.0558	0.00242537	0.417397	0.0001113	0.991582	0.995451	OGFOD3	18
ENSGALG00000001619	51.1571	-0.11267	0.184581	0.373102	0.541318	0.928716	ATG16L1	9
ENSGALG00000001620	4.79103	0.519651	0.599271	0.757363	0.384155	0.867514	NA	17
ENSGALG00000001621	37.1226	0.276757	0.203009	1.85494	0.17321	0.703225	CLDN5	15
ENSGALG00000001624	26.6811	-0.021572	0.237014	0.00838494	0.92704	0.9908	CWC25	27
ENSGALG00000001634	844.787	0.0514499	0.0887099	0.33789	0.56105	0.931026	RPL23	27
ENSGALG00000001637	55.9392	0.302812	0.173963	3.03479	0.0814969	0.536272	PSMD5	17
ENSGALG00000001639	59.2726	-0.349284	0.201511	2.98828	0.083869	0.540129	MTF1	23
ENSGALG00000001640	4.36363	0.599732	0.60834	0.978761	0.322505	0.83727	RNF122	22
ENSGALG00000001642	145.66	-0.332086	0.198358	2.73209	0.0983505	0.574376	GLT8D1	12
ENSGALG00000001644	102.536	0.0691616	0.124851	0.306623	0.57976	0.936214	SIN3A	10
ENSGALG00000001647	16.4843	-0.0585432	0.302858	0.0375449	0.84636	0.986583	PSKH1	11
ENSGALG00000001651	9.60849	0.515909	0.426269	1.4759	0.224416	0.760835	TTI2	22
ENSGALG00000001652	791.572	0.0227616	0.0547741	0.172813	0.677624	0.961492	SEPT2L	15
ENSGALG00000001653	3.1416	-0.349781	0.725759	0.235006	0.627837	0.949434	MANEAL	23
ENSGALG00000001654	366.974	0.173979	0.0821871	4.50945	0.0337081	0.356687	C1QBP	19
ENSGALG00000001655	102.387	-0.0237436	0.140743	0.0287779	0.865293	0.988082	SPCS1	12
ENSGALG00000001658	1233.54	0.0605521	0.0714654	0.72156	0.395633	0.876085	RPL19	27
ENSGALG00000001661	0.32734	1.18863	2.04151	0.454049	0.500418	NA	SLC22A7	3
ENSGALG00000001663	107.526	0.1081	0.158498	0.467501	0.494139	0.912887	MAK16	22
ENSGALG00000001664	64.612	-0.321369	0.161597	3.99062	0.0457544	0.414115	PTPN9	10
ENSGALG00000001666	8.20993	-0.337902	0.432841	0.618775	0.431503	0.896935	RPAIN	19
ENSGALG00000001668	111.849	0.451057	0.149006	9.33736	0.00224529	0.0611791	UBE2R2	Z
ENSGALG00000001678	12.8891	-0.0274843	0.397448	0.00479357	0.944802	0.993966	PRKAB2	8
ENSGALG00000001682	19.7924	0.507665	0.361639	2.01506	0.155745	0.681504	FBXL20	27
ENSGALG00000001684	116.687	0.037576	0.125083	0.0902539	0.763855	0.976066	SEC14L1	18
ENSGALG00000001688	586.435	-0.134019	0.0739029	3.26788	0.0706488	0.507617	45540	15
ENSGALG00000001689	147.984	-0.0981689	0.122639	0.63982	0.423776	0.891429	SCAMP2	10
ENSGALG00000001691	175.295	-0.250441	0.12645	3.88952	0.0485883	0.425031	INTS11	21
ENSGALG00000001692	104.294	-0.148815	0.138015	1.16215	0.28102	0.810369	CAMSAP1	17
ENSGALG00000001693	6.36663	0.41308	0.454434	0.82	0.36518	0.857254	SLC18A1	22
ENSGALG00000001696	1.23581	-2.14033	1.51585	2.01101	0.156162	0.681504	SAG	9
ENSGALG00000001697	0.166238	-0.669855	3.54211	-0.014356	1	NA	NA	12
ENSGALG00000001698	1.07451	0.876883	1.14602	0.588876	0.442854	0.903127	GABRA1	13
ENSGALG00000001701	8.69684	-0.716263	0.443775	2.71839	0.0991978	0.576482	NA	21
ENSGALG00000001702	35.9035	0.0297377	0.283788	0.0112481	0.915537	0.989576	EXOC3L1	11
ENSGALG00000001708	286.683	-0.0369631	0.0885157	0.174367	0.676259	0.960966	MED1	27
ENSGALG00000001709	9.60273	1.38723	0.380037	13.6645	0.00021854	0.0102349	MUSTN1	12
ENSGALG00000001711	11.0153	0.179862	0.364771	0.242405	0.622475	0.948051	PPCDC	10
ENSGALG00000001714	4.5558	0.139635	0.579193	0.0580339	0.809631	0.982905	PUSL1	21
ENSGALG00000001716	0.252407	0.291934	2.57794	-0.0183306	1	NA	C10H15ORF59	10
ENSGALG00000001717	537.133	-0.0454089	0.205886	0.0484115	0.825851	0.984422	SLC16A1	26
ENSGALG00000001718	788.637	0.0551196	0.096321	0.329041	0.566224	0.933145	CCNG1	13
ENSGALG00000001720	83.2422	-0.0328133	0.156822	0.0437936	0.834238	0.985277	NA	12
ENSGALG00000001722	55.2124	0.138088	0.177253	0.607502	0.43573	0.898402	E2F4	11
ENSGALG00000001723	0.166014	-0.669855	3.54351	-0.0150093	1	NA	NA	8
ENSGALG00000001725	56.2871	0.215921	0.200794	1.16455	0.280524	0.809558	TNRC6C	18
ENSGALG00000001726	222.117	-0.030156	0.141622	0.0453378	0.831384	0.985016	NUDCD2	13
ENSGALG00000001727	83.7385	0.0966549	0.17726	0.298426	0.584871	0.937611	LZTS1	22
ENSGALG00000001728	66.5433	-0.0567665	0.209544	0.0734782	0.786338	0.97898	NACC2	17
ENSGALG00000001729	70.97	-0.177937	0.162034	1.20765	0.271797	0.800239	CD276	10
ENSGALG00000001730	60.3274	-0.217747	0.190651	1.30126	0.253983	0.790432	DGKD	9
ENSGALG00000001731	129.531	0.0649135	0.10857	0.357134	0.550102	0.930016	CDK12	27
ENSGALG00000001733	79.6622	-0.302853	0.155163	3.81968	0.050654	0.434133	LRIG2	26
ENSGALG00000001737	142.477	-0.0359816	0.110415	0.106223	0.744485	0.97119	RABEP1	19
ENSGALG00000001741	152.648	0.486262	0.170993	8.36997	0.00381472	0.0891514	NPTN	10
ENSGALG00000001749	188.879	-0.229531	0.102199	5.04543	0.024691	0.295135	ACSBG2	28
ENSGALG00000001750	148.681	-0.111234	0.113579	0.95944	0.327328	0.839142	MAT2B	13
ENSGALG00000001753	16.6273	-0.320718	0.307787	1.09944	0.294389	0.82252	SFMBT1	12
ENSGALG00000001758	48.7208	0.157894	0.188921	0.698705	0.403219	0.881373	QSOX2	17
ENSGALG00000001764	0.162528	0.612523	3.56564	-0.0480266	1	NA	NA	10
ENSGALG00000001765	23.4031	0.403662	0.268128	2.27528	0.131452	0.641294	CAAP1	Z
ENSGALG00000001768	92.0421	0.38174	0.259819	2.22725	0.135595	0.647973	TENM2	13
ENSGALG00000001773	25.5839	-0.324097	0.306943	1.10867	0.292371	0.820898	RFX2	28
ENSGALG00000001774	66.1398	-0.4193	0.222513	3.48912	0.0617736	0.474441	NEO1	10
ENSGALG00000001777	149.68	0.107231	0.124155	0.748226	0.387038	0.868627	MFSD11	18
ENSGALG00000001779	6.89641	-0.299326	0.532728	0.316383	0.573789	0.935195	KIAA0895L	11
ENSGALG00000001780	0.250087	0.291934	2.5838	-0.02013	1	NA	PROC	9
ENSGALG00000001782	98.526	0.13987	0.18646	0.567462	0.451269	0.903127	PLAA	Z
ENSGALG00000001788	204.706	-0.20327	0.0934703	4.74112	0.0294499	0.329668	ADPGK	10
ENSGALG00000001790	11.2379	-0.389631	0.38519	1.03726	0.308461	0.832351	METTL23	18
ENSGALG00000001791	4.54782	0.968414	0.631386	2.41679	0.120041	0.615538	NA	11
ENSGALG00000001792	74.2934	0.0514999	0.14774	0.121466	0.72745	0.968762	MRPS34	14
ENSGALG00000001797	13.2433	-0.176708	0.361452	0.23965	0.624459	0.948081	GPSM1	17
ENSGALG00000001798	16.5315	-0.222586	0.358545	0.384991	0.534944	0.927591	BBS4	10
ENSGALG00000001800	35.9886	0.0257148	0.211181	0.0151028	0.902191	0.989555	NA	28
ENSGALG00000001801	30.9205	0.417509	0.225428	3.4342	0.0638594	0.483432	IFT74	Z
ENSGALG00000001802	148.984	-0.0992914	0.108863	0.832603	0.361521	0.8555	JMJD6	18
ENSGALG00000001803	153.888	0.103403	0.105327	0.963711	0.326254	0.838382	IWS1	9
ENSGALG00000001805	188.76	-0.19535	0.118886	2.68358	0.101388	0.579694	NA	18
ENSGALG00000001812	1.66639	-0.0343887	1.00216	0.00136939	0.970481	0.995207	ATCAY	28
ENSGALG00000001816	51.9764	-0.466253	0.181687	6.6978	0.00965319	0.167746	MAGI3	26
ENSGALG00000001817	153.281	0.222837	0.115203	3.75912	0.0525202	0.43985	CTCF	11
ENSGALG00000001823	61.8988	0.0901932	0.159135	0.320942	0.571042	0.934914	HIKESHI	1
ENSGALG00000001824	0.664553	-0.0318748	1.50524	0.00048522	0.982426	NA	NA	11
ENSGALG00000001826	25.9749	0.0558504	0.244987	0.0519302	0.819738	0.98384	WWC1	13
ENSGALG00000001828	3.0783	-2.57414	1.16652	6.39719	0.0114301	0.186157	NA	19
ENSGALG00000001833	29.8769	-0.142835	0.221946	0.416362	0.518758	0.922041	PRKRIP1	19
ENSGALG00000001837	69.4305	-0.0082702	0.226466	0.00138503	0.970313	0.995207	ORAI3	19
ENSGALG00000001838	194.188	0.0455066	0.0958392	0.225502	0.634879	0.949886	XPO7	22
ENSGALG00000001840	0.168791	-0.669855	3.52632	-0.0077541	1	NA	TEK	Z
ENSGALG00000001841	14.5514	-0.255414	0.342737	0.558454	0.454884	0.903127	ROGDI	14
ENSGALG00000001844	7.28814	-0.612792	0.54431	1.27626	0.258596	0.791279	ALKBH4	19
ENSGALG00000001845	76.0862	-0.490909	0.150358	10.8593	0.00098301	0.0326463	PHTF1	26
ENSGALG00000001848	204.133	-0.0226274	0.0913417	0.061401	0.804295	0.982905	UBE2J2	21
ENSGALG00000001849	3.29534	-0.0259169	0.670406	0.00163228	0.967773	0.995207	BSN	12
ENSGALG00000001850	237.223	0.008886	0.10355	0.0074046	0.931427	0.991553	RARS	13
ENSGALG00000001852	77.7166	0.0524877	0.136116	0.148505	0.699968	0.964483	LRWD1	19
ENSGALG00000001856	1.23913	0.970299	1.03923	0.875813	0.349351	0.847418	MOB3B	Z
ENSGALG00000001857	541.73	-0.12644	0.333214	0.141935	0.706364	0.964812	C1QTNF12	21
ENSGALG00000001859	7.22036	0.0772523	0.448857	0.0298242	0.86289	0.988082	NA	21
ENSGALG00000001860	41.6909	-0.090188	0.192098	0.22095	0.638317	0.950541	RSBN1	26
ENSGALG00000001862	1.97462	-0.0254488	0.84953	0.00106615	0.973952	0.995207	ST6GALNAC1	18
ENSGALG00000001864	23.4899	0.626079	0.259042	5.8776	0.0153347	0.222039	C9orf72	Z
ENSGALG00000001869	0.164227	-0.669855	3.55477	-0.0196571	1	NA	LINGO2	Z
ENSGALG00000001872	369.732	-0.1124	0.118114	0.898126	0.343285	0.845933	SDF4	21
ENSGALG00000001876	17.3108	0.303535	0.297797	1.03793	0.308304	0.832116	RASA4B	19
ENSGALG00000001882	0.328222	-1.31105	2.48847	0.527219	0.467778	NA	TNFRSF18	21
ENSGALG00000001883	2.24832	-0.254808	0.812519	0.0997811	0.752092	0.971956	ST6GALNAC2	18
ENSGALG00000001889	2.65185	-0.280652	0.747884	0.14266	0.705651	0.964812	CARD9	17
ENSGALG00000001894	0.168558	-0.669855	3.52775	-0.0083641	1	NA	NA	21
ENSGALG00000001895	109.487	-0.127872	0.134713	0.900524	0.342641	0.845933	PANK3	13
ENSGALG00000001901	211.249	0.0381343	0.0984659	0.150082	0.698457	0.964483	ARIH1	10
ENSGALG00000001905	28.7833	-0.0282848	0.246934	0.0131231	0.908797	0.989555	DTX2	19
ENSGALG00000001907	210.832	0.0764571	0.0902402	0.717876	0.396841	0.876808	WAPL	6
ENSGALG00000001916	199.295	-0.0260366	0.213285	0.0148802	0.902911	0.989555	SLIT3	13
ENSGALG00000001918	10.6197	-0.224577	0.434414	0.267576	0.604963	0.942905	DNAJB5	Z
ENSGALG00000001921	1.56518	-0.345722	1.06069	0.107152	0.74341	0.97119	NA	17
ENSGALG00000001925	15.9255	0.266798	0.297339	0.80183	0.370547	0.859878	GNB1L	15
ENSGALG00000001926	98.2789	-0.139128	0.179574	0.596535	0.439903	0.901379	HSPB1	19
ENSGALG00000001933	1.56609	-1.52606	1.26904	1.61064	0.204402	0.740656	CORO2A	Z
ENSGALG00000001938	146.697	-0.130753	0.157735	0.682152	0.408847	0.884344	SLC25A24	8
ENSGALG00000001939	188.17	-0.0580993	0.0948263	0.375646	0.539943	0.927813	HIPK1	26
ENSGALG00000001942	79.1743	-0.0726064	0.166057	0.19117	0.661945	0.957261	SPDL1	13
ENSGALG00000001943	18.6149	-0.402713	0.343341	1.37407	0.241113	0.776495	RHBDF2	18
ENSGALG00000001944	25.0743	0.169533	0.272851	0.387062	0.533848	0.926774	TBC1D2	Z
ENSGALG00000001945	51.3792	0.0523117	0.213481	0.0601818	0.806209	0.982905	RFT1	12
ENSGALG00000001947	158.242	0.200193	0.155841	1.67164	0.196039	0.731551	ELP1	Z
ENSGALG00000001948	123.956	0.245419	0.115123	4.5452	0.0330111	0.353366	NA	28
ENSGALG00000001949	510.602	-0.0493744	0.0695159	0.503887	0.477797	0.909545	MDH2	19
ENSGALG00000001950	115.159	0.0407334	0.120894	0.113748	0.735917	0.97095	PMPCA	17
ENSGALG00000001951	23.1898	0.0243853	0.277389	0.00781201	0.92957	0.990979	NA	8
ENSGALG00000001954	14.6744	0.242287	0.324095	0.558342	0.454929	0.903127	APTX	Z
ENSGALG00000001956	144.408	-0.283822	0.122538	5.3537	0.0206783	0.266286	OLFML3	26
ENSGALG00000001959	2.90162	0.231968	0.838981	0.0768023	0.781679	0.978232	HENMT1	8
ENSGALG00000001962	750.087	0.00957846	0.0681799	0.0198395	0.887986	0.989136	PTBP1	28
ENSGALG00000001963	1.57643	0.0688923	1.00416	0.00473737	0.945126	0.994054	NA	19
ENSGALG00000001964	77.2521	-0.335888	0.141585	5.70975	0.0168709	0.233565	INPP5E	17
ENSGALG00000001965	373.804	0.0736712	0.0826502	0.796607	0.37211	0.859878	AARS	11
ENSGALG00000001968	0.593075	-0.94767	2.03795	0.225268	0.635055	NA	SYT6	26
ENSGALG00000001971	73.3178	0.0668975	0.157911	0.17982	0.671528	0.960216	UBE2O	18
ENSGALG00000001972	124.014	0.00281957	0.130751	0.00047372	0.982635	0.995207	NA	8
ENSGALG00000001973	129.798	0.0559463	0.124215	0.203143	0.652196	0.954712	GNL2	23
ENSGALG00000001975	24.001	-0.263569	0.252876	1.09747	0.294822	0.823019	TMEM120A	19
ENSGALG00000001976	67.8348	-0.10437	0.159439	0.429022	0.512469	0.92187	TRIM33	26
ENSGALG00000001978	42.4683	0.0240897	0.18313	0.0174011	0.895053	0.989555	MED16	28
ENSGALG00000001981	17.5834	-0.109473	0.294638	0.138658	0.709619	0.965813	PARP6	10
ENSGALG00000001983	1.48686	0.55723	0.972133	0.327724	0.567002	0.933559	NA	8
ENSGALG00000001985	18.4397	0.0485307	0.281129	0.0297631	0.863029	0.988082	PIGQ	14
ENSGALG00000001986	506.31	0.321075	0.105184	9.55724	0.00199162	0.0556587	VCP	Z
ENSGALG00000001988	22.5438	0.103464	0.263906	0.153638	0.695083	0.964483	TXNRD2	15
ENSGALG00000001992	3382.97	0.314802	0.0720854	19.6878	9.11823e-06	0.00078085	PKLR	10
ENSGALG00000001995	142.129	-0.612763	0.177195	11.5301	0.00068477	0.0254172	LIMS2	9
ENSGALG00000001998	21.1867	0.146059	0.27092	0.290165	0.590115	0.940393	R3HDM4	28
ENSGALG00000002000	6.03683	0.247716	0.50478	0.240375	0.623935	0.948051	GRAMD2A	10
ENSGALG00000002001	53.2594	-0.238948	0.173089	1.91985	0.165873	0.694177	STXBP3	8
ENSGALG00000002002	37.8408	0.159261	0.203474	0.61181	0.434107	0.897944	BCAS2	26
ENSGALG00000002003	91.9483	-0.112966	0.149951	0.567082	0.451421	0.903127	BMPR1A	6
ENSGALG00000002008	0.325535	2.09343	1.92635	1.69083	0.193491	NA	RNF157	18
ENSGALG00000002009	20.7693	0.45495	0.292296	2.43999	0.118277	0.614599	FANCG	Z
ENSGALG00000002010	38.6515	0.0237686	0.213023	0.0124918	0.911008	0.989555	SNIP1	23
ENSGALG00000002013	67.4963	-0.0200536	0.187017	0.0115423	0.914444	0.989555	MEAF6	23
ENSGALG00000002014	256.86	0.287767	0.113953	6.48307	0.0108907	0.182104	SMU1	Z
ENSGALG00000002016	74.5702	-0.134384	0.16362	0.674381	0.411528	0.884572	PRKCD	12
ENSGALG00000002018	59.4979	0.10773	0.19248	0.314116	0.575165	0.935685	CAPN15	14
ENSGALG00000002021	23.2597	0.149898	0.26834	0.311936	0.576495	0.935685	ZC3H12A	23
ENSGALG00000002022	92.0844	-0.0801113	0.192523	0.172475	0.677922	0.961492	B4GALT1	Z
ENSGALG00000002023	24.3921	-0.0216044	0.249644	0.00749441	0.931013	0.991469	PIGO	Z
ENSGALG00000002024	7.32066	-0.509273	0.487832	1.11118	0.291825	0.820306	COMT	15
ENSGALG00000002028	0.510065	-1.91089	2.45656	0.912663	0.339409	NA	GPRC5B	14
ENSGALG00000002029	152.282	-0.0419549	0.105385	0.158575	0.690472	0.964374	TMEM259	28
ENSGALG00000002033	50.0727	0.23554	0.241012	0.965786	0.325733	0.838382	NDUFB6	14
ENSGALG00000002038	72.2474	0.0189267	0.167931	0.012903	0.909562	0.989555	DENND2C	26
ENSGALG00000002042	82.2508	-0.284302	0.164216	2.98907	0.0838285	0.540129	NA	14
ENSGALG00000002043	53.4108	-0.156856	0.204872	0.58492	0.44439	0.903127	NA	9
ENSGALG00000002044	19.3707	0.177102	0.27444	0.415141	0.519372	0.922041	EEF2KMT	14
ENSGALG00000002046	0.415016	0.869034	2.00389	0.218381	0.640276	NA	NA	6
ENSGALG00000002050	131.114	0.0836992	0.111782	0.560322	0.454131	0.903127	EXOC7	18
ENSGALG00000002053	93.3085	-0.0158716	0.147646	0.0115925	0.914259	0.989555	POR	19
ENSGALG00000002055	7.77001	-1.67863	0.658571	6.78906	0.00917181	0.162664	HES4	21
ENSGALG00000002056	43.5296	-0.247756	0.229621	1.15995	0.281477	0.810394	TANGO2	15
ENSGALG00000002057	47.8218	-0.143896	0.175907	0.67261	0.412143	0.884572	POLR2D	9
ENSGALG00000002060	119.398	0.0548815	0.11479	0.228609	0.632557	0.949886	TAF15	19
ENSGALG00000002062	160.712	0.0377811	0.104299	0.131405	0.716979	0.966707	SRP68	18
ENSGALG00000002064	109.129	0.316509	0.181253	3.10898	0.0778615	0.526202	STOML2	Z
ENSGALG00000002066	189.984	-0.165146	0.114757	2.06195	0.151017	0.67339	NCOA4	6
ENSGALG00000002067	27.4765	-0.0990566	0.232623	0.181935	0.669716	0.95963	NA	14
ENSGALG00000002069	9.09007	0.80474	0.380096	4.47447	0.0344049	0.360244	FAM214B	Z
ENSGALG00000002070	105.965	-0.24834	0.12378	4.05411	0.044064	0.407055	SAP130	9
ENSGALG00000002081	6.14243	0.578025	0.733759	0.641627	0.423122	0.891429	MMP28	19
ENSGALG00000002082	0.249403	-0.990451	3.21957	0.201948	0.653153	NA	AMPD1	26
ENSGALG00000002085	60.8756	0.00142435	0.172527	0.00020338	0.988622	0.995207	FZR1	28
ENSGALG00000002086	0.165948	-0.669855	3.54392	-0.0152085	1	NA	RASL10B	19
ENSGALG00000002087	206.986	0.0531447	0.146281	0.132619	0.715732	0.965961	NCBP1	Z
ENSGALG00000002089	116.341	-0.0873735	0.120271	0.528399	0.467281	0.905045	TIMM23	6
ENSGALG00000002090	85.6175	0.207488	0.132819	2.43467	0.118679	0.614599	GPSM2	8
ENSGALG00000002091	1.33601	-1.25622	1.27841	1.05519	0.304315	0.829259	NA	11
ENSGALG00000002094	37.4859	0.179626	0.22515	0.63786	0.424487	0.891429	TRMT2A	15
ENSGALG00000002095	203.52	-0.0696382	0.102741	0.458952	0.498114	0.914301	CHMP4B	20
ENSGALG00000002099	36.2584	0.214981	0.284695	0.576134	0.447832	0.903127	NA	12
ENSGALG00000002103	0.673142	-1.16124	1.84198	0.401363	0.526386	NA	TPPP3	11
ENSGALG00000002106	89.1021	0.115538	0.156112	0.549171	0.458657	0.903127	CLCC1	8
ENSGALG00000002107	702.747	0.0342563	0.0911325	0.141761	0.706537	0.964812	RANBP1	15
ENSGALG00000002108	0.411919	-0.349259	2.47058	0.0255666	0.872963	NA	NA	18
ENSGALG00000002110	18.5844	0.407065	0.379652	1.17174	0.279044	0.808278	TSTD2	Z
ENSGALG00000002111	0.245551	0.291934	2.59547	-0.0241003	1	NA	NA	14
ENSGALG00000002116	3.13707	0.441809	0.635414	0.478971	0.488889	0.912087	TEN1	18
ENSGALG00000002117	139.723	-0.103974	0.111477	0.870905	0.350705	0.847873	PARG	6
ENSGALG00000002118	74.2614	-1.38682	0.437289	8.75836	0.00308186	0.0771399	KCNMB1	13
ENSGALG00000002119	191.293	-0.0154727	0.0978454	0.0250774	0.874174	0.988257	VPS35L	14
ENSGALG00000002121	0.647799	-2.27171	2.34693	1.24232	0.265024	NA	PLEKHN1	21
ENSGALG00000002123	6.53691	0.0904293	0.44769	0.0406682	0.84018	0.986212	OSCP1	23
ENSGALG00000002124	32.7237	-0.0470705	0.215662	0.0477439	0.827037	0.984448	ZDHHC8	15
ENSGALG00000002125	6.6921	-0.148949	0.46332	0.104009	0.747071	0.97119	TMOD1	Z
ENSGALG00000002127	1.74754	-1.03066	1.06486	1.00076	0.317127	0.835443	LSM10	23
ENSGALG00000002129	116.028	-0.296708	0.134264	4.88003	0.0271691	0.314109	WDR47	8
ENSGALG00000002131	28.6729	0.193892	0.261761	0.550377	0.458164	0.903127	NPRL2	12
ENSGALG00000002137	92.6695	-0.0022334	0.14095	0.00027053	0.986877	0.995207	PGAM5	15
ENSGALG00000002138	23.2338	-0.445337	0.295668	2.27819	0.131205	0.641294	HYAL2	12
ENSGALG00000002139	1686.42	0.0338421	0.0461335	0.539168	0.462778	0.904259	CSDE1	26
ENSGALG00000002141	411.433	-0.0791993	0.0928479	0.724449	0.394688	0.874661	UGGT1	9
ENSGALG00000002142	11.0719	-0.174655	0.380074	0.21216	0.64508	0.95374	DGKQ	Z
ENSGALG00000002143	120.329	0.00860696	0.144558	0.00367241	0.951677	0.995207	ANKLE2	15
ENSGALG00000002144	395.238	-0.0311415	0.0741579	0.176248	0.674617	0.960724	THRAP3	23
ENSGALG00000002145	229.399	-0.0880011	0.0928636	0.897565	0.343436	0.845933	CAMSAP2	8
ENSGALG00000002147	179.12	0.168362	0.0904782	3.45266	0.06315	0.480702	SIKE1	26
ENSGALG00000002150	2.97778	1.39219	0.667271	4.43946	0.0351173	0.364836	CPEB1	10
ENSGALG00000002151	12.7822	0.571588	0.345099	2.75087	0.0972016	0.571635	PEX12	19
ENSGALG00000002152	0.164983	0.612523	3.54999	-0.044177	1	NA	GABRP	13
ENSGALG00000002155	27.799	-0.239516	0.253929	0.893139	0.344628	0.847016	HS6ST1	9
ENSGALG00000002157	475.133	0.026975	0.0847949	0.101367	0.750195	0.97119	RPS17	10
ENSGALG00000002158	209.682	-0.0880682	0.109297	0.647785	0.420906	0.890146	GOLGA3	15
ENSGALG00000002159	74.5684	0.0694035	0.151414	0.210114	0.646678	0.954062	ACOX1	18
ENSGALG00000002160	67.4999	-0.221399	0.22392	0.967069	0.325412	0.838369	B2M	10
ENSGALG00000002162	130.246	-0.192567	0.128557	2.23919	0.134551	0.646024	ACO1	Z
ENSGALG00000002164	21.7037	-0.0188607	0.303269	0.00398036	0.949695	0.995207	DDX59	8
ENSGALG00000002167	3.23702	-0.637727	0.728302	0.792315	0.373401	0.859878	PATL2	10
ENSGALG00000002169	165.062	0.0669392	0.15572	0.185615	0.666592	0.958521	PLEKHB2	9
ENSGALG00000002172	233.207	-0.0614958	0.100011	0.377643	0.538868	0.927813	FAM168B	9
ENSGALG00000002175	32.6121	-0.243916	0.238073	1.05254	0.304923	0.829259	KIF14	8
ENSGALG00000002179	49.5326	0.0649237	0.18547	0.122719	0.726104	0.968472	FBF1	18
ENSGALG00000002180	108.229	-0.0514595	0.121272	0.180665	0.670802	0.960145	CHFR	15
ENSGALG00000002183	0.411939	-0.349259	1.86836	0.0424528	0.836759	NA	PRR16	Z
ENSGALG00000002187	90.2369	0.392626	0.154659	6.52035	0.0106647	0.180338	HSD17B4	Z
ENSGALG00000002189	157.746	-0.0148309	0.102696	0.0210581	0.884621	0.988648	SNX1	10
ENSGALG00000002192	81.3099	-0.0987988	0.192299	0.262963	0.608092	0.943133	PTPRC	8
ENSGALG00000002193	23.8469	-0.403512	0.275216	2.1705	0.14068	0.656347	ARHGEF4	9
ENSGALG00000002194	62.7769	0.141008	0.162802	0.749809	0.386537	0.867988	MRPL38	18
ENSGALG00000002197	2426.46	0.0214804	0.09072	0.0561968	0.812611	0.982905	NPM1	13
ENSGALG00000002198	109.64	-0.215518	0.15431	1.93851	0.163831	0.692584	FHOD1	11
ENSGALG00000002199	4.46145	-0.407705	0.638335	0.411695	0.52111	0.922041	KLHL17	21
ENSGALG00000002201	33.7628	-0.265393	0.410074	0.410432	0.52175	0.922041	PPL	14
ENSGALG00000002204	0.167133	0.612523	3.53654	-0.0405749	1	NA	SLC7A4	15
ENSGALG00000002205	28.5068	0.160896	0.30183	0.285966	0.592817	0.94049	FBRSL1	15
ENSGALG00000002207	44.0548	0.217625	1.16388	0.0358036	0.849922	0.987712	ATP6V1G3	8
ENSGALG00000002210	979.444	-0.0273333	0.125802	0.0470829	0.828219	0.984448	PPIB	10
ENSGALG00000002216	336.693	0.0374141	0.0740431	0.255362	0.613324	0.946199	NEK7	8
ENSGALG00000002219	38.0684	-0.34892	0.23805	2.14603	0.142939	0.659877	WBP2	18
ENSGALG00000002222	161.275	-0.0001099	0.132675	0.00013757	0.990642	0.995207	NOC2L	21
ENSGALG00000002223	47.2207	0.539328	1.00363	0.305557	0.580419	0.936214	LHX9	8
ENSGALG00000002225	25.6682	-0.532498	0.270803	3.92148	0.0476729	0.421464	RFFL	19
ENSGALG00000002227	48.6691	0.207252	0.170053	1.47925	0.223892	0.760835	DMXL1	Z
ENSGALG00000002229	182.033	-0.0161925	0.0981182	0.0274539	0.868399	0.988082	FBXW11	13
ENSGALG00000002232	93.7667	0.164109	0.124528	1.73179	0.188182	0.72139	RERE	21
ENSGALG00000002234	9.05585	-0.430258	0.452791	0.911499	0.339717	0.845537	UNC13D	18
ENSGALG00000002237	103.223	-0.0593118	0.127983	0.214922	0.642937	0.952571	ATP6V0D1	11
ENSGALG00000002239	58.2209	0.110185	0.172737	0.406878	0.523558	0.922041	REXO5	14
ENSGALG00000002240	5.11949	0.794087	0.492793	2.58069	0.108175	0.592888	C3orf18	12
ENSGALG00000002242	0.165948	-0.669855	3.54392	-0.0152085	1	NA	GALNT9	15
ENSGALG00000002246	14.935	0.616487	0.299825	4.21083	0.0401666	0.390875	DENND1B	8
ENSGALG00000002247	56.6228	-0.0098078	0.175017	0.00350637	0.952781	0.995207	SETD6	11
ENSGALG00000002249	143.103	-0.311492	0.126495	6.04126	0.0139753	0.21102	AGO1	23
ENSGALG00000002250	6.19924	0.37931	0.472665	0.640652	0.423475	0.891429	DTWD2	Z
ENSGALG00000002253	13.335	-0.240086	0.356873	0.454982	0.499979	0.915851	HEMK1	12
ENSGALG00000002260	25.3247	-1.25751	0.321881	15.8787	6.75352e-05	0.00417361	CISH	12
ENSGALG00000002262	384.102	-0.0940912	0.0927763	1.0238	0.311619	0.832998	ETF1	13
ENSGALG00000002263	0.665671	-1.14979	1.70337	0.461593	0.49688	NA	KLHL6	9
ENSGALG00000002267	38.1533	-0.277047	0.204582	1.85089	0.17368	0.703225	DCUN1D3	14
ENSGALG00000002272	152.691	0.118975	0.110762	1.15503	0.282499	0.810687	NOC4L	15
ENSGALG00000002273	22.5955	-0.06439	0.259136	0.0618901	0.803533	0.982905	LYRM1	14
ENSGALG00000002276	4.96062	0.662264	0.515296	1.64391	0.19979	0.736314	EME2	14
ENSGALG00000002277	36.0777	0.0578311	0.219864	0.0691976	0.792509	0.97977	KLHL24	9
ENSGALG00000002278	28.5043	-0.0977783	0.243252	0.162	0.687321	0.964327	UNK	18
ENSGALG00000002282	10.463	-1.12546	0.448752	6.74205	0.00941666	0.165677	TMEM200A	3
ENSGALG00000002283	12.9141	-0.82872	0.667925	1.45198	0.228211	0.763999	MAPKAPK3	12
ENSGALG00000002284	100.119	-0.089532	0.136672	0.42918	0.512392	0.92187	TRAPPC3	23
ENSGALG00000002285	25.0072	0.22629	0.271715	0.695253	0.404383	0.881777	SPSB3	14
ENSGALG00000002286	692.443	0.0561071	0.0648633	0.750182	0.386419	0.867988	H3F3B	18
ENSGALG00000002288	83.419	0.00041917	0.14213	2.13172e-05	0.996316	0.997112	LIG3	19
ENSGALG00000002294	1.31508	-0.552887	1.15976	0.232244	0.629865	0.949434	SEMA6A	Z
ENSGALG00000002298	65.2708	-0.438545	0.33502	1.65025	0.198925	0.735403	COL8A2	23
ENSGALG00000002301	442.979	-0.0692561	0.0933482	0.548251	0.459033	0.903127	CNOT1	11
ENSGALG00000002304	56.5634	0.0147794	0.178951	0.00701812	0.933236	0.99199	ADPRHL2	23
ENSGALG00000002305	42.4647	-0.139627	0.190205	0.541188	0.461941	0.904259	ZBTB41	8
ENSGALG00000002308	35.8964	0.263056	0.281601	0.883998	0.347109	0.847254	COMMD10	Z
ENSGALG00000002311	19.271	0.508456	0.307098	2.76675	0.0962414	0.570669	GALK1	18
ENSGALG00000002312	4.53618	-0.792153	0.722187	1.2131	0.27072	0.799675	TMEM132E	19
ENSGALG00000002313	44.4179	-0.163823	0.209506	0.611371	0.434272	0.897944	SLC38A7	11
ENSGALG00000002315	108.17	0.103745	0.12927	0.644346	0.422142	0.89053	NA	9
ENSGALG00000002316	72.6947	0.0417426	0.155982	0.0717589	0.788793	0.97898	NUBP2	14
ENSGALG00000002319	0.987024	-0.0248902	1.20253	0.00052216	0.981769	NA	TEKT2	23
ENSGALG00000002321	283.822	-0.050501	0.0849555	0.353184	0.552316	0.930016	GOT2	11
ENSGALG00000002325	5.23407	-0.0020059	0.55442	0.00026582	0.986992	0.995207	IGFALS	14
ENSGALG00000002326	34.4319	0.494986	0.688771	0.542198	0.461523	0.904259	NA	Z
ENSGALG00000002335	1.67614	-2.59633	1.49901	3.05328	0.0805743	0.535183	DOCK3	12
ENSGALG00000002336	90.328	-0.0005866	0.139071	2.69679e-05	0.995857	0.996854	EP400	15
ENSGALG00000002341	209.508	0.137139	0.133491	1.0646	0.302169	0.82775	AP3S1	Z
ENSGALG00000002345	48.6443	0.338285	0.185486	3.33254	0.0679219	0.498663	ATG12	Z
ENSGALG00000002346	69.4982	-0.0768988	0.181788	0.178878	0.67234	0.960355	CLSPN	23
ENSGALG00000002347	116.136	-0.262111	0.158657	2.70282	0.100171	0.57788	DIPK2A	9
ENSGALG00000002350	1.74556	0.227742	1.10533	0.0427072	0.836278	0.985847	NA	14
ENSGALG00000002354	90.694	0.0655909	0.132508	0.245131	0.620525	0.948051	PUS1	15
ENSGALG00000002356	10.486	0.163633	0.404538	0.163703	0.68577	0.96367	CMTR2	11
ENSGALG00000002358	30.4963	-0.179613	0.461404	0.149325	0.699182	0.964483	CDO1	Z
ENSGALG00000002362	132.425	0.258589	0.165271	2.4864	0.114834	0.603836	MANF	12
ENSGALG00000002363	753.952	0.132996	0.0743114	3.23174	0.0722238	0.510248	HSPA9	13
ENSGALG00000002364	232.122	-0.0796849	0.0897202	0.788851	0.374448	0.861165	SEC16A	17
ENSGALG00000002371	30.807	0.882469	0.224445	15.6704	7.53961e-05	0.00447487	RUSC2	Z
ENSGALG00000002374	0.583008	-0.928232	1.69514	0.31252	0.576138	NA	SLC9A9	9
ENSGALG00000002375	120.588	-0.0427317	0.165437	0.0666974	0.796207	0.980055	NOTCH1	17
ENSGALG00000002377	6986.79	0.47553	0.139397	12.2512	0.00046495	0.0187254	ENO1	21
ENSGALG00000002379	67.7023	-0.0255497	0.157766	0.026256	0.871277	0.988244	MRPS17	19
ENSGALG00000002386	1.40125	1.38601	0.987645	2.01503	0.155748	0.681504	TMEM8B	Z
ENSGALG00000002388	140.345	-0.0432247	0.122063	0.125328	0.723326	0.968472	NIPSNAP2	19
ENSGALG00000002389	12.6664	0.425699	0.318078	1.77511	0.182751	0.7165	NA	18
ENSGALG00000002390	9.50524	1.22385	0.59476	4.55707	0.0327831	0.352499	CA6	21
ENSGALG00000002394	19.1401	0.5202	0.300157	3.0266	0.0819095	0.537332	RGP1	Z
ENSGALG00000002395	0.489725	1.45223	1.50791	0.984147	0.321177	NA	NA	6
ENSGALG00000002397	13.9483	0.0134427	0.364598	0.00167344	0.96737	0.995207	PSPH	19
ENSGALG00000002399	57.0769	0.269842	0.23589	1.3283	0.249108	0.785676	NA	Z
ENSGALG00000002403	32.9376	0.360017	0.225723	2.54942	0.110335	0.596361	ULK1	15
ENSGALG00000002407	0.423944	-1.64391	2.45876	0.747917	0.387136	NA	HYDIN	11
ENSGALG00000002408	67.7835	0.0277452	0.147614	0.035338	0.850889	0.987712	NCDN	23
ENSGALG00000002412	54.9735	0.00256806	0.201164	0.00032564	0.985603	0.995207	GBA2	Z
ENSGALG00000002414	81.3668	-0.116327	0.150507	0.597845	0.439401	0.900818	TSPAN14	6
ENSGALG00000002415	71.4625	0.0920262	0.148244	0.385106	0.534883	0.927591	SAP30BP	18
ENSGALG00000002417	117.481	0.139492	0.188976	0.549942	0.458342	0.903127	GMPPA	7
ENSGALG00000002419	30.5444	0.424034	0.256549	2.76246	0.0964997	0.571079	KIAA1328	Z
ENSGALG00000002421	35.3373	-0.390498	0.366445	1.10653	0.292838	0.821249	FAM213A	6
ENSGALG00000002424	29.12	0.0334124	0.253765	0.0175908	0.894486	0.989555	RECQL5	18
ENSGALG00000002426	7.85187	-0.0894051	0.419871	0.0455246	0.831042	0.985016	EXOSC3	6
ENSGALG00000002427	0.581796	-0.927009	1.86378	0.258608	0.611078	NA	SMIM5	18
ENSGALG00000002430	177.655	0.31741	0.168072	3.65314	0.0559637	0.452646	SMN	Z
ENSGALG00000002431	0.825904	0.969795	1.62786	0.368874	0.543619	NA	NA	8
ENSGALG00000002437	5.30854	-0.282278	0.576004	0.241539	0.623097	0.948051	DIPK1B	17
ENSGALG00000002439	139.956	0.254819	0.161128	2.5407	0.110946	0.597004	BDP1	Z
ENSGALG00000002445	103.607	0.0905567	0.137857	0.431986	0.511016	0.92187	KIAA0319L	23
ENSGALG00000002447	944.949	-0.117829	0.0485994	5.86613	0.0154349	0.222415	CTNNA1	13
ENSGALG00000002448	711.697	-0.0926943	0.0919186	1.00946	0.315033	0.83514	CCT6A	19
ENSGALG00000002450	46.5787	-0.0387326	0.213684	0.0328429	0.85619	0.987712	WDR24	14
ENSGALG00000002455	0.660464	0.819772	1.40258	0.340879	0.559322	NA	LRRTM2	13
ENSGALG00000002457	22.1529	0.0846163	0.263322	0.103133	0.748102	0.97119	SIL1	13
ENSGALG00000002458	52.1245	0.198023	0.163783	1.45582	0.227596	0.763999	VAC14	11
ENSGALG00000002461	0.488739	0.54605	1.63374	0.116821	0.732508	NA	NA	15
ENSGALG00000002463	40.689	0.352804	0.197569	3.18913	0.0741295	0.517122	NA	19
ENSGALG00000002466	0.410634	1.77283	1.65626	1.36988	0.241833	NA	SLC2A5	21
ENSGALG00000002467	46.115	0.1798	0.442852	0.167568	0.682282	0.963283	MTSS2	11
ENSGALG00000002469	157.921	-0.0457526	0.106292	0.185341	0.666823	0.958521	CDC73	8
ENSGALG00000002470	3.56158	-0.361326	0.644146	0.320784	0.571137	0.934914	NA	7
ENSGALG00000002473	20.0705	0.227059	0.307807	0.545899	0.459998	0.903492	GPR157	21
ENSGALG00000002478	595.337	-0.089412	0.0764276	1.36212	0.24317	0.779374	MATR3	13
ENSGALG00000002479	16.3587	0.559465	0.405069	1.95781	0.161747	0.690003	MAT1A	6
ENSGALG00000002484	18.12	0.0149576	0.303268	0.00244176	0.960589	0.995207	CRYM	14
ENSGALG00000002485	56.8749	0.0179403	0.175734	0.0105341	0.918252	0.990278	PHKG1	19
ENSGALG00000002486	44.7166	-0.101535	0.198622	0.261671	0.608975	0.943314	RNF123	12
ENSGALG00000002487	66.4495	0.14825	0.151754	0.952613	0.329055	0.839142	SFSWAP	15
ENSGALG00000002488	139.166	-0.073052	0.110401	0.438229	0.507979	0.920413	PAIP2B	13
ENSGALG00000002489	23.6637	-0.446168	0.289963	2.38091	0.122826	0.624543	PPP1R26	17
ENSGALG00000002490	208.07	-0.117805	0.0934035	1.59185	0.207062	0.744133	UQCRC2	14
ENSGALG00000002492	9.13663	-0.615458	0.454027	1.87507	0.170895	0.701865	H6PD	21
ENSGALG00000002495	121.188	0.0381391	0.16387	0.0543583	0.815646	0.983542	CHCHD2P9	19
ENSGALG00000002497	76.2672	-0.203507	0.149075	1.87114	0.171344	0.701865	RHOT2	14
ENSGALG00000002499	77.4377	-0.146968	0.145143	1.02864	0.310478	0.832562	NA	23
ENSGALG00000002500	74.738	-0.0691545	0.178537	0.149952	0.698581	0.964483	GMPPB	12
ENSGALG00000002501	88.1334	-0.163548	0.131816	1.54747	0.213509	0.748861	VKORC1L1	19
ENSGALG00000002504	29.9924	0.0195774	0.221971	0.00784477	0.929423	0.990919	RO60	8
ENSGALG00000002506	66.7919	-0.412925	0.23756	2.95625	0.0855463	0.545386	SPSB1	21
ENSGALG00000002510	79.1292	-0.15114	0.196903	0.585427	0.444193	0.903127	IP6K1	12
ENSGALG00000002511	0.164812	0.612523	3.55107	-0.0441078	1	NA	NA	26
ENSGALG00000002514	454.399	0.121245	0.0751467	2.61516	0.105847	0.588044	SFPQ	23
ENSGALG00000002515	22.1413	-0.560843	0.3694	2.26613	0.13223	0.642786	OLFM1	17
ENSGALG00000002517	2.2273	-0.248622	0.829268	0.090789	0.763176	0.975866	TMEM35B	23
ENSGALG00000002519	25.9331	-0.0642997	0.237417	0.0736441	0.786103	0.97898	SLC25A33	21
ENSGALG00000002523	144.001	0.148864	0.104445	2.02896	0.154326	0.678977	CREB3	Z
ENSGALG00000002524	222.204	0.034347	0.093265	0.135711	0.712583	0.965813	UCHL5	8
ENSGALG00000002525	14.3049	0.9276	0.61039	2.47565	0.115622	0.605891	RASGEF1A	6
ENSGALG00000002527	64.648	0.0542637	0.164438	0.108901	0.741398	0.97119	NA	21
ENSGALG00000002528	70.6128	-0.124989	0.168109	0.552636	0.457243	0.903127	DNAJC18	13
ENSGALG00000002529	39.1981	0.213068	0.199637	1.13721	0.286242	0.814967	MCCC2	Z
ENSGALG00000002531	425.682	0.015787	0.0783661	0.0407117	0.840095	0.986212	SF3B3	11
ENSGALG00000002536	185.564	-0.115043	0.0994819	1.33796	0.247395	0.784055	STX2	15
ENSGALG00000002539	0.829177	-1.50878	1.54714	0.954057	0.328689	NA	KCNN2	Z
ENSGALG00000002542	71.6092	0.0474221	0.160435	0.0874943	0.767387	0.97685	GUSB	19
ENSGALG00000002543	121.147	0.717015	0.156156	21.9125	2.85369e-06	0.00028994	CSGALNACT2	6
ENSGALG00000002546	2988.42	-0.577133	0.309424	3.24511	0.071637	0.50907	COL5A1	17
ENSGALG00000002548	1183.8	0.191257	0.136253	2.01015	0.15625	0.681504	TLN1	Z
ENSGALG00000002551	0.662681	0.81728	1.50072	0.298818	0.584624	NA	CFAP70	14
ENSGALG00000002553	0.588316	-2.11627	1.66737	2.01366	0.155889	NA	PCDH1	13
ENSGALG00000002554	34.937	-0.407936	0.33957	1.40987	0.235078	0.769228	TSPAN2	26
ENSGALG00000002555	44.4625	-0.736695	0.290862	6.21249	0.0126852	0.199456	RET	6
ENSGALG00000002556	1.5585	1.40843	0.947889	2.26852	0.132026	0.642282	NGF	26
ENSGALG00000002557	4.55918	1.37461	1.01153	2.03419	0.153796	0.678419	ADGRD1	15
ENSGALG00000002558	0.658521	-1.14111	1.67134	0.473643	0.491316	NA	ASL1	19
ENSGALG00000002561	10.4837	-0.134476	0.416283	0.104516	0.746476	0.97119	NA	26
ENSGALG00000002563	23.275	-0.58445	0.341129	2.90449	0.0883331	0.553427	TPM4	28
ENSGALG00000002569	882.07	0.0600867	0.0801749	0.564439	0.452477	0.903127	RAN	15
ENSGALG00000002576	6.56783	0.264448	0.680524	0.153039	0.695648	0.964483	ASL2	19
ENSGALG00000002578	25.1963	0.0684668	0.285871	0.0575452	0.810419	0.982905	NA	Z
ENSGALG00000002579	3.29186	0.666012	0.644803	1.06554	0.301954	0.82775	RIMBP2	15
ENSGALG00000002581	3.9062	-0.156822	0.619094	0.0647941	0.799073	0.981292	NA	8
ENSGALG00000002583	45.0038	1.12165	0.365302	10.277	0.00134702	0.0418974	PIK3CD	21
ENSGALG00000002587	41.3993	0.118054	0.187198	0.396792	0.528751	0.92489	CRCP	19
ENSGALG00000002588	85.4841	0.00422182	0.144112	0.00107996	0.973784	0.995207	PPARD	26
ENSGALG00000002591	146.138	0.111555	0.119829	0.868802	0.351287	0.848249	POLR2E	28
ENSGALG00000002594	23.8265	-0.728701	0.273598	7.37128	0.00662736	0.132822	TFPI	7
ENSGALG00000002595	124.418	0.0457863	0.130272	0.123758	0.724994	0.968472	GPX4	28
ENSGALG00000002598	55.6833	0.260402	0.201892	1.67702	0.195321	0.730184	TPST1	19
ENSGALG00000002599	12.2202	-0.299379	0.405997	0.544232	0.460684	0.904099	ARHGEF39	Z
ENSGALG00000002603	79.1921	0.0326919	0.140403	0.0542618	0.815807	0.983542	COG4	11
ENSGALG00000002605	46.0028	0.116368	0.22495	0.268883	0.604082	0.942645	MRPL17	Z
ENSGALG00000002606	267.441	0.192703	0.100831	3.6823	0.054993	0.448511	CLSTN1	21
ENSGALG00000002610	1.07622	-0.902261	1.39651	0.432283	0.510871	0.92187	NA	14
ENSGALG00000002612	188.529	0.0539745	0.0974312	0.30722	0.579391	0.936214	U2SURP	9
ENSGALG00000002615	5.54558	0.42358	0.515948	0.672601	0.412146	0.884572	DEF6	26
ENSGALG00000002616	164.233	-0.409774	0.121191	11.3692	0.0007467	0.027046	LZIC	21
ENSGALG00000002618	10.9032	0.303234	0.340395	0.786651	0.375115	0.861673	KCTD7	19
ENSGALG00000002621	11.2295	-0.454813	0.394561	1.34857	0.245528	0.782673	SLC25A42	28
ENSGALG00000002622	11.0375	-0.352657	0.39594	0.800969	0.370804	0.859878	FCHSD1	13
ENSGALG00000002623	287.767	0.9424	0.098991	95.279	1.65356e-22	1.80223e-19	PCOLCE2	9
ENSGALG00000002624	277.015	0.0821371	0.117221	0.493687	0.482287	0.911494	BMS1	6
ENSGALG00000002630	20.4692	0.0345585	0.269476	0.0166467	0.89734	0.989555	ZNF76	26
ENSGALG00000002631	1.16722	0.221887	1.47216	0.022938	0.879618	0.988506	LRRC75A	19
ENSGALG00000002632	9.57883	0.0384458	0.394552	0.00954486	0.922172	0.990479	CALCRL	7
ENSGALG00000002634	78.7498	0.0263706	0.145191	0.0330746	0.855689	0.987712	HDAC3	13
ENSGALG00000002637	0.249754	-0.990453	2.58465	0.287027	0.592132	NA	RBP7	21
ENSGALG00000002638	2.31777	0.234561	0.972619	0.0585121	0.808863	0.982905	NA	6
ENSGALG00000002639	76.2692	0.144165	0.139149	1.07082	0.30076	0.82775	TRPC1	9
ENSGALG00000002644	795.598	0.0790101	0.0603028	1.72271	0.189345	0.721817	RPL10A	26
ENSGALG00000002645	1.16282	-2.04083	1.74345	1.30356	0.253565	0.790428	PIWIL1	15
ENSGALG00000002646	13.673	-0.235205	0.343166	0.473106	0.491562	0.912087	FAM171B	7
ENSGALG00000002647	2.23364	-0.966297	0.900214	1.24039	0.265396	0.796254	PLS1	9
ENSGALG00000002648	13.7482	-0.147748	0.370414	0.159187	0.689906	0.964374	NA	11
ENSGALG00000002649	136.229	0.0287507	0.119912	0.0576057	0.810321	0.982905	UBE4B	21
ENSGALG00000002651	145.226	-0.0492104	0.173759	0.0800718	0.7772	0.977944	ST3GAL2	11
ENSGALG00000002653	49.7095	-0.228664	0.186008	1.51801	0.217921	0.754447	NCBP3	19
ENSGALG00000002655	2877.74	-0.517718	0.163517	9.43261	0.00213161	0.0587491	ITGAV	7
ENSGALG00000002656	82.5908	-0.025296	0.153548	0.0271874	0.869034	0.988082	CRK	19
ENSGALG00000002659	211.838	0.0444056	0.0935506	0.225363	0.634984	0.949886	WDR5B	17
ENSGALG00000002661	652.811	-0.0144352	0.0845315	0.029142	0.864452	0.988082	YWHAE	19
ENSGALG00000002663	65.5565	0.110251	0.242862	0.207635	0.648627	0.954594	ATR	9
ENSGALG00000002666	74.1897	0.0632842	0.154349	0.168278	0.681647	0.963256	RAB11FIP3	14
ENSGALG00000002667	47.8807	-0.843199	0.335651	5.96712	0.0145751	0.215996	OLFML2B	8
ENSGALG00000002671	0.337352	-1.31105	2.47247	0.547733	0.459245	NA	NA	15
ENSGALG00000002675	0.413396	0.86931	2.36134	0.163527	0.68593	NA	SCUBE3	26
ENSGALG00000002678	1278.03	-0.0322068	0.0821899	0.153125	0.695567	0.964483	NA	10
ENSGALG00000002679	49.8459	-0.0999902	0.236818	0.177753	0.673311	0.960613	GLT1D1	15
ENSGALG00000002682	32.6546	-0.10179	0.229084	0.19769	0.656592	0.95552	BRD3	17
ENSGALG00000002683	94.5224	0.187128	0.123572	2.28526	0.130608	0.640774	DECR2	14
ENSGALG00000002686	83.0254	0.19171	0.142165	1.81867	0.177471	0.709578	ECD	6
ENSGALG00000002689	64.5416	0.0380984	0.171456	0.0494335	0.824052	0.984251	NUP35	7
ENSGALG00000002690	20.8776	0.391826	0.272723	2.0644	0.150774	0.672982	PDPR	11
ENSGALG00000002692	0.995899	-0.0316484	1.30026	0.00061697	0.980183	NA	NA	26
ENSGALG00000002693	57.8845	-0.0503546	0.161969	0.0967805	0.755728	0.972983	FAM149B1	6
ENSGALG00000002695	56.5751	-0.260916	0.171994	2.31654	0.128005	0.634756	SLC15A4	15
ENSGALG00000002699	101.563	-0.61324	0.292999	4.1445	0.0417701	0.399985	VAV2	17
ENSGALG00000002701	109.577	-0.0298163	0.121498	0.060253	0.806097	0.982905	DNAJC9	6
ENSGALG00000002703	104.602	-0.0064559	0.119144	0.00316971	0.955103	0.995207	TFAM	6
ENSGALG00000002705	289.516	0.0928269	0.0819512	1.28475	0.257017	0.790689	CISD1	6
ENSGALG00000002706	111.411	0.1865	0.13457	1.92736	0.165047	0.693997	XRN1	9
ENSGALG00000002707	2.47549	-0.15763	0.761076	0.0432227	0.835307	0.985277	CHRNB2	25
ENSGALG00000002708	267.329	-0.276993	0.200655	1.85546	0.17315	0.703225	LINGO1	10
ENSGALG00000002709	1024.26	-0.267836	0.132866	3.95029	0.0468634	0.418165	MYO1C	19
ENSGALG00000002710	11.6852	-0.271636	0.362558	0.567452	0.451273	0.903127	IPMK	6
ENSGALG00000002714	18.5276	-0.242252	0.30147	0.649339	0.420349	0.88956	TMEM132C	15
ENSGALG00000002719	209.434	0.036172	0.106044	0.116757	0.732579	0.97027	CSNK1D	18
ENSGALG00000002722	3.0693	0.668348	0.658996	1.0242	0.311524	0.83299	MST1	12
ENSGALG00000002723	13.6268	-0.086123	0.331043	0.0679374	0.794364	0.979943	ANKS1A	26
ENSGALG00000002725	71.4305	-0.0983994	0.188562	0.271657	0.602222	0.941732	UAP1	8
ENSGALG00000002726	420.657	0.0918764	0.0720491	1.62947	0.201776	0.737748	KIF1B	21
ENSGALG00000002728	488.007	0.203743	0.13131	2.45209	0.117368	0.611778	SLC16A3	18
ENSGALG00000002729	27.5055	-0.244748	0.317125	0.590979	0.442041	0.902986	GK5	9
ENSGALG00000002734	123.244	-0.217126	0.145638	2.20872	0.137233	0.650566	UHMK1	8
ENSGALG00000002735	40.2459	0.247204	0.239908	1.07017	0.300907	0.82775	TAF11	26
ENSGALG00000002739	147.806	0.0100099	0.117155	0.00744804	0.931226	0.991469	INPP5K	19
ENSGALG00000002742	8.46745	-0.392955	0.427612	0.860819	0.353509	0.849922	TMEM132B	15
ENSGALG00000002750	799.801	0.0112068	0.0598547	0.0350745	0.85144	0.987712	NCKAP1	7
ENSGALG00000002759	267.117	-0.0754684	0.118661	0.402853	0.525619	0.922913	PEAK1	10
ENSGALG00000002761	48.9463	0.111161	0.193161	0.331396	0.564838	0.932715	SIRT1	6
ENSGALG00000002762	31.7423	0.0117023	0.236419	0.00246033	0.96044	0.995207	UHRF1BP1	26
ENSGALG00000002763	70.3215	1.54232	0.185346	74.5311	5.96899e-18	3.76643e-15	FRZB	7
ENSGALG00000002764	635.764	-0.049016	0.0698938	0.490699	0.483616	0.911613	ATP1B3	9
ENSGALG00000002765	96.4818	0.183899	0.174062	1.1259	0.288652	0.817493	NBR1	27
ENSGALG00000002769	4.96193	0.217186	0.543193	0.159345	0.68976	0.964374	DNAJC12	6
ENSGALG00000002771	151.907	0.52065	0.56329	0.902419	0.342134	0.845933	CRIP1	8
ENSGALG00000002773	114.614	0.15676	0.137142	1.31135	0.25215	0.788971	SNRPC	26
ENSGALG00000002774	517.984	-0.248137	0.10141	5.87773	0.0153336	0.222039	TSPAN3	10
ENSGALG00000002775	0.243139	0.291934	2.6018	-0.0260868	1	NA	FA2H	11
ENSGALG00000002781	144.418	-0.0230341	0.158711	0.0211642	0.884333	0.988648	BRCA1	27
ENSGALG00000002783	25.1663	-0.0802996	0.272941	0.0865873	0.768561	0.97685	SLC43A2	19
ENSGALG00000002784	55.3737	0.0481311	0.21388	0.0508929	0.821517	0.9841	APEH	12
ENSGALG00000002786	0.657003	-1.13772	1.80047	0.403946	0.525058	NA	PSTPIP1	10
ENSGALG00000002789	28.8025	0.995806	0.519465	3.99121	0.0457381	0.414115	MAP2	7
ENSGALG00000002797	357.448	-0.152557	0.0729867	4.37007	0.0365756	0.371299	PGD	21
ENSGALG00000002798	32.5238	0.192393	0.207952	0.85241	0.355872	0.851018	WDR59	11
ENSGALG00000002800	1.98479	-0.369101	0.966781	0.146707	0.701702	0.964483	GRK7	9
ENSGALG00000002803	205.821	-0.041363	0.0976701	0.179301	0.671975	0.960341	MTA1	8
ENSGALG00000002813	875.151	0.0972073	0.0605976	2.58639	0.107785	0.59208	RPS10	26
ENSGALG00000002816	8.97052	0.829251	0.470647	3.18988	0.0740954	0.517122	STK10	13
ENSGALG00000002818	18.8021	-0.847508	0.356619	5.70974	0.016871	0.233565	VAT1	27
ENSGALG00000002820	31.7039	-0.105101	0.254077	0.170966	0.679254	0.961916	DFFA	21
ENSGALG00000002827	101.943	-0.0672718	0.124939	0.29032	0.590016	0.940393	GPS1	18
ENSGALG00000002830	11.0008	-0.222846	0.376153	0.353611	0.552076	0.930016	NUDT3	26
ENSGALG00000002831	234.671	-0.083247	0.205203	0.163306	0.686131	0.96367	SH3PXD2B	13
ENSGALG00000002832	11.3809	-0.0463111	0.401554	0.0136522	0.906985	0.989555	IFI35	27
ENSGALG00000002836	27.682	-0.359673	0.270776	1.76726	0.183721	0.717683	PEX14	21
ENSGALG00000002837	727.878	0.145185	0.061223	5.65826	0.0173734	0.238045	RPL27	27
ENSGALG00000002840	0.506694	-1.90085	2.03597	1.24313	0.264869	NA	GRM4	26
ENSGALG00000002841	53.9923	0.160662	0.172173	0.870247	0.350887	0.848142	RFNG	18
ENSGALG00000002843	4.38626	0.0771195	0.659596	0.0136827	0.906881	0.989555	RILP	19
ENSGALG00000002846	30.6891	-2.29396	0.364325	45.6313	1.42745e-11	3.49259e-09	NEURL1B	13
ENSGALG00000002849	25.7777	0.342906	0.231763	2.17769	0.140025	0.656277	DCXR	18
ENSGALG00000002850	67.0482	0.093315	0.150481	0.384374	0.535272	0.927591	RASA2	9
ENSGALG00000002853	55.8494	-0.0947549	0.166244	0.32569	0.568208	0.933952	CFDP1	11
ENSGALG00000002854	0.812774	2.13149	1.35481	2.63125	0.104779	NA	PDZD2	Z
ENSGALG00000002855	1.63946	-0.435733	1.07326	0.166525	0.683219	0.963283	SARDH	17
ENSGALG00000002856	53.9603	0.22864	0.168267	1.84254	0.174654	0.703977	RUNDC1	27
ENSGALG00000002861	20.2981	-0.480852	0.279809	3.02641	0.0819191	0.537332	TMEM170A	11
ENSGALG00000002863	526.467	0.123993	0.0629498	3.88897	0.0486043	0.425031	ERGIC1	13
ENSGALG00000002864	2.47829	1.1679	0.721844	2.63987	0.104212	0.584079	LRRTM3	6
ENSGALG00000002866	50.4729	0.0273741	0.176881	0.0239736	0.876952	0.988506	KANSL1L	7
ENSGALG00000002868	703.114	0.231064	0.0645692	12.9492	0.00032006	0.0139028	RPL26L1	13
ENSGALG00000002870	82.755	-0.0902678	0.15884	0.322838	0.569907	0.934695	LEMD2	26
ENSGALG00000002877	30.4706	-0.0744421	0.237406	0.0985385	0.753591	0.972584	LRRC45	18
ENSGALG00000002878	6.71307	0.305997	0.470108	0.422468	0.515708	0.922041	CREBRF	13
ENSGALG00000002880	48.6846	-0.0818764	0.183602	0.19927	0.65531	0.954961	AARSD1	27
ENSGALG00000002881	40.184	-0.389351	0.222654	3.06835	0.0798306	0.532604	C26H6ORF125	26
ENSGALG00000002882	17.6515	-0.226132	0.307649	0.543228	0.461098	0.904259	BNIP1	13
ENSGALG00000002883	73.406	0.0150624	0.153044	0.00970704	0.921516	0.990479	SCAPER	10
ENSGALG00000002888	2.55159	-1.65836	1.06558	2.65365	0.103313	0.583538	CASZ1	21
ENSGALG00000002891	146.558	0.164482	0.105999	2.40636	0.120843	0.618082	ACADL	7
ENSGALG00000002892	5.13342	-1.41636	0.710444	4.27076	0.0387735	0.385576	NA	6
ENSGALG00000002893	25.5684	0.571211	0.223631	6.47424	0.0109449	0.18265	STC2	13
ENSGALG00000002897	0.243139	0.291934	2.6018	-0.0260868	1	NA	SLC16A14	9
ENSGALG00000002899	359.431	0.236716	0.0742313	10.2138	0.00139392	0.042741	AACS	15
ENSGALG00000002900	17.6645	0.261773	0.445129	0.351535	0.553246	0.930016	NOTUM	18
ENSGALG00000002904	176.684	-0.20286	0.127692	2.50472	0.113505	0.600964	REEP3	6
ENSGALG00000002906	242.551	-0.0286646	0.0980385	0.0854452	0.770049	0.976927	TARDBP	21
ENSGALG00000002908	52.0223	-0.120158	0.225775	0.282427	0.595115	0.94148	TRAIP	12
ENSGALG00000002911	15.3824	-0.0492465	0.425515	0.0133691	0.90795	0.989555	MOXD1	3
ENSGALG00000002913	181.672	-0.0047011	0.0993671	0.0022399	0.962252	0.995207	BRI3BP	15
ENSGALG00000002919	36.758	0.103609	0.208569	0.24664	0.619451	0.948051	MON1A	12
ENSGALG00000002921	63.1911	0.0102803	0.164972	0.00403332	0.949362	0.995207	LANCL1	7
ENSGALG00000002922	872.196	0.0674406	0.0575823	1.37599	0.240785	0.776013	NOTCH2	8
ENSGALG00000002925	192.368	0.0279869	0.101063	0.0768571	0.781603	0.978232	ETFA	10
ENSGALG00000002929	345.52	0.0300981	0.0913136	0.108979	0.74131	0.97119	TRIP12	9
ENSGALG00000002931	0.828402	-0.443402	1.55731	0.0814441	0.77535	NA	REG4	8
ENSGALG00000002932	746.636	0.00235751	0.083571	0.00081507	0.977224	0.995207	NME2	18
ENSGALG00000002937	447.491	-0.134919	0.0672883	4.0169	0.0450464	0.411005	PSME3	27
ENSGALG00000002942	229.492	-0.0860033	0.104298	0.678274	0.410182	0.884572	JMJD1C	6
ENSGALG00000002943	628.045	0.0375137	0.0852864	0.194089	0.659535	0.956634	PRPF8	19
ENSGALG00000002944	0.904282	0.146952	1.39796	0.0111121	0.916047	NA	CPS1	7
ENSGALG00000002945	6.0328	-0.516392	0.552909	0.885043	0.346824	0.847254	TMEM266	10
ENSGALG00000002952	2.00214	-0.376808	0.962204	0.154639	0.694141	0.964483	NRG4	10
ENSGALG00000002954	48.5801	0.0769453	0.190253	0.1636	0.685864	0.96367	MBTD1	18
ENSGALG00000002955	986.283	-1.28872	0.153325	61.246	5.03712e-15	2.4156e-12	ADAMTSL2	17
ENSGALG00000002957	0.821455	1.55954	1.3723	1.34735	0.245743	NA	NA	11
ENSGALG00000002958	218.488	-0.136694	0.093826	2.12253	0.145147	0.664502	DNER	9
ENSGALG00000002959	30.3333	-0.147939	0.231581	0.409705	0.522119	0.922041	NRBF2	6
ENSGALG00000002960	1.31651	-0.554614	1.17115	0.228775	0.632433	0.949886	HMGCS2	8
ENSGALG00000002963	550.404	0.00892634	0.170881	0.00273906	0.958261	0.995207	PID1	9
ENSGALG00000002964	200.224	0.0016933	0.105264	0.00035813	0.984902	0.995207	DHX37	15
ENSGALG00000002967	114.61	-0.323505	0.162086	3.93541	0.0472797	0.419257	ZNF365	6
ENSGALG00000002968	8.53242	-0.242752	0.45738	0.282725	0.594921	0.94148	ZNF341	20
ENSGALG00000002969	176.933	0.105221	0.141573	0.555757	0.455975	0.903127	MAU2	28
ENSGALG00000002971	109.37	0.080492	0.147125	0.300333	0.583674	0.937611	NA	13
ENSGALG00000002973	62.3566	0.143335	0.164518	0.759139	0.383598	0.867514	BECN1	27
ENSGALG00000002980	6.1959	-0.32429	0.517924	0.395954	0.529186	0.92516	RTKN2	6
ENSGALG00000002981	40.9551	0.111516	0.205861	0.293436	0.588027	0.939211	ERCC4	14
ENSGALG00000002982	0.504124	-1.89618	2.03536	1.23966	0.265537	NA	SLC2A6	17
ENSGALG00000002984	31.3365	0.0170982	0.220244	0.00602759	0.938116	0.992642	RAB24	13
ENSGALG00000002985	142.758	0.0266685	0.103579	0.0662637	0.796857	0.9805	UTP18	18
ENSGALG00000002987	11.8197	0.87824	0.62702	2.08827	0.148434	0.668001	SERPINF2	19
ENSGALG00000002988	29.845	1.12251	0.224581	25.495	4.4352e-07	5.59722e-05	NA	8
ENSGALG00000002990	384.88	0.108887	0.0813592	1.79838	0.179909	0.713992	PRELID1	13
ENSGALG00000002993	2.24815	-3.04285	1.5794	3.59335	0.0580111	0.461816	CA10	18
ENSGALG00000003010	119.146	-0.0776978	0.11977	0.421212	0.516333	0.922041	NUP93	11
ENSGALG00000003011	48.4466	-0.0092284	0.443153	0.00044852	0.983103	0.995207	TOM1L1	18
ENSGALG00000003013	6.76839	-0.270755	0.594016	0.206782	0.649301	0.954594	NA	6
ENSGALG00000003014	0.572336	1.1323	1.65459	0.486608	0.485444	NA	CHRNA3	10
ENSGALG00000003015	101.629	0.317426	0.252665	1.62063	0.203004	0.739086	SERPINF1	19
ENSGALG00000003016	0.413584	-1.61898	2.073	0.967997	0.32518	NA	MASP2	21
ENSGALG00000003021	6.02963	0.526604	0.472767	1.2342	0.266592	0.797513	CHRNA5	10
ENSGALG00000003022	3.95427	0.420694	0.575162	0.531272	0.466072	0.904443	NA	8
ENSGALG00000003024	87.7973	0.0399357	0.131361	0.0923723	0.761183	0.975028	ARMC6	28
ENSGALG00000003025	0.333187	-0.0286617	2.11116	-0.0095336	1	NA	NA	9
ENSGALG00000003026	48.5786	0.0389427	0.186221	0.0437649	0.834292	0.985277	NA	14
ENSGALG00000003029	13.5155	-0.477843	0.354441	1.85177	0.173578	0.703225	PLPP6	8
ENSGALG00000003031	35.3061	0.148313	0.217454	0.465494	0.495067	0.913296	SMYD4	19
ENSGALG00000003033	35.1266	-0.687605	0.236067	8.67412	0.00322761	0.0797851	STXBP4	18
ENSGALG00000003034	0.490402	-0.647718	2.06028	0.112412	0.737415	NA	SS2	21
ENSGALG00000003035	3.49125	-0.320908	0.687834	0.220038	0.639011	0.950541	FAM78B	8
ENSGALG00000003039	217.338	-0.165584	0.0902291	3.37415	0.0662267	0.492857	SRM	21
ENSGALG00000003042	104.152	-0.0257387	0.143007	0.0327521	0.856387	0.987712	PXMP4	20
ENSGALG00000003045	96.382	0.0589593	0.14012	0.177366	0.673646	0.960613	E2F1	20
ENSGALG00000003046	398.355	-0.0543357	0.110344	0.241546	0.623092	0.948051	PSMA4	10
ENSGALG00000003047	57.3466	-0.216529	0.175487	1.52748	0.216491	0.752976	SUGP2	28
ENSGALG00000003052	187.928	-0.0625141	0.113096	0.305035	0.580743	0.936327	AGFG1	9
ENSGALG00000003053	252.26	0.34366	0.116951	8.81103	0.00299415	0.0755723	PRDX6	8
ENSGALG00000003058	0.248066	1.50936	2.52896	0.561976	0.453465	NA	NA	28
ENSGALG00000003059	8.10691	0.57643	0.462591	1.5672	0.210615	0.745515	HLF	18
ENSGALG00000003063	1.99719	0.811689	0.867026	0.882895	0.34741	0.847254	HYKK	10
ENSGALG00000003065	15.6134	0.15975	0.328496	0.236496	0.626749	0.948885	NECAB3	20
ENSGALG00000003067	74.1028	-0.140813	0.145932	0.934664	0.333654	0.842239	MRPL44	9
ENSGALG00000003068	37.8058	-0.153063	0.203237	0.569634	0.450404	0.903127	EZH1	27
ENSGALG00000003071	37.4053	0.149872	0.20349	0.541769	0.461701	0.904259	OGFOD1	11
ENSGALG00000003072	206.346	-0.262227	0.122758	4.51335	0.0336313	0.356574	RPA1	19
ENSGALG00000003073	30.606	-0.167522	0.362269	0.211714	0.645427	0.95374	RHOBTB1	6
ENSGALG00000003074	122.763	-0.451995	0.142998	9.91863	0.00163615	0.0474893	NA	28
ENSGALG00000003075	0.161735	-0.669855	3.57076	-0.0262683	1	NA	SLC34A1	13
ENSGALG00000003076	0.327983	-0.0286623	2.48889	-0.0092619	1	NA	FASLG	8
ENSGALG00000003078	136.64	-0.113954	0.114958	0.983377	0.321366	0.837065	MMD	18
ENSGALG00000003079	81.4409	0.300799	0.143972	4.37215	0.0365309	0.371161	MFF	9
ENSGALG00000003081	91.9843	-0.106161	0.1595	0.442007	0.506155	0.919718	SUCO	8
ENSGALG00000003082	33.5002	-0.110083	0.21198	0.270587	0.602939	0.941955	DPH1	19
ENSGALG00000003084	113.613	0.184165	0.127798	2.08069	0.149172	0.669364	NUDT21	11
ENSGALG00000003085	430.146	0.00454199	0.134437	0.00118496	0.97254	0.995207	CDK1	6
ENSGALG00000003086	116.341	0.0472317	0.128368	0.13581	0.712482	0.965813	EXOSC10	21
ENSGALG00000003091	138.349	-0.0850364	0.136851	0.385091	0.534891	0.927591	PARN	14
ENSGALG00000003092	317.857	0.00743776	0.0823704	0.00819285	0.927878	0.9908	ERLIN2	22
ENSGALG00000003096	14.3931	-0.432411	0.334369	1.70473	0.191671	0.725589	CBFA2T2	20
ENSGALG00000003099	1.90928	-1.83617	1.2161	2.68543	0.10127	0.579694	PCTP	18
ENSGALG00000003101	69.4838	0.242146	0.154618	2.45302	0.117299	0.611701	PLPBP	22
ENSGALG00000003103	35.9457	0.0964133	0.285069	0.115038	0.73448	0.970565	MST1R	12
ENSGALG00000003107	116.147	-0.0831151	0.149216	0.30961	0.57792	0.935685	AMFR	11
ENSGALG00000003108	203.966	-0.0939818	0.135826	0.476331	0.490089	0.912087	SMG6	19
ENSGALG00000003111	54.6028	-0.221306	0.171127	1.68327	0.194491	0.7289	BFAR	14
ENSGALG00000003113	172.7	-0.0202326	0.108084	0.0352776	0.851015	0.987712	RGS14	13
ENSGALG00000003118	10.7896	-0.595119	0.427291	1.96811	0.160649	0.687864	ADGRA2	22
ENSGALG00000003120	261.679	-0.0506348	0.222196	0.0516802	0.820165	0.98384	NCOR2	15
ENSGALG00000003122	76.4393	0.0267219	0.230981	0.0135754	0.907246	0.989555	ZFAND2A	14
ENSGALG00000003123	3.93917	1.07646	0.633673	2.95343	0.0856954	0.545386	CNTNAP1	27
ENSGALG00000003124	14.012	-0.43443	0.36677	1.4149	0.234244	0.768642	BRF2	22
ENSGALG00000003128	27.7987	-0.34336	0.244623	1.99187	0.158146	0.683987	EDEM2	20
ENSGALG00000003129	13.35	-0.956796	0.372883	7.03679	0.0079852	0.147511	RAB11FIP1	22
ENSGALG00000003130	64.769	-0.0175813	0.164919	0.0114821	0.914666	0.989555	DDX49	28
ENSGALG00000003131	21.0306	-0.298981	0.26941	1.2473	0.264069	0.794943	DGKE	18
ENSGALG00000003134	0.164812	0.612523	3.55107	-0.0441078	1	NA	NA	13
ENSGALG00000003135	7.64282	-1.32541	0.575505	5.63342	0.0176212	0.240342	ANK3	6
ENSGALG00000003136	6.52986	0.359629	0.493272	0.531697	0.465894	0.904259	IKZF2	7
ENSGALG00000003137	0.754707	-2.4781	1.64626	2.62618	0.105114	NA	RFLNA	15
ENSGALG00000003138	0.164577	-0.669855	3.55255	-0.0187405	1	NA	OXTR	12
ENSGALG00000003143	149.431	-0.121568	0.108688	1.2525	0.263076	0.794264	ZC3H7A	14
ENSGALG00000003144	41.8726	-0.082297	0.19566	0.177233	0.673762	0.960613	TRIM25	18
ENSGALG00000003146	31.4068	0.0125499	0.232441	0.00293373	0.956805	0.995207	CCDC92	15
ENSGALG00000003147	245.602	-0.0947708	0.115948	0.664903	0.414834	0.886375	TRPC4AP	20
ENSGALG00000003148	1.97944	0.558752	0.885265	0.399678	0.527255	0.923586	SPAG16	7
ENSGALG00000003149	155.209	-0.341085	0.127464	7.10986	0.00766609	0.144184	NA	26
ENSGALG00000003153	270.597	-0.164269	0.0990225	2.73768	0.0980068	0.573452	COPE	28
ENSGALG00000003154	177.96	-0.0672964	0.0998395	0.454563	0.500176	0.916036	TXNDC11	14
ENSGALG00000003155	4.47084	0.432074	0.579633	0.555045	0.456264	0.903127	SRR	19
ENSGALG00000003160	4.3142	-0.343712	0.645779	0.285292	0.593253	0.94056	CERS1	28
ENSGALG00000003161	5.13097	-0.0918217	0.528976	0.0302428	0.861941	0.987772	GDF3	28
ENSGALG00000003162	29.62	-0.0634296	0.265456	0.0572281	0.810932	0.982905	NA	27
ENSGALG00000003163	16.7534	-0.419131	0.387433	1.16173	0.281106	0.810369	GNAO1	11
ENSGALG00000003164	0.665882	-0.033904	1.50553	0.00058297	0.980737	NA	NA	8
ENSGALG00000003165	139.679	0.0386484	0.107573	0.129123	0.719343	0.967811	CCDC6	6
ENSGALG00000003168	13.7033	0.0866477	0.332772	0.0678131	0.794548	0.979943	MTMR12	Z
ENSGALG00000003169	96.974	-0.161857	0.175057	0.849268	0.356759	0.85169	CBFB	11
ENSGALG00000003172	0.739951	0.562432	1.63142	0.120716	0.72826	NA	SLC16A9	6
ENSGALG00000003175	1.14776	-2.02899	1.55341	1.70045	0.192229	0.725993	NA	17
ENSGALG00000003181	30.3034	-0.0215482	0.234131	0.0086207	0.926025	0.9908	SURF2	17
ENSGALG00000003183	55.2039	-0.0392933	0.17609	0.0498648	0.823299	0.984251	C11H16orf70	11
ENSGALG00000003185	42.9264	-0.255684	0.195247	1.72724	0.188764	0.72139	SCPEP1	18
ENSGALG00000003189	85.6328	0.130935	0.131197	0.993641	0.318854	0.835969	NFYC	23
ENSGALG00000003193	1.05995	2.24504	1.40485	2.81925	0.0931398	NA	CRABP-I	10
ENSGALG00000003194	137.232	-0.0743398	0.141044	0.277055	0.598638	0.94148	ATP6V0A2	15
ENSGALG00000003195	10.9057	0.0864233	0.365814	0.0557381	0.813363	0.983243	TRADD	11
ENSGALG00000003196	0.162828	1.82783	3.52208	0.487288	0.48514	NA	RNASE6	6
ENSGALG00000003197	1592.39	0.129033	0.0420708	9.46016	0.00209983	0.0584102	RPL7A	17
ENSGALG00000003199	155.136	0.0439848	0.106873	0.169463	0.680589	0.962556	MLX	27
ENSGALG00000003201	20.7227	0.191368	0.295306	0.420604	0.516636	0.922041	FBXL8	11
ENSGALG00000003203	0.659549	0.821085	1.64818	0.2533	0.614761	NA	NA	12
ENSGALG00000003204	35.9339	0.012048	0.202746	0.00365493	0.951792	0.995207	MED22	17
ENSGALG00000003205	190.453	-0.0531656	0.111831	0.225914	0.63457	0.949886	EIF4EBP1	22
ENSGALG00000003206	28.5579	-0.222163	0.24333	0.837864	0.360008	0.855185	EEF1AKNMT	8
ENSGALG00000003208	45.2427	-0.196564	0.195382	1.01567	0.313548	0.834991	GABARAPL2	11
ENSGALG00000003211	88.0442	0.00698771	0.134246	0.00278433	0.957918	0.995207	POLDIP2	19
ENSGALG00000003212	0.41241	-0.349259	2.08499	0.0348986	0.851808	NA	TSPO2	26
ENSGALG00000003213	1.5871	0.0623782	1.06802	0.00365285	0.951806	0.995207	LGALS2	1
ENSGALG00000003219	51.3824	0.0895155	0.16871	0.28099	0.596053	0.94148	TMEM231	11
ENSGALG00000003220	357.441	-0.104456	0.0758559	1.89442	0.168704	0.698409	UPF1	28
ENSGALG00000003221	84.4683	0.282641	0.128697	4.79983	0.0284625	0.323754	WDR61	10
ENSGALG00000003224	0.248699	-0.990453	2.58734	0.284294	0.593901	NA	HSF4	11
ENSGALG00000003226	1.72786	0.559707	0.952882	0.346601	0.556043	0.930016	APOBEC2	26
ENSGALG00000003227	10.513	-0.332281	0.406599	0.673233	0.411927	0.884572	RAB11FIP4	18
ENSGALG00000003228	23.2657	0.0422807	0.314666	0.0181748	0.892759	0.989555	OARD1	26
ENSGALG00000003233	82.2138	0.13194	0.134097	0.965981	0.325685	0.838382	ASH2L	22
ENSGALG00000003235	91.7279	0.168919	0.139584	1.46642	0.225911	0.762569	NA	Z
ENSGALG00000003238	253.541	-0.104485	0.0918055	1.29376	0.255357	0.790432	GNA11	28
ENSGALG00000003241	1.91214	0.359372	0.877495	0.167269	0.68255	0.963283	CCDC28B	23
ENSGALG00000003242	0.996226	-1.79917	1.47632	1.51227	0.218794	NA	STAR	22
ENSGALG00000003243	77.2933	-0.159285	0.158858	1.00523	0.316049	0.83514	RAD54L2	12
ENSGALG00000003245	22.1678	-0.0863785	0.251997	0.117897	0.731326	0.970112	LSM1	22
ENSGALG00000003247	128.352	-0.0228191	0.136652	0.0279081	0.867325	0.988082	NFYA	26
ENSGALG00000003248	623.634	0.0424726	0.144942	0.0862515	0.768998	0.97685	SUB1	Z
ENSGALG00000003249	147.555	-0.119763	0.112395	1.13583	0.286536	0.814967	CHUK	6
ENSGALG00000003250	38.5224	-0.0693928	0.214558	0.104658	0.74631	0.97119	ITPA	8
ENSGALG00000003254	41.1029	0.0591615	0.192211	0.0946317	0.758369	0.973979	BAG4	22
ENSGALG00000003256	66.9505	-0.0028242	0.159701	0.00037722	0.984504	0.995207	ATP6V0A1	27
ENSGALG00000003258	6.78678	0.365968	0.481108	0.578507	0.446898	0.903127	DNAAF1	11
ENSGALG00000003259	43.4248	0.350612	0.190075	3.4021	0.0651135	0.488208	EIF2B1	15
ENSGALG00000003260	110.99	0.0687112	0.132726	0.268505	0.604336	0.942769	UTP6	18
ENSGALG00000003261	553.71	-0.0950459	0.164564	0.330358	0.565448	0.933104	PTRF	27
ENSGALG00000003265	290.766	-0.109926	0.0908008	1.46172	0.226657	0.763527	PTP4A2	23
ENSGALG00000003267	265.761	0.174191	0.092502	3.56352	0.0590625	0.463741	STAT3	27
ENSGALG00000003272	160.203	0.0367579	0.0991432	0.137448	0.710832	0.965813	KHDRBS1	23
ENSGALG00000003273	30.2984	0.183169	0.246019	0.555197	0.456202	0.903127	HSDL1	11
ENSGALG00000003281	37.4624	-0.11878	0.201863	0.347444	0.555563	0.930016	GSS	20
ENSGALG00000003282	69.2602	0.315553	0.233907	1.85634	0.173048	0.703225	STAT5A	27
ENSGALG00000003283	368.132	1.18189	0.396122	9.9737	0.00158792	0.0465467	NA	28
ENSGALG00000003284	127.503	-0.094878	0.11897	0.63655	0.424963	0.89169	CRLF3	18
ENSGALG00000003285	0.165162	0.612523	3.54886	-0.0435673	1	NA	CDHR2	13
ENSGALG00000003286	5.8626	-0.108965	0.519438	0.0441529	0.833569	0.985277	ACSBG1	10
ENSGALG00000003287	18.9565	-0.0372571	0.276864	0.0181847	0.89273	0.989555	TMEM39B	23
ENSGALG00000003288	243.146	0.379864	0.159292	5.86701	0.0154272	0.222415	TARS	Z
ENSGALG00000003293	161.773	0.153149	0.110593	1.92249	0.165583	0.693997	MBTPS1	11
ENSGALG00000003294	80.6646	0.00375194	0.167828	0.00052343	0.981747	0.995207	ATAD5	18
ENSGALG00000003295	82.4803	0.556683	0.140441	15.8016	7.03443e-05	0.0043145	ADAMTS12	Z
ENSGALG00000003297	154.597	0.0201391	0.128622	0.0246779	0.875172	0.988454	HDAC1	23
ENSGALG00000003298	26.8432	-0.0333291	0.248802	0.0180419	0.893149	0.989555	DDX55	15
ENSGALG00000003299	139.952	-0.168534	0.11631	2.10083	0.147219	0.666879	NSD3	22
ENSGALG00000003301	0.244401	2.4136	3.50098	0.965194	0.325882	NA	FAM167B	23
ENSGALG00000003304	27.5465	-0.225579	0.228414	0.985604	0.320819	0.837065	CRTC1	28
ENSGALG00000003307	875.17	-0.144302	0.0900284	2.5375	0.111171	0.597152	TMED2	15
ENSGALG00000003308	179.415	0.120966	0.0972805	1.5464	0.213667	0.748861	ERLIN1	6
ENSGALG00000003310	0.166848	0.612523	3.53831	-0.041541	1	NA	SLC45A2	Z
ENSGALG00000003313	7.60121	0.579303	0.424705	1.85404	0.173314	0.703225	NA	23
ENSGALG00000003314	188.455	0.0821487	0.11176	0.54163	0.461758	0.904259	RILPL1	15
ENSGALG00000003318	9.25149	0.0400862	0.388842	0.0106555	0.917784	0.990278	SNRNP35	15
ENSGALG00000003319	1.72572	0.561879	0.965047	0.341051	0.559223	0.930668	ADAP2	18
ENSGALG00000003321	23.2267	0.302028	0.261886	1.32955	0.248885	0.785594	RILPL2	15
ENSGALG00000003322	63.0626	0.104142	0.162838	0.408848	0.522555	0.922041	TBC1D2B	10
ENSGALG00000003323	4.43664	1.87904	0.550694	12.1846	0.00048186	0.0190661	NECAB2	11
ENSGALG00000003324	237.157	0.330125	0.0996737	11.0963	0.00086501	0.029701	PRRX1	8
ENSGALG00000003325	123.342	-0.206752	0.161857	1.6161	0.203636	0.740266	NA	15
ENSGALG00000003326	24.3112	0.659514	0.245144	7.25633	0.00706516	0.13839	AMACR	Z
ENSGALG00000003329	65.1099	0.0883956	0.165107	0.286681	0.592356	0.940393	GORAB	8
ENSGALG00000003331	127.606	-0.0327839	0.115198	0.0811164	0.77579	0.977824	FAF2	13
ENSGALG00000003333	12.358	0.389897	0.36146	1.16488	0.280455	0.809558	GHDC	27
ENSGALG00000003336	8.84637	-0.653571	0.457379	2.0945	0.14783	0.667457	DAPK2	10
ENSGALG00000003337	354.861	0.0269099	0.0732259	0.135096	0.713206	0.965881	EIF3I	23
ENSGALG00000003339	131.979	0.051925	0.127719	0.165522	0.684123	0.963283	MTOR	21
ENSGALG00000003340	14.8303	-0.0194294	0.331359	0.00354756	0.952505	0.995207	GBGT1	17
ENSGALG00000003344	337.956	-0.101565	0.0834536	1.47766	0.224141	0.760835	CLTB	13
ENSGALG00000003345	0.663784	-1.1473	1.67253	0.477208	0.48969	NA	NA	27
ENSGALG00000003348	10.4242	0.288563	0.420092	0.473597	0.491337	0.912087	NA	13
ENSGALG00000003349	0.668457	-1.15433	1.84042	0.397229	0.528524	NA	PLEKHA2	22
ENSGALG00000003353	708.094	-0.314941	0.152607	4.12107	0.0423522	0.400957	RAI14	Z
ENSGALG00000003354	0.166953	0.612523	3.53765	-0.0411826	1	NA	KCNH4	27
ENSGALG00000003355	80.3819	0.085859	0.190232	0.204829	0.650851	0.954594	NA	13
ENSGALG00000003356	34.3016	-0.0417175	0.231906	0.0323758	0.857205	0.987712	TM2D2	22
ENSGALG00000003357	123.526	0.181609	0.132384	1.89076	0.169116	0.699149	FKBP8	28
ENSGALG00000003358	135.449	0.01519	0.132852	0.0132302	0.908427	0.989555	UBIAD1	21
ENSGALG00000003359	188.318	0.102723	0.0963572	1.13653	0.286388	0.814967	RAB5C	27
ENSGALG00000003360	1.96548	0.563066	0.841351	0.447605	0.503475	0.916839	ARL10	13
ENSGALG00000003362	35.1206	0.128946	0.22914	0.317041	0.573391	0.935195	ACSS2	20
ENSGALG00000003365	14.7323	0.233024	0.337926	0.476504	0.49001	0.912087	RAD1	Z
ENSGALG00000003369	52.9727	0.006694	0.201874	0.00113638	0.973108	0.995207	KAT2A	27
ENSGALG00000003370	83.3123	-0.0048169	0.145203	0.0011461	0.972993	0.995207	KIAA1191	13
ENSGALG00000003373	98.0762	0.378196	0.246571	2.42613	0.119327	0.615053	BRIX1	Z
ENSGALG00000003377	18.1246	0.0777945	0.299746	0.0678701	0.794464	0.979943	SIMC1	13
ENSGALG00000003378	31.9657	-0.206657	0.234629	0.778299	0.377662	0.863917	NA	14
ENSGALG00000003381	313.816	-0.149525	0.171456	0.750096	0.386446	0.867988	HERC1	10
ENSGALG00000003383	147.702	-0.230594	0.117258	3.86532	0.0492937	0.42891	KPNA6	23
ENSGALG00000003385	98.6127	0.263633	0.1669	2.52509	0.112048	0.598294	LSM4	28
ENSGALG00000003387	16.6543	0.281499	0.308605	0.831967	0.361704	0.8555	NA	Z
ENSGALG00000003391	45.2129	0.0584792	0.181479	0.103743	0.747383	0.97119	EIF2AK1	14
ENSGALG00000003392	314.789	-0.101133	0.0833462	1.47003	0.225341	0.762092	SBNO1	15
ENSGALG00000003396	101.756	0.10846	0.127297	0.725476	0.394354	0.874539	NFATC3	11
ENSGALG00000003397	130.651	-0.091548	0.116431	0.618722	0.431522	0.896935	RHOT1	18
ENSGALG00000003398	157.91	-0.134981	0.10248	1.73963	0.187186	0.72139	ADAM9	22
ENSGALG00000003400	135.408	0.15036	0.118524	1.61278	0.204102	0.740656	AIMP2	14
ENSGALG00000003405	44.8224	0.0209968	0.219397	0.00916237	0.923743	0.990777	BSDC1	23
ENSGALG00000003408	12.9136	-0.0786971	0.355672	0.0490464	0.824731	0.984251	RP1-27O5.3	23
ENSGALG00000003409	98.1847	-0.13802	0.170696	0.650378	0.419977	0.88956	SOGA1	20
ENSGALG00000003412	63.6613	-0.511393	0.203725	6.2405	0.0124861	0.197228	NA	17
ENSGALG00000003416	40.656	-0.122712	0.2194	0.31276	0.575991	0.935685	FAM160A2	1
ENSGALG00000003419	24.9081	-0.192898	0.254786	0.576039	0.447869	0.903127	NA	15
ENSGALG00000003420	13.3702	-0.456837	0.348309	1.75663	0.185045	0.719374	ZBTB8A	23
ENSGALG00000003424	6.35274	3.30673	0.699017	26.2835	2.94799e-07	3.88389e-05	LMX1A	8
ENSGALG00000003426	0.162165	-0.669855	3.56798	-0.0251157	1	NA	RHBDL3	18
ENSGALG00000003427	121.876	0.120934	0.111527	1.17386	0.27861	0.807773	USP3	10
ENSGALG00000003428	148.085	-0.253751	0.118017	4.61964	0.0316079	0.34201	NA	28
ENSGALG00000003429	113.917	-0.0134814	0.149589	0.00812829	0.928162	0.9908	PBX1	8
ENSGALG00000003430	68.1118	-0.210698	0.169424	1.5471	0.213565	0.748861	PMS2	14
ENSGALG00000003432	0.162422	0.612523	3.56632	-0.0483878	1	NA	AGXT2	Z
ENSGALG00000003434	47.9348	-0.0264205	0.211629	0.0156341	0.900495	0.989555	C17orf75	18
ENSGALG00000003435	0.249142	-0.990453	2.58621	0.285405	0.59318	NA	PGC	26
ENSGALG00000003438	129.637	0.164606	0.162257	1.03919	0.30801	0.83151	NUF2	8
ENSGALG00000003439	230.065	-0.101936	0.0992463	1.05283	0.304857	0.829259	PLEKHM2	21
ENSGALG00000003441	24.7838	0.241557	0.241028	1.00074	0.317132	0.835443	GTF3C5	17
ENSGALG00000003443	2.47292	-0.156349	0.845302	0.0343252	0.853017	0.987712	LRRC52	8
ENSGALG00000003445	49.6237	-0.184606	0.20395	0.818407	0.365646	0.857254	MGST3	8
ENSGALG00000003446	0.247651	-0.990453	2.59003	0.281619	0.595642	NA	PRLR	Z
ENSGALG00000003447	20.0188	-0.0127256	0.261613	0.00237353	0.961143	0.995207	FRS3	26
ENSGALG00000003454	348.32	0.0207964	0.0745486	0.0778551	0.780225	0.978232	ZNF207	18
ENSGALG00000003456	1.00385	0.543197	1.29226	0.177815	0.673257	NA	CA12	10
ENSGALG00000003457	107.011	0.0173653	0.138139	0.0160814	0.899089	0.989555	CNP	27
ENSGALG00000003458	80.4814	-0.261637	0.152692	2.94333	0.0862328	0.545386	CCZ1	14
ENSGALG00000003461	49.4783	-0.334381	0.261869	1.60518	0.20517	0.74104	USP49	26
ENSGALG00000003464	1.90585	0.0522181	0.973129	0.00289079	0.957122	0.995207	NA	27
ENSGALG00000003466	5.20001	0.236205	0.54367	0.188452	0.664208	0.958245	NA	1
ENSGALG00000003467	106.647	0.0676213	0.118745	0.32422	0.569083	0.934237	BYSL	26
ENSGALG00000003470	0.166336	-0.669855	3.54149	-0.0141801	1	NA	ZMAT4	22
ENSGALG00000003472	0.492406	-0.653605	1.84997	0.139906	0.708375	NA	VWC2L	7
ENSGALG00000003473	9.51022	-0.773502	0.548085	1.96862	0.160594	0.687864	SFRP1	22
ENSGALG00000003474	72.8556	0.0283069	0.190196	0.0223663	0.881117	0.988506	MED20	26
ENSGALG00000003475	921.857	0.242467	0.111409	4.8478	0.0276815	0.317582	ACLY	27
ENSGALG00000003476	124.629	0.289854	0.126428	5.2885	0.0214667	0.271768	ERN1	18
ENSGALG00000003483	171.403	0.0147729	0.124855	0.014043	0.905669	0.989555	GOLGA7	22
ENSGALG00000003484	75.8254	0.0359635	0.141938	0.0641571	0.800042	0.98161	BARD1	7
ENSGALG00000003485	91.9812	-0.469328	0.218133	4.49828	0.033929	0.358392	CCND3	26
ENSGALG00000003487	53.1535	-0.132862	0.174741	0.579882	0.446358	0.903127	RAB8B	10
ENSGALG00000003492	152.777	-0.0613144	0.114057	0.288879	0.59094	0.940393	PPP1R3E	22
ENSGALG00000003495	184.298	0.0094643	0.108856	0.00764403	0.93033	0.991354	ALDH9A1	8
ENSGALG00000003496	28.7842	0.143084	0.2405	0.353774	0.551984	0.930016	TEX2	18
ENSGALG00000003498	38.059	0.209571	0.217399	0.931083	0.334582	0.842239	TAF8	26
ENSGALG00000003499	66.5893	-0.0321637	0.154698	0.0434015	0.834971	0.985277	MAST3	28
ENSGALG00000003500	8.58557	0.0461613	0.430445	0.0115544	0.914399	0.989555	NA	17
ENSGALG00000003503	101.145	-0.0143621	0.143643	0.00999537	0.920363	0.990302	MYBL2	20
ENSGALG00000003505	30.8674	-0.204064	0.222796	0.844855	0.358012	0.852643	LACTB	10
ENSGALG00000003507	22.319	0.0420869	0.262225	0.0257518	0.872508	0.988257	TECPR1	14
ENSGALG00000003509	0.409256	-0.349259	2.08799	0.0337239	0.854295	NA	SPACA9	17
ENSGALG00000003510	105.719	0.0396032	0.135252	0.0857774	0.769616	0.976927	UCK2	8
ENSGALG00000003517	60.011	0.0192436	0.183917	0.0109658	0.9166	0.989921	ZBTB8OS	23
ENSGALG00000003518	82.4927	0.119671	0.137839	0.752706	0.385621	0.867801	GPAT4	22
ENSGALG00000003520	8.26877	0.192955	0.464636	0.172691	0.677732	0.961492	POLG2	18
ENSGALG00000003521	7788.96	-0.600597	0.100418	33.3198	7.8183e-09	1.46459e-06	TPM1	10
ENSGALG00000003522	682.591	0.165985	0.0573218	8.42316	0.00370471	0.0876051	RBBP4	23
ENSGALG00000003523	84.4008	-0.0907311	0.142386	0.406525	0.523738	0.922041	IFT52	20
ENSGALG00000003526	74.3528	0.0169593	0.163679	0.0108641	0.916986	0.990071	TUBGCP2	6
ENSGALG00000003527	15.033	0.117087	0.332356	0.124088	0.724642	0.968472	ARRDC2	28
ENSGALG00000003529	135.339	-0.443759	0.130297	11.5669	0.00067136	0.0250747	SYNC	23
ENSGALG00000003532	1607.64	0.0642362	0.0607772	1.12293	0.289289	0.817798	DDX5	18
ENSGALG00000003533	19.7901	0.0682851	0.272643	0.0631079	0.80165	0.982617	ZNF511	6
ENSGALG00000003536	32.3422	0.0540252	0.210669	0.06567	0.797749	0.980592	KLHL11	27
ENSGALG00000003539	38.1351	-0.333895	0.228038	2.1487	0.142691	0.659744	KIAA1522	23
ENSGALG00000003540	48.5143	-0.185687	0.203637	0.831031	0.361975	0.8555	CEP95	18
ENSGALG00000003547	191.493	0.00456105	0.10889	0.00181102	0.966055	0.995207	SKP2	Z
ENSGALG00000003548	56.768	0.403704	0.179174	5.10824	0.0238125	0.28779	BAIAP2L1	14
ENSGALG00000003549	32.389	-0.0248746	0.230322	0.0118302	0.913388	0.989555	MTG1	6
ENSGALG00000003550	1.40822	0.290095	1.19238	0.0595434	0.807219	0.982905	ARHGAP40	20
ENSGALG00000003553	0.40939	-0.349259	2.08786	0.0338176	0.854095	NA	ABCA12	7
ENSGALG00000003558	29.5306	-0.0149227	0.25874	0.00355561	0.952451	0.995207	NADK2	Z
ENSGALG00000003559	18.1561	0.109808	0.315313	0.12148	0.727435	0.968762	ACTR5	20
ENSGALG00000003560	0.506402	-1.90295	2.45636	0.907969	0.340654	NA	SLC6A2	11
ENSGALG00000003562	4.02536	-0.223054	0.789147	0.0795963	0.777845	0.978232	NPTX2	14
ENSGALG00000003563	164.201	0.0236435	0.102028	0.0537097	0.816729	0.983542	YARS	23
ENSGALG00000003566	243.835	-0.214501	0.157375	1.82647	0.176545	0.707657	SMURF2	18
ENSGALG00000003567	1.8317	0.450463	0.888241	0.256496	0.612538	0.945868	FNDC5	23
ENSGALG00000003568	5.35229	0.690423	0.533366	1.68585	0.194149	0.7289	PPP1R16B	20
ENSGALG00000003569	5.28735	-0.41403	0.629428	0.433401	0.510325	0.921567	TMEM130	14
ENSGALG00000003570	168.32	-0.138393	0.125687	1.20694	0.271939	0.800239	ATIC	7
ENSGALG00000003572	53.5759	0.327762	0.180598	3.30448	0.0690914	0.50146	NA	28
ENSGALG00000003574	262.833	-0.306191	0.142484	4.5149	0.0336009	0.356574	LPCAT2	11
ENSGALG00000003575	42.1989	-0.175649	0.194281	0.821266	0.36481	0.857254	NA	20
ENSGALG00000003578	46614.8	-0.429202	0.115173	13.1921	0.00028113	0.0123461	FN1	7
ENSGALG00000003580	1741.01	-0.114676	0.144237	0.624129	0.429517	0.895094	MMP2	11
ENSGALG00000003584	1186.29	-0.0257913	0.13443	0.0367164	0.848044	0.986954	KPNA2	18
ENSGALG00000003588	8.27098	-1.18426	0.533646	5.19218	0.0226887	0.280092	IRX5	11
ENSGALG00000003589	0.58482	1.13164	1.68801	0.449274	0.50268	NA	VTN	19
ENSGALG00000003590	1.23108	0.97684	1.08853	0.815894	0.366383	0.857254	NA	18
ENSGALG00000003596	247.583	0.0582398	0.139197	0.1759	0.67492	0.960804	TRRAP	14
ENSGALG00000003597	147.842	0.207011	0.113538	3.33362	0.0678773	0.49864	AK2	23
ENSGALG00000003601	334.856	0.100026	0.107032	0.879055	0.348461	0.8473	ATP2B4	26
ENSGALG00000003602	13.4877	-0.215803	0.416726	0.267533	0.604992	0.942905	RPGRIP1L	11
ENSGALG00000003604	6.12627	-0.419018	0.525039	0.646333	0.421427	0.890472	SLC46A1	19
ENSGALG00000003605	159.578	0.205639	0.150897	1.88084	0.170239	0.701449	NA	Z
ENSGALG00000003614	4.91072	-0.417906	0.624127	0.451589	0.501581	0.916406	AZIN2	23
ENSGALG00000003624	1.73418	-0.5291	0.973056	0.303485	0.581706	0.936976	KLHL10	27
ENSGALG00000003625	57.1605	-0.0257745	0.175602	0.0215548	0.883278	0.988648	NDUFS5	23
ENSGALG00000003628	54.0579	0.00117911	0.172559	7.49204e-05	0.993094	0.995883	TLN2	10
ENSGALG00000003631	66.8292	0.385476	0.242003	2.60284	0.106673	0.5898	CPLANE1	Z
ENSGALG00000003634	163.518	-0.143788	0.110918	1.67923	0.195027	0.729893	PTEN	6
ENSGALG00000003636	6.94631	0.555168	0.45409	1.49256	0.22182	0.757832	FBLIM1	21
ENSGALG00000003641	114.994	0.00563502	0.126023	0.00219251	0.962653	0.995207	KAT6A	22
ENSGALG00000003642	23.7956	-0.0241324	0.441218	0.00307089	0.955807	0.995207	PDGFA	14
ENSGALG00000003645	14.2946	0.568534	0.303642	3.48432	0.0619529	0.475514	NA	15
ENSGALG00000003648	50.1277	0.646119	0.211498	9.56283	0.00198557	0.0556192	SVIP	5
ENSGALG00000003650	139.689	-0.0029402	0.114004	0.00071818	0.97862	0.995207	NOL11	18
ENSGALG00000003651	33.0613	0.0850455	0.200861	0.178777	0.672427	0.960355	NT5C3B	27
ENSGALG00000003652	96.8222	0.01239	0.161065	0.00592143	0.938663	0.992642	ATAD1	6
ENSGALG00000003655	2.4634	2.55471	0.822293	10.6557	0.00109733	0.0357498	GAS2	5
ENSGALG00000003657	20.6118	-0.785788	0.310662	6.5909	0.0102502	0.175246	UNC119	19
ENSGALG00000003658	20.6767	-0.336802	0.28469	1.41384	0.234419	0.768723	DHX35	20
ENSGALG00000003660	7.26354	0.303948	0.435802	0.483916	0.486654	0.912087	FANCF	5
ENSGALG00000003661	152.323	0.107048	0.126867	0.714817	0.397849	0.877132	SETX	17
ENSGALG00000003663	92.3919	0.117491	0.12664	0.858811	0.354072	0.849922	RBL2	11
ENSGALG00000003665	101.597	-0.117469	0.138702	0.71699	0.397133	0.876808	PIGS	19
ENSGALG00000003670	6.83786	0.594282	0.667424	0.818314	0.365674	0.857254	MAFB	20
ENSGALG00000003672	72.9254	-0.137146	0.167357	0.671171	0.412644	0.885006	UBLCP1	13
ENSGALG00000003674	40.2991	0.359287	0.315877	1.32464	0.249761	0.786445	DHTKD1	1
ENSGALG00000003675	22.2216	0.189234	0.313376	0.366432	0.544955	0.92937	PRKAR1B	14
ENSGALG00000003677	1.24585	0.551527	1.13232	0.238167	0.625533	0.948693	NTNG2	17
ENSGALG00000003681	360.841	-0.0600011	0.0835286	0.515098	0.47294	0.90788	TOP1	20
ENSGALG00000003682	56.4822	0.0941934	0.182633	0.266398	0.605759	0.943091	ARL6IP4	15
ENSGALG00000003683	29.9116	0.341624	0.223924	2.32273	0.127496	0.634736	MED27	17
ENSGALG00000003684	8.8729	-0.0125359	0.42456	0.00102183	0.974499	0.995207	NA	14
ENSGALG00000003687	11.8126	-0.0139961	0.354357	0.00160304	0.968063	0.995207	OGFOD2	15
ENSGALG00000003688	226.712	0.303006	0.151518	4.09343	0.0430502	0.403604	NUP155	Z
ENSGALG00000003689	20.876	-0.846211	0.456697	3.28534	0.0699011	0.504846	PAPSS2	6
ENSGALG00000003690	36.2412	-0.884403	0.378304	5.16902	0.0229932	0.282019	KRT14	27
ENSGALG00000003691	92.5473	0.100763	0.135287	0.554553	0.456463	0.903127	RNF145	13
ENSGALG00000003693	1026.99	0.185219	0.14344	1.69989	0.192303	0.725993	MACF1	23
ENSGALG00000003695	62.2689	-0.122813	0.172899	0.504833	0.477384	0.909206	MINPP1	6
ENSGALG00000003696	26.231	-0.158973	0.248253	0.411616	0.52115	0.922041	NA	15
ENSGALG00000003699	5.29511	1.18908	0.593337	4.17441	0.0410388	0.396058	EBF1	13
ENSGALG00000003701	82.6186	0.292913	0.139394	4.41494	0.0356255	0.367792	SGMS1	6
ENSGALG00000003702	371.191	-0.363909	0.0940383	14.7387	0.00012348	0.00663878	CLINT1	13
ENSGALG00000003703	35.863	0.331027	0.205117	2.59938	0.106905	0.5898	USE1	28
ENSGALG00000003705	66.533	0.10882	0.18254	0.356565	0.55042	0.930016	VPS13C	10
ENSGALG00000003708	44.7449	0.363803	0.228762	2.56291	0.109397	0.595353	WDR70	Z
ENSGALG00000003709	6.70889	-0.701781	0.550797	1.65417	0.198392	0.735102	PLAT	22
ENSGALG00000003712	267.669	0.377036	0.0835563	20.4932	5.98439e-06	0.0005519	RAPGEF1	17
ENSGALG00000003713	18.0796	-1.0919	0.557582	3.57918	0.0585081	0.463006	NA	21
ENSGALG00000003716	1.99424	-1.25225	1.02952	1.62983	0.201726	0.737748	GDNF	Z
ENSGALG00000003717	459.463	-0.213361	0.0746276	8.1266	0.00436206	0.0979339	MYO9B	28
ENSGALG00000003720	107.152	-0.0579151	0.120237	0.232341	0.629793	0.949434	FANCD2	12
ENSGALG00000003722	45.2033	0.152938	0.233619	0.430857	0.511569	0.92187	THG1L	13
ENSGALG00000003726	134.263	-1.96047	0.517074	11.4592	0.00071142	0.0261631	EGFLAM	Z
ENSGALG00000003727	43.6126	-0.0710718	0.202135	0.123791	0.724959	0.968472	HAUS8	28
ENSGALG00000003731	114.831	-0.0946212	0.137803	0.471067	0.492497	0.912087	FBXO42	21
ENSGALG00000003732	218.026	0.849147	0.177855	24.4457	7.64337e-07	8.85836e-05	UCK1	17
ENSGALG00000003733	33.2729	-0.118756	0.238121	0.248917	0.617839	0.948051	LIFR	Z
ENSGALG00000003734	101.449	-0.0210952	0.133251	0.0252378	0.873776	0.988257	SZRD1	21
ENSGALG00000003736	3.16233	0.0664504	0.686515	0.00968982	0.921585	0.990479	ABCB9	15
ENSGALG00000003738	90.1143	-0.137676	0.181809	0.570266	0.450153	0.903127	EMC3	12
ENSGALG00000003741	301.157	-0.270814	0.123947	4.68759	0.0303813	0.333249	MYO18A	19
ENSGALG00000003742	112.877	0.310786	0.354595	0.791964	0.373507	0.859878	CPAMD8	28
ENSGALG00000003743	25.4828	-0.286683	0.262334	1.20161	0.273001	0.801754	VPS37B	15
ENSGALG00000003744	1.71616	-3.67681	1.53565	5.78316	0.0161804	0.226356	ADAM19	13
ENSGALG00000003745	49.4169	-0.244898	0.196464	1.55648	0.212181	0.747399	NECAP2	21
ENSGALG00000003747	401.33	0.410139	0.111012	14.0752	0.00017565	0.00862972	NA	Z
ENSGALG00000003748	496.889	0.155416	0.0840902	3.44697	0.063368	0.481701	ANO5	5
ENSGALG00000003750	92.1798	-0.369026	0.149911	6.06508	0.013788	0.209778	PLCG1	20
ENSGALG00000003753	19.107	0.141138	0.27533	0.262009	0.608743	0.943314	CYLD	11
ENSGALG00000003757	25.3996	0.099881	0.2431	0.168506	0.681443	0.963195	POMT1	17
ENSGALG00000003758	7.85191	-1.52873	0.545536	9.03248	0.00265224	0.0689755	MREG	7
ENSGALG00000003759	1.151	1.14401	1.10934	1.08134	0.298397	0.82728	RORA	10
ENSGALG00000003766	74.1447	-0.179743	0.149572	1.44974	0.22857	0.763999	KIAA0100	19
ENSGALG00000003767	16.3428	0.184706	0.339575	0.296597	0.586024	0.937654	NKD1	11
ENSGALG00000003770	3860.83	0.404682	0.108189	14.6071	0.00013241	0.00693241	ANXA2	10
ENSGALG00000003771	71.0142	-0.143154	0.166044	0.74308	0.388676	0.869774	SIN3B	28
ENSGALG00000003774	95.799	-0.0261278	0.14784	0.0312489	0.859686	0.987712	ATP13A2	21
ENSGALG00000003775	52.8548	0.41799	0.193808	4.69907	0.030179	0.331939	RICTOR	Z
ENSGALG00000003777	29.1602	-1.91974	0.476163	14.8492	0.00011646	0.0063465	NELL1	5
ENSGALG00000003778	35.4343	-0.332586	0.230153	2.09753	0.147537	0.667229	TMEM38A	28
ENSGALG00000003781	152.643	-0.101437	0.116143	0.762067	0.382683	0.867063	SUN1	14
ENSGALG00000003786	168.071	0.0170913	0.099036	0.0299291	0.862651	0.988082	BRD7	11
ENSGALG00000003788	145.955	0.0138783	0.103852	0.0178546	0.893702	0.989555	BNIP2	10
ENSGALG00000003789	0.169906	-0.669855	3.59866	-0.0044763	1	NA	NA	17
ENSGALG00000003793	62.04	-0.0131643	0.169157	0.00606414	0.937929	0.992642	GTF2A2	10
ENSGALG00000003794	110.357	-0.0888522	0.123786	0.516044	0.472534	0.90788	SLC35E1	28
ENSGALG00000003795	89.2767	0.132313	0.142217	0.866127	0.35203	0.848249	DENR	15
ENSGALG00000003798	212.686	0.0308891	0.0870847	0.125765	0.722864	0.968472	GET4	14
ENSGALG00000003799	136.295	-0.0574164	0.130996	0.192002	0.661256	0.95706	USP4	12
ENSGALG00000003800	29.5858	-0.0599978	0.240764	0.0621645	0.803107	0.982905	PABPC4	23
ENSGALG00000003802	6.84487	-1.14744	0.726995	2.42658	0.119293	0.615053	OTUD7A	10
ENSGALG00000003803	153.988	0.392404	0.276996	2.08323	0.148925	0.669364	DAB2	Z
ENSGALG00000003805	47.5075	-0.94367	0.255219	13.4715	0.00024221	0.0110835	PRKG1	6
ENSGALG00000003806	1664.52	-0.0158012	0.0665428	0.0563419	0.812374	0.982905	RHOA	12
ENSGALG00000003807	79.2289	0.107022	0.170907	0.393605	0.530411	0.925498	GPN3	15
ENSGALG00000003812	70.8273	-0.0729883	0.175455	0.173008	0.677452	0.961492	UBE2F	7
ENSGALG00000003814	1.06964	-2.99402	1.5013	4.26958	0.0388006	0.385576	DKK1	6
ENSGALG00000003815	1179.58	0.0775735	0.0612895	1.61051	0.204421	0.740656	RPN2	20
ENSGALG00000003816	0.161347	-0.669855	3.59866	-0.0270173	1	NA	NT5C1A	23
ENSGALG00000003818	5.23947	0.337149	0.66133	0.26276	0.60823	0.943225	CYFIP2	13
ENSGALG00000003819	2.31587	-1.02519	1.02078	1.03468	0.309063	0.832562	NA	14
ENSGALG00000003820	190.018	-0.0391658	0.118533	0.109073	0.741202	0.97119	ARPC3	15
ENSGALG00000003821	1.98414	-1.24819	1.06682	1.47648	0.224326	0.760835	RAMP1	7
ENSGALG00000003824	157.593	0.123009	0.0979275	1.57478	0.209514	0.744626	CHERP	28
ENSGALG00000003826	81.9595	0.252379	0.154806	2.67061	0.102217	0.580766	ANAPC7	15
ENSGALG00000003832	53.0142	0.133155	0.246742	0.293356	0.588078	0.939211	TEX264	12
ENSGALG00000003833	6.15173	1.05813	0.583937	3.42307	0.0642912	0.484772	CACNA1E	8
ENSGALG00000003836	0.417025	-0.349259	2.08067	0.0371293	0.847202	NA	NA	7
ENSGALG00000003837	6.80917	-2.10674	0.672443	12.4711	0.0004133	0.0171453	ADCY7	11
ENSGALG00000003839	0.162934	1.82866	3.55018	0.481136	0.487908	NA	GRM2	12
ENSGALG00000003841	10.7092	0.337131	0.38913	0.751676	0.385946	0.867988	NA	4
ENSGALG00000003842	0.250437	0.291934	2.58291	-0.0198544	1	NA	GHRH	20
ENSGALG00000003845	11.9136	-0.493231	0.391471	1.60966	0.204539	0.740656	MKNK2	28
ENSGALG00000003851	22.0037	-0.072283	0.273716	0.069821	0.791598	0.979449	TRIT1	23
ENSGALG00000003854	19.0549	-1.01759	0.359987	8.16182	0.00427814	0.0962301	IFT81	15
ENSGALG00000003855	65.872	-0.0601095	0.180336	0.11123	0.738748	0.971092	SRC	20
ENSGALG00000003859	0.166379	-0.669855	3.54123	-0.014067	1	NA	KRT222	27
ENSGALG00000003860	7.87412	0.222664	0.887652	0.0640907	0.800143	0.98161	MID2	4
ENSGALG00000003861	136.163	0.0817251	0.14039	0.340303	0.559654	0.930954	NA	6
ENSGALG00000003862	63.012	0.086127	0.213541	0.163318	0.68612	0.96367	LRRFIP1	7
ENSGALG00000003866	0.242993	0.291931	3.24292	-0.0185727	1	NA	FIBCD1	17
ENSGALG00000003870	20.4388	0.159153	0.325821	0.2395	0.624568	0.948081	MED7	13
ENSGALG00000003875	313.606	-0.0161565	0.0799053	0.0408772	0.839775	0.986212	ABL1	17
ENSGALG00000003878	26.3137	-0.294814	0.247109	1.43758	0.230531	0.763999	PIN4	4
ENSGALG00000003879	109.04	-0.263492	0.18526	1.99401	0.157922	0.683634	MFSD2A	23
ENSGALG00000003880	74.1647	-0.0462586	0.15259	0.0920454	0.761593	0.975193	STX10	8
ENSGALG00000003881	78.5394	-0.199323	0.210089	0.891192	0.345155	0.847254	ERCC6L	4
ENSGALG00000003882	388.16	0.0498025	0.0751589	0.439585	0.507323	0.920369	SMARCE1	27
ENSGALG00000003883	102.953	0.0242397	0.128308	0.0358313	0.849864	0.987712	MTMR10	10
ENSGALG00000003885	3.4872	-0.125633	0.739105	0.0289707	0.864847	0.988082	NA	8
ENSGALG00000003886	49.0774	0.50256	0.342376	2.24165	0.134338	0.645781	SGCD	13
ENSGALG00000003891	111.496	0.47958	0.460077	1.14093	0.285457	0.814967	ZNF423	11
ENSGALG00000003893	135.327	-0.0799004	0.11574	0.476851	0.489852	0.912087	XPR1	8
ENSGALG00000003901	7.04752	0.124095	0.447738	0.0767012	0.781819	0.978232	P2RX4	15
ENSGALG00000003904	1.81583	-0.611467	0.939294	0.440168	0.507041	0.920351	MLPH	7
ENSGALG00000003906	106.168	0.0296064	0.136997	0.0470865	0.828213	0.984448	MPHOSPH10	10
ENSGALG00000003907	54.5759	0.163218	0.170723	0.912872	0.339354	0.845537	N4BP1	11
ENSGALG00000003909	139.506	-0.199655	0.114156	3.06505	0.0799925	0.53309	PIGT	20
ENSGALG00000003911	5.45832	-1.10505	1.09306	0.94421	0.331197	0.840187	CACNG5	18
ENSGALG00000003913	5.63023	-0.265176	0.534514	0.248207	0.618341	0.948051	MCEE	10
ENSGALG00000003914	1.40095	-0.14043	1.18755	0.0140048	0.905797	0.989555	CALR3	28
ENSGALG00000003916	39.1255	-0.0305224	0.228932	0.0180032	0.893263	0.989555	SIAH1	11
ENSGALG00000003919	69.7114	0.200774	0.18006	1.25065	0.263429	0.794316	MRPL22	13
ENSGALG00000003920	64.9446	0.12957	0.161926	0.640296	0.423604	0.891429	NA	4
ENSGALG00000003921	95.6241	0.588147	0.171358	12.1375	0.00049418	0.0194891	DBNDD2	20
ENSGALG00000003922	1039.05	0.0673685	0.154509	0.19149	0.661679	0.957261	TOP2A	27
ENSGALG00000003923	2753.74	0.0591443	0.4532	0.0171465	0.895819	0.989555	COL6A3	7
ENSGALG00000003924	49.4136	0.118403	0.173648	0.463995	0.495763	0.913432	ACBD6	8
ENSGALG00000003925	0.33293	-0.0286623	2.48007	-0.0071312	1	NA	MYPN	6
ENSGALG00000003929	28.805	-0.121197	0.260144	0.21715	0.64122	0.951552	SYS1	20
ENSGALG00000003930	14.6892	-0.47127	0.34744	1.86736	0.171777	0.702299	APBA2	10
ENSGALG00000003932	307.305	-0.266544	0.25177	1.0894	0.296604	0.82589	SDC4	20
ENSGALG00000003933	111.64	-0.169999	0.173781	0.948869	0.330007	0.839257	QSOX1	8
ENSGALG00000003935	16.0809	-0.300081	0.303736	0.990261	0.319678	0.836635	PBLD	6
ENSGALG00000003936	150.217	0.0139612	0.128166	0.0120408	0.912623	0.989555	PPT1	23
ENSGALG00000003937	172.775	-0.0010927	0.118609	0.00027904	0.986672	0.995207	GEMIN5	13
ENSGALG00000003939	136.706	0.557577	0.108923	26.3484	2.85059e-07	3.79731e-05	KLF2	28
ENSGALG00000003941	133.179	-0.238368	0.112433	4.51929	0.0335146	0.356574	FUBP3	17
ENSGALG00000003942	41.5848	0.155625	0.198499	0.614337	0.433159	0.897363	LONP2	11
ENSGALG00000003944	58.3863	-0.0873607	0.180578	0.234155	0.62846	0.949434	FAM189A1	10
ENSGALG00000003947	798.183	-0.0126729	0.0607493	0.0435786	0.83464	0.985277	HNRNPH3	6
ENSGALG00000003948	93.8943	-0.171907	0.158135	1.17765	0.277835	0.807503	ALAS1	12
ENSGALG00000003950	111.295	-0.0881776	0.142381	0.382907	0.536051	0.927591	CNOT8	13
ENSGALG00000003955	61.4934	0.142616	0.149932	0.901445	0.342395	0.845933	CEP350	8
ENSGALG00000003958	96.5636	0.0551578	0.129347	0.182019	0.669644	0.95963	PRMT3	5
ENSGALG00000003959	245.973	0.025778	0.0953625	0.0732762	0.786625	0.97898	AP1M1	28
ENSGALG00000003966	820.265	0.0388752	0.0655739	0.352319	0.552804	0.930016	RPL23A	19
ENSGALG00000003969	572.448	-0.179672	0.0686704	6.80523	0.00908911	0.161676	EMC1	21
ENSGALG00000003972	27.2619	-0.232794	0.252741	0.852022	0.355981	0.851018	FAXDC2	13
ENSGALG00000003973	125.701	0.186465	0.242348	0.60161	0.437965	0.899025	TLCD1	19
ENSGALG00000003976	22.2402	0.563068	0.282867	4.00279	0.0454249	0.413139	BCORL1	4
ENSGALG00000003977	255.745	-0.157332	0.102515	2.34315	0.125835	0.630998	TWF2	12
ENSGALG00000003978	0.165162	0.612523	3.54886	-0.0435673	1	NA	CIB3	28
ENSGALG00000003979	14.4858	0.313346	0.320219	0.954782	0.328505	0.839142	NEK8	19
ENSGALG00000003985	84.6569	-0.127804	0.164185	0.604614	0.436823	0.898741	TARSL2	10
ENSGALG00000003986	28.3914	-0.208143	0.249741	0.696622	0.403921	0.881565	PITHD1	23
ENSGALG00000003987	3.13683	0.612925	0.956288	0.424048	0.514924	0.922041	TRAF4	19
ENSGALG00000003990	12.5942	-0.0299999	0.362407	0.00695199	0.93355	0.99204	NA	6
ENSGALG00000003991	78.2008	0.2087	0.142938	2.1302	0.144422	0.662638	MRTO4	21
ENSGALG00000003995	25.7064	0.0752335	0.255208	0.0868794	0.768182	0.97685	ERAL1	19
ENSGALG00000003999	14.2955	0.454402	0.376395	1.4749	0.224574	0.760835	NAV2	5
ENSGALG00000004002	144.036	-0.034673	0.106461	0.106134	0.74459	0.97119	LYPLA2	23
ENSGALG00000004003	124.924	-0.0166246	0.112056	0.0220376	0.881987	0.988506	AIFM1	4
ENSGALG00000004004	59.9755	0.102221	0.187721	0.29721	0.585637	0.937611	PHKB	11
ENSGALG00000004005	68.2123	0.29475	0.167519	3.11174	0.0777301	0.52561	AKR7L	21
ENSGALG00000004009	3.98405	-0.995761	0.782595	1.65325	0.198517	0.735102	NA	19
ENSGALG00000004017	69.4776	-0.0284962	0.159189	0.0320527	0.857912	0.987712	TOR1AIP2	8
ENSGALG00000004019	16.8588	0.154662	0.29633	0.271732	0.602172	0.941732	MARS2	4
ENSGALG00000004033	25.3135	-0.223497	0.260552	0.738916	0.390008	0.870426	GALNT10	13
ENSGALG00000004034	632.537	-0.0944677	0.0686487	1.886	0.169653	0.700662	CAPZB	21
ENSGALG00000004035	0.506982	-0.682597	2.10498	0.118239	0.730952	NA	CRYBA1	19
ENSGALG00000004037	54.1059	0.0677301	0.163946	0.170604	0.679575	0.962118	DNA2	6
ENSGALG00000004038	30.5277	-0.118482	0.223218	0.282738	0.594912	0.94148	ADAL	10
ENSGALG00000004039	98.7045	0.272952	0.144561	3.5885	0.0581806	0.462858	MINOS1	21
ENSGALG00000004040	176.667	-0.0463805	0.107546	0.185894	0.666356	0.958521	MFAP3	13
ENSGALG00000004042	48.498	-0.0384926	0.211087	0.0335569	0.854653	0.987712	NUFIP2	19
ENSGALG00000004044	0.669775	-1.15628	1.84086	0.398274	0.527982	NA	CSRP3	5
ENSGALG00000004045	64.2792	0.00696808	0.166304	0.00184705	0.96572	0.995207	AGAP1	7
ENSGALG00000004046	62.6017	-0.0806062	0.164367	0.240935	0.623532	0.948051	LARP6	10
ENSGALG00000004047	152.645	-0.209092	0.154282	1.81597	0.177794	0.709578	GALE	23
ENSGALG00000004048	224.435	-0.0301566	0.114941	0.0688547	0.793012	0.979943	PTPRS	28
ENSGALG00000004049	218.43	0.00197594	0.275225	6.38478e-05	0.993625	0.995883	ITFG1	11
ENSGALG00000004052	145.963	0.0476161	0.123987	0.147694	0.700749	0.964483	GPR107	17
ENSGALG00000004055	41.4941	0.0252091	0.200286	0.0158583	0.899787	0.989555	C7orf50	14
ENSGALG00000004057	17.314	0.139037	0.33439	0.173229	0.677258	0.961492	HMGCL	23
ENSGALG00000004058	3.23556	-0.18316	0.774269	0.0560032	0.812928	0.983173	GPR146	14
ENSGALG00000004059	42.3952	-0.120034	0.262786	0.207749	0.648538	0.954594	LRRC49	10
ENSGALG00000004063	54.8396	0.0187949	0.184911	0.0104642	0.918523	0.990302	SLC25A14	4
ENSGALG00000004065	53.8093	0.0565569	0.184459	0.0940497	0.759091	0.974174	SLC25A16	6
ENSGALG00000004066	0.330447	-0.0286617	2.11455	-0.0107596	1	NA	HTR6	21
ENSGALG00000004068	47.1074	0.199364	0.180111	1.22266	0.268839	0.799675	FAM114A2	13
ENSGALG00000004070	78.1188	-0.203709	0.259736	0.605888	0.43634	0.898493	MICALL2	14
ENSGALG00000004071	4.5291	0.0109217	0.630196	0.00043127	0.983432	0.995207	NETO2	11
ENSGALG00000004074	0.326354	-1.31105	2.11969	0.674287	0.411561	NA	KCNS1	20
ENSGALG00000004079	130.442	0.0282383	0.113493	0.0619028	0.803513	0.982905	ENOX2	4
ENSGALG00000004081	8.50676	0.535624	0.393375	1.84181	0.174739	0.703977	TMCO4	21
ENSGALG00000004082	218.872	0.194528	0.0987779	3.8973	0.0483639	0.423546	TAOK1	19
ENSGALG00000004085	62.9163	-0.100885	0.171571	0.34592	0.556432	0.930016	ZDHHC13	5
ENSGALG00000004087	64.2189	0.486955	0.146903	10.9432	0.00093949	0.0314623	THSD4	10
ENSGALG00000004088	121.082	-0.218875	0.123653	3.13925	0.076429	0.520948	FNBP1	17
ENSGALG00000004096	0.662175	0.816699	1.68884	0.239225	0.624766	NA	CHRNA7	10
ENSGALG00000004097	7.01751	0.454104	0.488999	0.86626	0.351993	0.848249	LRRC38	21
ENSGALG00000004098	107.547	0.113829	0.129895	0.768663	0.380631	0.865212	STK4	20
ENSGALG00000004103	0.496098	0.545934	1.77107	0.0964688	0.756109	NA	FAM81A	10
ENSGALG00000004104	164.593	-0.0725673	0.102719	0.49951	0.479715	0.909695	INTS1	14
ENSGALG00000004106	348.699	0.22884	0.074878	9.37648	0.00219787	0.0600234	DHCR7	5
ENSGALG00000004107	558.287	0.098705	0.0668758	2.18576	0.139293	0.654637	ITM2A	4
ENSGALG00000004108	126.609	-0.0623432	0.115936	0.28936	0.590631	0.940393	NA	6
ENSGALG00000004110	60.0881	0.0466179	0.200654	0.0542093	0.815894	0.983542	NA	20
ENSGALG00000004112	10.6576	-0.35269	0.43808	0.649338	0.420349	0.88956	FUCA1	23
ENSGALG00000004113	58.1168	0.678956	0.204949	11.2991	0.00077543	0.0275865	NA	4
ENSGALG00000004115	312.229	-0.0321877	0.080023	0.161748	0.687553	0.964327	DNAJA2	11
ENSGALG00000004116	1.23956	-0.442457	1.13117	0.156278	0.692607	0.964483	TRPM8	7
ENSGALG00000004121	12.7818	0.319416	0.415564	0.596345	0.439976	0.901379	LPAR4	4
ENSGALG00000004122	491.119	-0.0268532	0.0805125	0.111173	0.738812	0.971092	PNRC2	23
ENSGALG00000004123	3.8931	0.46081	0.596818	0.593351	0.441126	0.901851	PABPC1L	20
ENSGALG00000004127	6.93582	0.235514	0.485558	0.235256	0.627653	0.949434	NA	4
ENSGALG00000004128	3.5442	0.657583	0.625577	1.10395	0.2934	0.821671	CYSLTR1	4
ENSGALG00000004133	226.299	-0.0937178	0.0864847	1.17573	0.278227	0.807503	SRSF10	23
ENSGALG00000004140	268.645	3.44493e-05	0.227195	1.66871e-05	0.996741	0.997273	SH3BP4	7
ENSGALG00000004141	0.164539	0.612523	3.55279	-0.044863	1	NA	LBFABP	23
ENSGALG00000004143	883.235	-0.02347	0.0513732	0.208639	0.647837	0.954594	YWHAB	20
ENSGALG00000004144	293.312	-0.0980988	0.115909	0.712185	0.398719	0.877697	NA	6
ENSGALG00000004150	115.776	0.116222	0.119337	0.947834	0.330271	0.839257	MYO1E	10
ENSGALG00000004152	36.9434	0.189586	0.237473	0.64039	0.42357	0.891429	C9orf78	17
ENSGALG00000004153	36.5909	-0.146775	0.206366	0.508114	0.475957	0.909206	NADSYN1	5
ENSGALG00000004155	3.62727	-0.60787	0.843545	0.515658	0.4727	0.90788	MYOM3	23
ENSGALG00000004156	80.3468	-0.148052	0.145077	1.04404	0.306884	0.830902	KIF1BP	6
ENSGALG00000004160	532.761	-0.0554064	0.0706271	0.614264	0.433187	0.897363	G3BP1	13
ENSGALG00000004161	314.7	0.0555899	0.0880532	0.399579	0.527307	0.923586	CCNB1	10
ENSGALG00000004162	2.89715	-1.02722	0.826572	1.6484	0.199176	0.735425	SLC16A6	18
ENSGALG00000004165	149.343	0.0700039	0.107448	0.424393	0.514753	0.922041	TOR1A	17
ENSGALG00000004166	45.7085	-0.352692	0.222282	2.50987	0.113135	0.600168	VPS51	5
ENSGALG00000004168	65.5701	-0.0795393	0.152496	0.272638	0.601568	0.941732	FEM1A	28
ENSGALG00000004169	364.183	0.194321	0.10041	3.79002	0.0515592	0.435946	NA	4
ENSGALG00000004170	10.449	1.08673	0.463234	5.75769	0.0164166	0.228859	ADA	20
ENSGALG00000004171	70.3329	-0.201763	0.190739	1.1128	0.291473	0.819926	RNF111	10
ENSGALG00000004172	74.9338	0.0428884	0.147521	0.0844827	0.771312	0.977226	BET1L	5
ENSGALG00000004174	165.885	-0.0956758	0.127513	0.5611	0.453817	0.903127	VPS26A	6
ENSGALG00000004176	67.8038	-0.121323	0.188928	0.411305	0.521308	0.922041	ATOX1	13
ENSGALG00000004179	51.6031	0.0431308	0.190793	0.0513055	0.820807	0.98384	ANAPC5	15
ENSGALG00000004180	203.566	-0.130346	0.103951	1.56927	0.210313	0.745107	TOR1B	17
ENSGALG00000004184	3181.12	-0.478306	0.322827	2.07294	0.149932	0.670473	SPARC	13
ENSGALG00000004186	52.8999	-0.0052748	0.190096	0.00107004	0.973905	0.995207	NSRP1	19
ENSGALG00000004189	84.9857	-0.229109	0.155673	2.16407	0.14127	0.657231	MAFK	14
ENSGALG00000004190	71.8849	-0.11139	0.156618	0.506331	0.476732	0.909206	RNF34	15
ENSGALG00000004191	40.4088	0.078565	0.212025	0.137428	0.710851	0.965813	RIC8A	5
ENSGALG00000004192	66.7448	-0.073898	0.153309	0.232725	0.629511	0.949434	SLTM	10
ENSGALG00000004193	14.8052	-0.0180769	0.333922	0.0029321	0.956817	0.995207	ARSG	18
ENSGALG00000004195	444.898	0.0168055	0.148451	0.0128594	0.909714	0.989555	KIF4B	4
ENSGALG00000004196	0.330853	1.18697	2.03681	0.451424	0.50166	NA	UGT1A1	7
ENSGALG00000004197	74.2795	0.042188	0.16269	0.0673501	0.795235	0.980055	SUPV3L1	6
ENSGALG00000004198	91.9011	-0.0002643	0.132765	8.55759e-05	0.992619	0.995609	PDZD11	4
ENSGALG00000004199	5.65503	-0.668737	0.56903	1.42102	0.233236	0.767362	TMEM184A	14
ENSGALG00000004200	159.212	-0.0864814	0.147955	0.340172	0.55973	0.930954	DPP9	28
ENSGALG00000004203	65.2497	0.0733509	0.173095	0.179862	0.671492	0.960216	PSMG3	14
ENSGALG00000004204	94.0383	-0.15433	0.133643	1.33719	0.247531	0.784055	MINDY2	10
ENSGALG00000004205	20.3513	0.310931	0.270258	1.31994	0.250602	0.787266	SOAT1	8
ENSGALG00000004209	60.9119	-0.637338	0.215208	8.65842	0.00325553	0.0799807	ELFN1	14
ENSGALG00000004212	313.6	0.125464	0.0832526	2.27771	0.131246	0.641294	ADAM10	10
ENSGALG00000004215	142.537	-0.0896998	0.221706	0.16248	0.686884	0.963953	WIPI1	18
ENSGALG00000004216	35.3418	0.0814269	0.211684	0.147859	0.70059	0.964483	TOR3A	8
ENSGALG00000004220	526.217	0.241277	0.0671387	13.0198	0.00030821	0.013486	SERINC3	20
ENSGALG00000004221	26.5345	-0.563128	0.405589	1.86501	0.172047	0.702299	IL22RA1	23
ENSGALG00000004222	481.194	0.0987364	0.15336	0.418466	0.517704	0.922041	HK1	6
ENSGALG00000004224	49.5252	0.392014	0.199223	3.90619	0.0481084	0.422854	MAD1L1	14
ENSGALG00000004225	48.3957	-0.0983016	0.172137	0.327326	0.567238	0.933696	KDM2B	15
ENSGALG00000004227	83.0016	-0.111174	0.212884	0.271117	0.602583	0.9419	FAM20B	8
ENSGALG00000004228	17.3192	0.202783	0.294836	0.472281	0.49194	0.912087	USP40	7
ENSGALG00000004230	0.248194	0.291934	2.58864	-0.0216552	1	NA	LIPC	10
ENSGALG00000004231	13.0622	-0.476962	0.35813	1.80894	0.178636	0.711515	NA	23
ENSGALG00000004234	17.5538	0.146035	0.318002	0.211033	0.645959	0.953854	PGGHG	5
ENSGALG00000004236	40.8367	0.130956	0.186633	0.490862	0.483543	0.911613	TRAF3IP1	7
ENSGALG00000004237	764.861	-0.0623117	0.0973584	0.407444	0.523269	0.922041	PRKAR1A	18
ENSGALG00000004238	9.15302	0.55778	0.416733	1.8	0.179713	0.713908	MRM2	14
ENSGALG00000004239	0.749851	-1.34419	1.81364	0.54426	0.460673	NA	IFITM5	5
ENSGALG00000004240	43.2923	0.292592	0.21792	1.81502	0.177907	0.70968	ORAI1	15
ENSGALG00000004243	0.333162	1.18754	2.41622	0.336005	0.562144	NA	NA	5
ENSGALG00000004244	45.9786	0.235883	0.213836	1.22354	0.268666	0.799675	TTPAL	20
ENSGALG00000004245	47.4455	-0.173343	0.21326	0.659714	0.416661	0.887423	NUDT1	14
ENSGALG00000004246	6.28828	1.38205	0.654947	4.79191	0.0285936	0.324016	SLC6A4	19
ENSGALG00000004247	0.161777	-0.669855	3.57049	-0.026154	1	NA	MORN3	15
ENSGALG00000004249	2.48591	-0.444254	0.8387	0.284533	0.593745	0.941177	GRHL3	23
ENSGALG00000004250	44.2293	0.0745571	0.194283	0.147203	0.701222	0.964483	NA	5
ENSGALG00000004251	0.412415	0.86739	1.77752	0.27093	0.602708	NA	ARR3	4
ENSGALG00000004254	31.9881	-0.145778	0.272033	0.286533	0.592451	0.940393	TMEM120B	15
ENSGALG00000004255	119.839	-0.0245547	0.141294	0.0301824	0.862077	0.987772	SNX8	14
ENSGALG00000004257	0.244111	1.50863	2.53943	0.559419	0.454495	NA	TSPAN15	6
ENSGALG00000004259	196.722	-0.121722	0.0937116	1.6898	0.193628	0.72799	BLMH	19
ENSGALG00000004261	0.570489	3.63652	1.80122	6.05952	0.0138315	NA	AQP9	10
ENSGALG00000004262	0.251097	-0.990451	3.21353	0.205428	0.650375	NA	TMIGD1	19
ENSGALG00000004263	144.69	-0.059863	0.13205	0.205313	0.650466	0.954594	MYDGF	28
ENSGALG00000004266	17.1964	0.0446759	0.30444	0.0215261	0.883355	0.988648	TNFAIP8L1	28
ENSGALG00000004268	162.836	-0.0536313	0.15928	0.113088	0.736655	0.97095	NIPAL3	23
ENSGALG00000004270	0.584191	-0.929509	1.69526	0.312988	0.575852	NA	ALDH1A2	10
ENSGALG00000004272	9.19186	0.436054	0.379698	1.30932	0.252517	0.789338	ASB1	7
ENSGALG00000004273	29.8427	-0.0760866	0.228441	0.111143	0.738846	0.971092	RALGPS2	8
ENSGALG00000004274	10.7741	0.577677	0.761017	0.60444	0.436889	0.898741	TWIST2	7
ENSGALG00000004276	35.7381	-0.0107525	0.216436	0.00247773	0.9603	0.995207	CHST12	14
ENSGALG00000004282	102.052	-0.178478	0.141492	1.58961	0.207382	0.744133	RCAN3	23
ENSGALG00000004286	0.840744	-1.51981	1.57392	0.932635	0.334179	NA	COL13A1	6
ENSGALG00000004288	36.1512	0.268433	0.196077	1.86462	0.172093	0.702299	HDAC4	7
ENSGALG00000004290	0.571857	2.51011	1.45051	3.38349	0.0658525	NA	ANGPTL1	8
ENSGALG00000004294	2.14898	-0.901272	0.91646	1.02904	0.310385	0.832562	CGNL1	10
ENSGALG00000004295	292.722	0.0711314	0.090036	0.625805	0.428898	0.89463	CPD	19
ENSGALG00000004297	3.15129	-1.98649	1.22703	2.60209	0.106723	0.5898	DNAH1	12
ENSGALG00000004300	31.7509	0.239473	0.249012	0.928756	0.335186	0.842239	PTDSS2	5
ENSGALG00000004302	239.441	-0.0623449	0.0879991	0.501943	0.478648	0.909695	NDUFA10	7
ENSGALG00000004304	719.255	-0.117439	0.0773818	2.28563	0.130577	0.640774	TCF12	10
ENSGALG00000004306	0.6559	1.5454	1.6007	0.976383	0.323094	NA	SYT12	5
ENSGALG00000004309	0.658043	-2.29089	1.99581	1.66969	0.1963	NA	GDAP1L1	20
ENSGALG00000004310	49.7709	-0.569839	0.202093	8.0297	0.00460165	0.101788	TTYH3	14
ENSGALG00000004311	35.9979	0.290922	0.244239	1.43013	0.231744	0.76476	NA	Z
ENSGALG00000004319	5.71319	-0.291601	0.521279	0.316499	0.573719	0.935195	NUDT13	6
ENSGALG00000004321	34.7136	0.0972061	0.217048	0.200466	0.654345	0.954827	OSER1	20
ENSGALG00000004322	68.1657	-0.221573	0.15368	2.0918	0.148092	0.667457	NA	7
ENSGALG00000004323	40.8271	-0.0807825	0.217717	0.137731	0.710547	0.965813	RASAL2	8
ENSGALG00000004324	27.3077	0.0480597	0.241514	0.0399275	0.841622	0.986473	SETD1A	15
ENSGALG00000004325	1081.65	0.0103544	0.226827	0.00208699	0.963562	0.995207	P4HA1	6
ENSGALG00000004326	73.7114	0.0738947	0.148645	0.24706	0.619153	0.948051	GOSR1	19
ENSGALG00000004328	21.0679	0.0394634	0.287843	0.0188293	0.890857	0.989555	IGHMBP2	5
ENSGALG00000004329	85.4733	0.253011	0.181945	1.9563	0.16191	0.690003	NA	14
ENSGALG00000004333	12.4865	-0.0621678	0.47058	0.0176486	0.894314	0.989555	ABCA5	18
ENSGALG00000004334	5.86604	-0.109876	0.494112	0.0496756	0.823629	0.984251	MYLK3	11
ENSGALG00000004336	1.6551	0.660662	0.921224	0.514049	0.473391	0.90788	INPPL1	4
ENSGALG00000004341	10.3779	-0.109626	0.448991	0.0596946	0.806979	0.982905	NA	8
ENSGALG00000004342	26.9086	-0.30881	0.246799	1.58104	0.208611	0.744626	ORC6	11
ENSGALG00000004343	3.71259	0.0984085	0.598829	0.0269964	0.86949	0.988082	HPD	15
ENSGALG00000004345	6.64158	-0.810679	0.617686	1.7251	0.189038	0.72139	OIT3	6
ENSGALG00000004347	92.9872	-0.384797	0.171874	4.95903	0.0259547	0.304175	NEDD4	10
ENSGALG00000004348	18.4804	0.359818	0.288609	1.55345	0.212627	0.747725	BRAT1	14
ENSGALG00000004350	15.4658	-0.0179896	0.357128	0.00253725	0.959827	0.995207	WDR41	Z
ENSGALG00000004352	93.8323	-0.0195435	0.138686	0.0198742	0.887889	0.989136	PSMD9	15
ENSGALG00000004353	97.4319	0.476335	0.175864	7.52565	0.00608267	0.124658	TBCA	Z
ENSGALG00000004355	50.3313	-0.237877	0.219892	1.16438	0.28056	0.809558	MCU	6
ENSGALG00000004357	704.114	-0.228986	0.140207	2.60603	0.106458	0.589798	ANXA6	13
ENSGALG00000004362	34.1111	0.183408	0.200778	0.830912	0.362009	0.8555	MRPL21	5
ENSGALG00000004363	101.858	-0.173748	0.136307	1.62596	0.202263	0.737748	NA	7
ENSGALG00000004364	123.252	-0.11408	0.172154	0.436329	0.5089	0.921068	ABR	19
ENSGALG00000004365	1.15272	1.14264	1.10976	1.07775	0.299201	0.82775	NA	15
ENSGALG00000004366	109.717	0.113594	0.120863	0.882713	0.34746	0.847254	BAP1	12
ENSGALG00000004369	8.51124	-0.585935	0.463368	1.63245	0.201364	0.737748	PYGO1	10
ENSGALG00000004370	12.3538	-0.203013	0.366246	0.308815	0.578408	0.935685	MAP2K6	18
ENSGALG00000004372	29.2146	-0.0320181	0.275135	0.013858	0.90629	0.989555	MICU1	6
ENSGALG00000004375	332.136	-0.0718461	0.0901802	0.633213	0.426179	0.892951	VPS35	11
ENSGALG00000004376	1.01145	-1.81487	1.72922	1.0624	0.302668	NA	KCNJ2	18
ENSGALG00000004378	46.2888	0.0263184	0.175223	0.0225757	0.880566	0.988506	ASB6	17
ENSGALG00000004379	4.56446	0.00343403	0.609842	0.00013905	0.990591	0.995207	BCL7A	15
ENSGALG00000004383	40.8953	0.0978402	0.187625	0.271423	0.602379	0.941732	TIMM22	19
ENSGALG00000004386	2.37236	-4.13197	1.746	5.16129	0.0230958	0.282546	SOX9	18
ENSGALG00000004387	208.58	0.125014	0.11071	1.281	0.257714	0.790689	CCPG1	10
ENSGALG00000004390	147.666	0.11203	0.110717	1.02459	0.311434	0.83299	AP3B1	Z
ENSGALG00000004394	0.740902	1.23433	1.31845	0.886666	0.346382	NA	NA	7
ENSGALG00000004397	37.4684	-0.0498887	0.212386	0.0552109	0.814232	0.983378	MLXIP	15
ENSGALG00000004398	2.96572	1.39545	0.641816	4.78813	0.0286565	0.324422	CARD11	14
ENSGALG00000004400	186.736	-0.162849	0.1157	1.97271	0.160161	0.687176	NA	19
ENSGALG00000004410	94.7839	0.173665	0.138422	1.57665	0.209245	0.744626	ANAPC16	6
ENSGALG00000004412	76.6938	-0.0937202	0.188385	0.246666	0.619433	0.948051	NA	15
ENSGALG00000004413	25.5789	0.110483	0.250484	0.194385	0.659292	0.956634	SLC39A11	18
ENSGALG00000004416	22.1215	0.500356	0.254079	3.86911	0.0491827	0.428837	TTC19	19
ENSGALG00000004418	0.166848	0.612523	3.53831	-0.041541	1	NA	SSTR2	18
ENSGALG00000004420	25.1535	0.0912721	0.511808	0.0321304	0.857742	0.987712	SDK1	14
ENSGALG00000004424	0.329794	1.18862	2.0383	0.453066	0.500882	NA	SEC16B	8
ENSGALG00000004425	50.574	-0.250183	0.249605	0.994052	0.318754	0.835969	SCAMP1	Z
ENSGALG00000004428	3.64205	0.454891	0.610306	0.552317	0.457373	0.903127	NA	11
ENSGALG00000004431	222.171	-0.0036514	0.112923	0.00120638	0.972293	0.995207	SAR1A	6
ENSGALG00000004435	160.974	-0.0112752	0.125063	0.00813013	0.928154	0.9908	RAB27A	10
ENSGALG00000004436	0.670019	-1.15461	1.67397	0.481429	0.487776	NA	CYP3A4	14
ENSGALG00000004437	31.7714	0.326712	0.248289	1.74321	0.186733	0.720891	LHFPL2	Z
ENSGALG00000004438	30.8945	0.315542	0.228176	1.91224	0.166715	0.695464	ARSB	Z
ENSGALG00000004440	47.2785	0.014263	0.177126	0.00668341	0.934844	0.992284	NA	15
ENSGALG00000004442	150.465	0.0180846	0.109806	0.0271454	0.869134	0.988082	PPA1	6
ENSGALG00000004444	67.4869	-0.125143	0.17156	0.531946	0.46579	0.904259	SHCBP1	11
ENSGALG00000004448	0.331554	1.18862	2.03601	0.452403	0.501196	NA	BRINP2	8
ENSGALG00000004455	183.654	0.115133	0.103531	1.2389	0.265684	0.79652	USP34	3
ENSGALG00000004460	47.8386	-0.259504	0.233866	1.22287	0.268799	0.799675	FOXK1	14
ENSGALG00000004465	190.643	-0.112798	0.141041	0.635456	0.425361	0.892206	PALD1	6
ENSGALG00000004467	179.105	0.119565	0.132396	0.820504	0.365033	0.857254	CLIP1	15
ENSGALG00000004469	20.4969	0.210341	0.269257	0.608541	0.435338	0.898379	TP53RK	20
ENSGALG00000004472	2.99018	1.22467	0.801135	2.43611	0.11857	0.614599	ASTN1	8
ENSGALG00000004474	121.403	-0.206532	0.118574	3.04569	0.0809515	0.53544	PLEKHF1	11
ENSGALG00000004476	0.248678	0.291931	3.22217	-0.0145767	1	NA	SEMA3G	12
ENSGALG00000004477	23.7118	-0.272294	0.264152	1.07073	0.30078	0.82775	NA	19
ENSGALG00000004480	45.6136	-0.380757	0.209969	3.29737	0.0693911	0.502663	C11H19orf12	11
ENSGALG00000004483	73.9325	-0.103342	0.201304	0.262537	0.608382	0.943314	AHSA2	3
ENSGALG00000004486	76.4822	-0.0135991	0.169074	0.00647042	0.935888	0.99246	ZCCHC8	15
ENSGALG00000004489	4.22811	-0.666001	0.65963	1.04758	0.306064	0.829718	NA	11
ENSGALG00000004491	0.652282	1.54661	1.42126	1.21623	0.270101	NA	DMGDH	Z
ENSGALG00000004492	8.11214	0.0863039	0.442578	0.0380001	0.845443	0.986583	PIGL	19
ENSGALG00000004493	99.6743	-0.154663	0.132363	1.36811	0.242138	0.777631	RSRC2	15
ENSGALG00000004494	44.8344	-0.500987	0.230597	4.70215	0.0301249	0.331939	CCNE1	11
ENSGALG00000004495	0.411	2.50876	2.19111	1.94965	0.162624	NA	NA	18
ENSGALG00000004496	63.6355	-0.02263	0.190379	0.0141432	0.905335	0.989555	TNIP1	13
ENSGALG00000004498	17.196	-0.098666	0.344857	0.0821636	0.774387	0.977823	SLC2A10	20
ENSGALG00000004500	40.087	-0.079109	0.248015	0.101522	0.75001	0.97119	COP1	8
ENSGALG00000004503	13.302	0.145909	0.331862	0.192833	0.660569	0.9567	NA	19
ENSGALG00000004504	0.657254	-2.29113	1.79754	2.00102	0.157194	NA	NA	14
ENSGALG00000004505	26.4504	0.0866945	0.257953	0.113553	0.736134	0.97095	CCDC137	18
ENSGALG00000004506	145.614	-0.0999848	0.112629	0.788314	0.37461	0.861374	URI1	11
ENSGALG00000004508	7.10043	1.01245	0.431663	5.52975	0.0186957	0.250439	EYA2	20
ENSGALG00000004509	1895.88	0.10056	0.0578152	3.05043	0.0807156	0.535365	NA	19
ENSGALG00000004514	0.996281	-1.79912	1.47629	1.51134	0.218934	NA	PDE6G	18
ENSGALG00000004515	29.7925	0.21361	0.245574	0.758229	0.383883	0.867514	NA	15
ENSGALG00000004517	9.44394	-0.0635348	0.401218	0.0251923	0.873889	0.988257	PARP3	12
ENSGALG00000004518	5.45762	3.01832	0.879276	13.7996	0.00020338	0.00971428	NA	Z
ENSGALG00000004519	66.7792	-0.391198	0.217408	3.18749	0.0742039	0.517227	TRPV2	19
ENSGALG00000004521	37.7128	-0.586401	0.312163	3.43389	0.0638715	0.483432	GPX3	13
ENSGALG00000004523	115.489	-0.0678991	0.137998	0.241818	0.622896	0.948051	MFN2	21
ENSGALG00000004525	1.15061	-0.313212	1.14795	0.0756545	0.783275	0.978232	TSPAN10	18
ENSGALG00000004526	0.164718	0.612523	3.55166	-0.0442528	1	NA	TNR	8
ENSGALG00000004528	12.4537	1.14441	0.439985	7.14204	0.00752972	0.142388	TSHZ3	11
ENSGALG00000004529	205.635	0.0547496	0.090154	0.368676	0.543727	0.929018	VPS29	15
ENSGALG00000004530	0.327834	-1.31105	2.48915	0.526327	0.468155	NA	MMD2	14
ENSGALG00000004531	868.521	-0.0445641	0.183725	0.0585524	0.808799	0.982905	PLOD1	21
ENSGALG00000004532	17.8978	0.0352616	0.335946	0.0111662	0.915844	0.989689	ZNF507	11
ENSGALG00000004533	85.8062	0.168088	0.145833	1.33056	0.248706	0.785289	KIAA2013	21
ENSGALG00000004534	108.832	0.101996	0.128819	0.627313	0.428342	0.894201	DCTN4	13
ENSGALG00000004542	138.279	0.0924732	0.111032	0.693558	0.404957	0.881957	ZMYND8	20
ENSGALG00000004550	102.364	0.0353865	0.131708	0.0723456	0.787952	0.97898	PPTC7	15
ENSGALG00000004553	99.5924	-0.111258	0.158373	0.492122	0.482982	0.911613	SGPL1	6
ENSGALG00000004554	171.532	-0.0976527	0.109411	0.795863	0.372333	0.859878	CACYBP	8
ENSGALG00000004555	168.148	-0.0151643	0.116344	0.0170805	0.896019	0.989555	RBM22	13
ENSGALG00000004557	90.4361	0.0706207	0.15386	0.211421	0.645656	0.953766	WIPI2	14
ENSGALG00000004559	18.0452	0.15827	0.304595	0.269919	0.603386	0.941965	DPY19L3	11
ENSGALG00000004562	9.33892	-0.180285	0.643509	0.0777396	0.780384	0.978232	HVCN1	15
ENSGALG00000004568	0.328273	-0.0286617	2.11727	-0.0117384	1	NA	CELA2A	21
ENSGALG00000004569	64.2925	-0.0498463	0.162304	0.0947946	0.758168	0.973973	UNC5B	6
ENSGALG00000004570	161.982	-0.249902	0.139654	3.16731	0.0751262	0.517935	NCOA3	20
ENSGALG00000004571	225.633	-0.065599	0.08853	0.549304	0.458602	0.903127	PPP1CC	15
ENSGALG00000004573	119.881	-0.105933	0.119168	0.791344	0.373694	0.859878	LRRC8A	17
ENSGALG00000004578	121.317	0.106799	0.141842	0.568971	0.450668	0.903127	RABGAP1L	8
ENSGALG00000004581	41.5184	-0.0067846	0.256236	0.00077152	0.977841	0.995207	NDST1	13
ENSGALG00000004583	145.479	-0.0884452	0.104692	0.715164	0.397735	0.877132	NPLOC4	18
ENSGALG00000004587	76.4276	-0.252222	0.155554	2.63609	0.10446	0.584674	RC3H1	8
ENSGALG00000004588	798.794	0.0338859	0.0572875	0.350326	0.553929	0.930016	RPS14	13
ENSGALG00000004590	41.6075	0.0799173	0.203258	0.154565	0.69421	0.964483	CLCN6	21
ENSGALG00000004593	32.0613	-0.145267	0.398735	0.131398	0.716987	0.966707	SULF2	20
ENSGALG00000004594	1.81042	1.02764	0.821323	1.5643	0.211036	0.745757	CD74	13
ENSGALG00000004597	17.1169	-0.0560879	0.298941	0.0352512	0.85107	0.987712	ZBTB37	8
ENSGALG00000004604	15.0202	0.157341	0.31505	0.249	0.61778	0.948051	NA	17
ENSGALG00000004610	4.82668	-0.710259	0.628846	1.31148	0.252127	0.788971	SH2B3	15
ENSGALG00000004611	19.8965	-0.067396	0.266339	0.0643969	0.799677	0.981604	FBXL18	14
ENSGALG00000004612	52.0639	0.11083	0.209823	0.279849	0.5968	0.94148	MTHFR	21
ENSGALG00000004613	3.54735	0.656406	0.582953	1.25427	0.262739	0.794264	P2RX5	19
ENSGALG00000004614	0.327937	-1.31105	2.48897	0.526531	0.468069	NA	NPL	8
ENSGALG00000004618	431.378	-0.0426481	0.072021	0.350409	0.553882	0.930016	TAX1BP3	19
ENSGALG00000004620	314.077	0.180806	0.108061	2.83047	0.0924913	0.561742	LAMC1	8
ENSGALG00000004621	105.755	0.454699	0.199041	5.38403	0.0203219	0.262825	PREX1	20
ENSGALG00000004622	30.8104	-0.0120017	0.228146	0.00286292	0.957329	0.995207	SPOUT1	17
ENSGALG00000004623	3.63791	-0.0287427	0.749773	0.00146945	0.969422	0.995207	AGTRAP	21
ENSGALG00000004625	173.36	-9.2e-05	0.102861	0.00016962	0.989609	0.995207	ATXN2	15
ENSGALG00000004627	118.213	0.473863	0.208421	5.35848	0.0206217	0.265843	NA	8
ENSGALG00000004628	45.4354	-0.146622	0.193419	0.575985	0.44789	0.903127	CTNS	19
ENSGALG00000004629	39.0223	-0.0771244	0.20208	0.145893	0.702491	0.964483	RNF216	14
ENSGALG00000004631	0.330667	-0.0286617	2.11428	-0.0107008	1	NA	DRAXIN	21
ENSGALG00000004637	8.03895	-0.389018	0.440823	0.792842	0.373242	0.859878	NA	19
ENSGALG00000004640	35.7142	-0.0280704	0.217009	0.0167441	0.897042	0.989555	MAD2L2	21
ENSGALG00000004642	0.738067	1.23952	1.31804	0.895042	0.344115	NA	NMNAT2	8
ENSGALG00000004645	31.4714	0.237889	0.231721	1.05471	0.304425	0.829259	TBC1D13	17
ENSGALG00000004646	15.5001	0.215966	0.322931	0.44696	0.503782	0.917188	NA	21
ENSGALG00000004648	222.814	0.0156783	0.0993625	0.0249506	0.87449	0.988257	PDCD5	11
ENSGALG00000004649	0.501355	-0.668775	1.85154	0.145156	0.703208	NA	TRPV1	19
ENSGALG00000004650	58.6263	0.206892	0.160983	1.64846	0.199169	0.735425	BRAP	15
ENSGALG00000004655	68.0358	-0.0640401	0.231765	0.07619	0.782529	0.978232	SMURF1	14
ENSGALG00000004657	5.94099	0.37339	0.480285	0.601144	0.438142	0.899025	FBXO2	21
ENSGALG00000004659	37.5414	0.209588	0.218735	0.919637	0.33757	0.84426	ZER1	17
ENSGALG00000004660	3.13934	-1.98379	1.11581	3.35459	0.0670178	0.49711	NA	19
ENSGALG00000004661	34.5697	-0.131317	0.213247	0.380494	0.537339	0.927813	SHISA5	12
ENSGALG00000004662	0.249232	-0.990453	2.58598	0.28561	0.593047	NA	DISP3	21
ENSGALG00000004663	105.211	-0.0292771	0.123524	0.0562946	0.812451	0.982905	ARFGEF2	20
ENSGALG00000004665	0.491024	-0.648917	2.06038	0.112528	0.737284	NA	KPNA7	14
ENSGALG00000004667	107.699	-0.0796974	0.141701	0.315979	0.574034	0.935195	SMG7	8
ENSGALG00000004669	1.25202	-3.21099	1.42467	5.41248	0.0199933	0.26124	ASPA	19
ENSGALG00000004670	49.7283	-0.162887	0.173004	0.891721	0.345011	0.847254	ATRIP	12
ENSGALG00000004671	39.2689	0.0398016	0.18989	0.0438962	0.834047	0.985277	ANKRD27	11
ENSGALG00000004675	30.8421	-0.292377	0.237666	1.52278	0.217199	0.753907	RGS9BP	11
ENSGALG00000004679	48.9531	-0.0542564	0.173302	0.0981781	0.754027	0.972584	AKAP10	19
ENSGALG00000004683	180.671	-0.028576	0.0960119	0.088652	0.765898	0.976665	TPD52L2	20
ENSGALG00000004684	90.2144	-0.149477	0.148034	1.01936	0.31267	0.833917	IPPK	12
ENSGALG00000004687	45.5787	0.148685	0.242526	0.378242	0.538546	0.927813	CENPP	12
ENSGALG00000004689	65.6608	-0.0525961	0.160878	0.106945	0.743649	0.97119	PKN1	17
ENSGALG00000004691	49.9407	0.166723	0.176683	0.889473	0.34562	0.847254	NLE1	19
ENSGALG00000004693	660.389	-0.0305874	0.0935446	0.106662	0.743977	0.97119	ARPC1A	14
ENSGALG00000004695	103.881	0.29092	0.240888	1.49308	0.221739	0.757818	ECM2	12
ENSGALG00000004696	80.2634	0.0588518	0.154051	0.146259	0.702137	0.964483	LEO1	10
ENSGALG00000004700	0.660201	-0.0269111	1.44149	0.00035974	0.984868	NA	NCF2	8
ENSGALG00000004701	987.429	0.0166349	0.069825	0.0568941	0.811474	0.982905	SET	17
ENSGALG00000004702	15.251	-0.483782	0.327185	2.23596	0.134833	0.646604	WDR34	17
ENSGALG00000004704	0.247649	-0.990453	2.59004	0.281706	0.595585	NA	NA	11
ENSGALG00000004705	86.1964	0.0752432	0.160544	0.220098	0.638966	0.950541	BUD31	14
ENSGALG00000004707	481.87	-0.0150656	0.105141	0.0205686	0.88596	0.988904	CSE1L	20
ENSGALG00000004710	140.298	-0.171753	0.212236	0.645766	0.421631	0.89053	TMOD3	10
ENSGALG00000004711	33.1738	-0.191231	0.223111	0.737806	0.390364	0.87089	PTCD1	14
ENSGALG00000004714	122.271	0.0254305	0.121793	0.0436229	0.834557	0.985277	CPSF4	14
ENSGALG00000004719	659.618	-0.0640499	0.065507	0.953568	0.328813	0.839142	SPTAN1	17
ENSGALG00000004721	21.995	-0.449064	0.294917	2.33744	0.126297	0.631431	NA	14
ENSGALG00000004722	51.412	1.68877	0.234435	56.7945	4.83827e-14	2.07164e-11	ASPN	12
ENSGALG00000004725	134.105	-0.376599	0.125908	8.94525	0.00278193	0.0717258	NA	15
ENSGALG00000004727	93.4739	-0.0798889	0.151024	0.279504	0.597026	0.94148	ULK2	19
ENSGALG00000004728	107.67	0.351255	0.287001	1.54607	0.213717	0.748861	RGL1	8
ENSGALG00000004734	0.336583	-1.31105	2.47378	0.546101	0.459915	NA	NA	4
ENSGALG00000004736	250.796	-0.0252828	0.107669	0.0553052	0.814076	0.983378	STAU1	20
ENSGALG00000004738	87.696	-0.0221603	0.153794	0.0207833	0.885371	0.98881	GLE1	17
ENSGALG00000004740	0.674568	-1.16631	2.15599	0.293183	0.588188	NA	TMOD2	10
ENSGALG00000004741	81.3988	0.038901	0.153571	0.0645114	0.799502	0.981604	EPHB2	21
ENSGALG00000004743	39.5901	0.253748	0.209006	1.47585	0.224425	0.760835	MAPKAPK5	15
ENSGALG00000004745	22.4571	0.273134	0.263062	1.07639	0.299507	0.82775	NATD1	14
ENSGALG00000004747	0.250364	0.291934	2.5831	-0.0202496	1	NA	NA	6
ENSGALG00000004749	31.5446	0.251182	0.209212	1.43437	0.231052	0.763999	TMEM11	14
ENSGALG00000004750	110.814	-0.122497	0.176626	0.478106	0.489281	0.912087	NOL8	12
ENSGALG00000004756	32.5342	0.0622092	0.2176	0.0817263	0.774971	0.977824	CEP89	11
ENSGALG00000004759	66.9729	0.196183	0.187245	1.10453	0.293275	0.821671	DHRS7B	14
ENSGALG00000004760	1.00413	-0.774793	1.42384	0.304082	0.581335	NA	TMEM116	15
ENSGALG00000004763	118.719	0.0242513	0.125141	0.037729	0.845988	0.986583	ALDH3A2	19
ENSGALG00000004767	64.5372	-0.329216	0.173862	3.59508	0.0579508	0.461642	ODF2	17
ENSGALG00000004769	618.754	0.142638	0.178988	0.644511	0.422082	0.89053	PSAP	6
ENSGALG00000004777	27.3703	0.0232946	0.321804	0.00524526	0.942264	0.993213	AIFM2	6
ENSGALG00000004781	3.87605	0.0150438	0.718324	0.00047438	0.982623	0.995207	ZBTB40	21
ENSGALG00000004782	6.93211	0.479305	0.421046	1.28184	0.257557	0.790689	TSEN15	8
ENSGALG00000004783	39.198	-0.0365022	0.206567	0.0312402	0.859706	0.987712	C17H9orf16	17
ENSGALG00000004793	20.9235	-1.90242	0.663255	7.16342	0.00744053	0.141764	NA	19
ENSGALG00000004794	23.8334	-0.222115	0.26488	0.706728	0.400532	0.878683	H2AFY2	6
ENSGALG00000004796	998.864	0.0274906	0.0485739	0.32057	0.571265	0.934914	CDC42	21
ENSGALG00000004798	176.205	-0.274112	0.158235	2.94795	0.0859863	0.545386	MPRIP	14
ENSGALG00000004799	21.9002	0.107003	0.274701	0.151657	0.696957	0.964483	NA	19
ENSGALG00000004800	18.5059	0.32838	0.289322	1.28692	0.256617	0.790689	C1orf50	21
ENSGALG00000004801	61.6706	0.166272	0.153663	1.16731	0.279955	0.809558	PHKA1	4
ENSGALG00000004804	0.243483	0.291931	3.2411	-0.0184746	1	NA	NA	20
ENSGALG00000004806	159.238	-0.154838	0.123168	1.57476	0.209516	0.744626	EDEM3	8
ENSGALG00000004809	27.4253	-0.243503	0.267228	0.830992	0.361986	0.8555	PPIF	6
ENSGALG00000004812	31.2696	2.18588	0.267947	73.4227	1.04656e-17	5.70328e-15	FAM129A	8
ENSGALG00000004813	340.652	0.0508187	0.0988508	0.265033	0.606683	0.943091	IARS1	12
ENSGALG00000004814	13.7166	0.423961	0.318804	1.76041	0.184574	0.71916	NA	11
ENSGALG00000004816	114.866	0.109117	0.117426	0.863108	0.35287	0.848829	NA	14
ENSGALG00000004817	115.706	0.0806275	0.125042	0.415882	0.518999	0.922041	GLOD4	19
ENSGALG00000004818	1732.57	0.0480862	0.047179	1.04191	0.307378	0.831198	RPL6	15
ENSGALG00000004820	11.5665	-0.309891	0.42982	0.5194	0.471098	0.907162	NA	19
ENSGALG00000004821	148.522	0.0384318	0.120316	0.102291	0.749097	0.97119	PTPN11	15
ENSGALG00000004825	112.19	0.21569	0.127932	2.8486	0.0914537	0.560461	NA	4
ENSGALG00000004831	1369.38	0.0223138	0.0473789	0.222053	0.63748	0.950249	RPS4Y1	4
ENSGALG00000004832	6.95666	0.232567	0.549001	0.180398	0.671031	0.960145	RBM41	4
ENSGALG00000004833	252.658	-0.345892	0.168537	4.08927	0.0431562	0.403604	P3H1	21
ENSGALG00000004834	218.234	0.0889293	0.0876696	1.02859	0.31049	0.832562	COPS3	14
ENSGALG00000004837	68.8134	0.0522852	0.155383	0.113342	0.736371	0.97095	CCNDBP1	20
ENSGALG00000004839	49.8726	0.263655	0.167045	2.47942	0.115345	0.605657	GPATCH1	11
ENSGALG00000004842	2.40145	0.163953	0.8789	0.0348442	0.851922	0.987712	NT5M	14
ENSGALG00000004845	15.1181	0.262319	0.311728	0.705938	0.400796	0.878823	TIMM10	5
ENSGALG00000004848	2081.81	0.0545697	0.0378908	2.07937	0.149302	0.669364	YBX1	21
ENSGALG00000004849	0.166921	0.612523	3.53785	-0.0408921	1	NA	WSCD2	15
ENSGALG00000004850	60.5999	0.288675	0.181176	2.55324	0.110068	0.596029	ZMIZ1	6
ENSGALG00000004852	49.5743	0.46586	0.284516	2.76691	0.0962317	0.570669	DNM1	17
ENSGALG00000004853	11.6857	0.813299	0.4652	3.17561	0.0747454	0.517392	LRP3	11
ENSGALG00000004856	89.8487	-0.0392724	0.130211	0.0910967	0.762788	0.975641	NUP62	4
ENSGALG00000004858	44.8322	-0.226598	0.181617	1.57149	0.20999	0.744626	FICD	15
ENSGALG00000004859	22.8734	0.103052	0.355575	0.0844058	0.771413	0.977226	ZNFX1	20
ENSGALG00000004860	1.81679	0.748267	0.888523	0.711599	0.398913	0.877697	RASD1	14
ENSGALG00000004869	124.472	-0.0615407	0.125146	0.242007	0.62276	0.948051	ISCU	15
ENSGALG00000004870	8.10722	-0.148418	0.45899	0.10479	0.746155	0.97119	PIH1D3	4
ENSGALG00000004871	1167.34	0.0947998	0.0595152	2.55326	0.110067	0.596029	RPS24	6
ENSGALG00000004874	68.5468	0.0797671	0.16543	0.232715	0.629518	0.949434	PPIH	21
ENSGALG00000004875	27.7668	0.418901	0.212012	3.86421	0.0493264	0.42891	PEMT	14
ENSGALG00000004878	10.9164	0.195681	0.3567	0.299603	0.584131	0.937611	NA	21
ENSGALG00000004881	220.627	-0.16045	0.0966999	2.7499	0.0972607	0.571635	NA	17
ENSGALG00000004882	60.7236	-0.0971428	0.174818	0.308828	0.5784	0.935685	PPCS	21
ENSGALG00000004885	9.81661	-0.279645	0.40864	0.472399	0.491886	0.912087	SLC24A5	10
ENSGALG00000004889	256.366	-0.0575635	0.0849576	0.459239	0.49798	0.914301	SLC2A1	21
ENSGALG00000004893	50.7081	-0.405276	0.270778	2.19344	0.1386	0.653977	TMEM119	15
ENSGALG00000004897	117.994	-0.142673	0.181246	0.614599	0.433061	0.897363	GTSE1	1
ENSGALG00000004899	70.4276	0.328188	0.2392	1.92396	0.165421	0.693997	PEPD	11
ENSGALG00000004900	6.09296	-1.47221	0.714921	4.37403	0.0364906	0.371161	RFLNB	19
ENSGALG00000004901	649.16	-0.423299	0.0828869	25.3942	4.67321e-07	5.83616e-05	CORO1C	15
ENSGALG00000004902	78.4441	0.263089	0.136571	3.6986	0.0544582	0.445969	TOM1L2	14
ENSGALG00000004903	0.16232	0.612523	3.56698	-0.0480344	1	NA	CHST8	11
ENSGALG00000004907	19.2229	-0.0636254	0.323398	0.0387623	0.84392	0.986576	KCTD15	11
ENSGALG00000004908	324.363	0.0572661	0.0810191	0.500157	0.479431	0.909695	NA	4
ENSGALG00000004916	0.579683	-0.92386	1.69452	0.310054	0.577647	NA	DRC3	14
ENSGALG00000004917	6.30138	1.45137	0.521686	8.10982	0.00440262	0.0985334	DOC2B	19
[truncated: 12,875 more rows]

## Sheet: male_vs_female
Supplementary Data 3: Male vs Female differential gene expression using DESeq2 LRT test
gene	baseMean	log2FoldChange	lfcSE	stat	pvalue	padj	gene_name	chromosome
ENSGALG00000042360	8.43906	6.55554	2.4466	6.16455	0.0130336	0.115593	TRIM29	24
ENSGALG00000036798	284.913	5.48356	0.902972	30.0121	4.29350109154025e-08	4.49034720090663e-06	COL4A1	1
ENSGALG00000042134	22.4059	5.38168	1.16253	18.7398	1.49820979725179e-05	0.000657986	PIEZO2	2
ENSGALG00000004286	16.6933	5.36119	1.23987	16.582	4.65905810049025e-05	0.00162422	COL13A1	6
ENSGALG00000016293	3.25911	5.16458	2.24279	5.25591	0.0218724	0.160671	BMP5	3
ENSGALG00000016843	146.942	5.15708	0.906361	27.1927	1.84155814305713e-07	1.65888095207796e-05	COL4A2	1
ENSGALG00000034528	36.7698	5.14227	1.0921	19.1236	1.22518611783049e-05	0.000557934	SNTB1	2
ENSGALG00000013090	13.9394	5.08715	1.57607	9.10444	0.0025499	0.0368482	LOXL4	6
ENSGALG00000051554	4.7342	5.02805	1.35578	12.9821	0.000314475	0.00765471	NA	6
ENSGALG00000004538	2.83046	4.95624	1.61495	9.47109	0.00208736	0.0320596	TNN	8
ENSGALG00000046652	2.82818	4.95343	1.40564	12.4558	0.000416702	0.00963018	NA	8
ENSGALG00000011663	5.36172	4.87662	1.20109	16.6078	4.59624438660171e-05	0.00160686	FNDC1	3
ENSGALG00000006775	42.5134	4.76969	1.01899	19.2567	1.14267076813761e-05	0.000526183	TGM2	20
ENSGALG00000012802	650.368	4.54449	0.948711	19.998	7.7523059556298e-06	0.000380184	F13A1	2
ENSGALG00000009724	6.42155	4.54033	1.60538	7.42581	0.0064295	0.0718067	GREM1	5
ENSGALG00000039690	2.62415	4.49128	1.45277	9.40829	0.00216007	0.0326284	STMN2	2
ENSGALG00000015332	5.16086	4.48895	2.07898	4.26149	0.0389857	0.223986	CPLX1	Z
ENSGALG00000052696	7.04946	4.44579	1.63011	6.86653	0.00878248	0.0891306	NA	8
ENSGALG00000046817	149.155	4.40614	0.875876	22.4291	2.18040613716555e-06	0.000132554	NA	8
ENSGALG00000005180	381.787	4.38572	0.85815	23.0798	1.55410963918692e-06	9.93744407109105e-05	NA	8
ENSGALG00000001450	3.79379	4.34771	1.16197	14.6062	0.000132477	0.00376705	IGSF9B	24
ENSGALG00000030025	3.02579	4.34483	1.22071	12.6305	0.000379495	0.00893769	FABP4	2
ENSGALG00000013427	13.0425	4.31906	1.20255	11.9474	0.000547243	0.0117657	SORBS2	4
ENSGALG00000008164	5.55989	4.31149	1.04196	17.8549	2.38403486034694e-05	0.000958351	ADAMTS7	10
ENSGALG00000032838	11.3375	4.24229	1.23386	11.0343	0.000894426	0.0173011	BKJ	6
ENSGALG00000014645	3.49993	4.21945	1.09871	15.7111	7.37904550885395e-05	0.00234703	MEF2C	Z
ENSGALG00000030712	1592.71	4.0019	1.16915	10.6305	0.00111235	0.0205502	COL2A1	33
ENSGALG00000027526	262.728	3.99977	1.21551	9.83818	0.00170927	0.0279022	COL9A2	23
ENSGALG00000047514	6.0524	3.98352	1.21177	10.549	0.00116253	0.0209332	NA	11
ENSGALG00000042193	4.43957	3.95532	1.31006	9.02215	0.00266727	0.0380988	AvBD5	3
ENSGALG00000015970	53.9508	3.95467	1.22823	9.50157	0.00205296	0.0317488	COL9A1	3
ENSGALG00000040264	2.32691	3.93471	1.35299	8.3583	0.00383929	0.0499316	C9H2ORF82	9
ENSGALG00000052065	3.66303	3.93468	1.1947	11.2317	0.00080414	0.015961	NA	3
ENSGALG00000046819	2.32227	3.93444	1.35392	8.39648	0.00375948	0.0492002	NA	2
ENSGALG00000016945	59.5214	3.92287	1.35026	7.73907	0.00540387	0.062855	LECT1	1
ENSGALG00000009002	1.40623	3.90814	1.38278	8.63417	0.00329915	0.0446925	CPED1	1
ENSGALG00000016055	1.06504	3.89753	1.9222	5.31501	0.0211425	0.157086	KCNJ15	1
ENSGALG00000009012	4.99375	3.89586	1.08244	13.1765	0.000283483	0.0070676	ZNF385B	7
ENSGALG00000014965	76.9478	3.84639	1.12719	10.7371	0.0010501	0.0196056	NA	3
ENSGALG00000008072	2.66519	3.7874	1.24885	9.37429	0.0022005	0.0329568	CHRDL1	4
ENSGALG00000005628	71.2923	3.72579	1.25229	8.22316	0.00413591	0.0526742	COL9A3	20
ENSGALG00000015627	244.268	3.72494	0.915256	15.3617	8.87711475565225e-05	0.002705	HAPLN1	Z
ENSGALG00000015015	30.8877	3.71313	0.836939	18.6184	1.59672692466157e-05	0.000692025	CYTL1	4
ENSGALG00000043393	6.7919	3.68606	0.894019	17.326	3.14843330529232e-05	0.00119922	CADM2	1
ENSGALG00000050490	1.96962	3.67034	1.34837	7.40384	0.00650849	0.0724922	NA	16
ENSGALG00000009686	4.83236	3.63967	1.05278	12.1683	0.000486093	0.01077	PPP1R9A	2
ENSGALG00000043025	2.95082	3.58624	1.27342	8.14668	0.00431401	0.05416	NA	5
ENSGALG00000003114	1.12599	3.56656	1.40064	7.18245	0.00736201	0.0789716	NOG	18
ENSGALG00000028871	2.32359	3.56611	1.54103	5.25186	0.0219233	0.160854	SLC38A3	12
ENSGALG00000053685	1.82265	3.54389	1.21026	8.70559	0.00317237	0.0434037	NA	2
ENSGALG00000043064	31.4477	3.52609	1.44063	5.65062	0.0174492	0.139545	EXFABP	17
ENSGALG00000007781	2.24898	3.5134	1.30673	7.34164	0.00673752	0.0741728	GAL3ST1	15
ENSGALG00000003473	52.3483	3.48515	0.896018	14.35	0.000151778	0.00421868	SFRP1	22
ENSGALG00000041066	1.37954	3.4815	0.988885	12.836	0.000340014	0.00814778	DNASE1	14
ENSGALG00000011347	1.05922	3.47446	1.67219	4.97241	0.0257547	0.176872	IHH	7
ENSGALG00000050334	0.780178	3.44769	1.99532	4.1633	0.0413088	NA	NA	28
ENSGALG00000016324	2.09378	3.39954	1.18002	8.71173	0.00316169	0.0433318	GSTA4	3
ENSGALG00000007114	8.27106	3.39278	0.996366	11.4414	0.000718245	0.0146658	APOA1	24
ENSGALG00000009845	0.989318	3.36837	1.64713	4.85511	0.0275644	0.183579	GJD2	5
ENSGALG00000035266	25.1645	3.36576	0.711083	21.7715	3.07136327264143e-06	0.00017387	ANOS1	1
ENSGALG00000043185	7.15858	3.36172	1.53081	4.65842	0.0309017	0.198417	MATN1	23
ENSGALG00000043829	2.03612	3.34923	1.27046	7.11827	0.00763023	0.0811403	NA	23
ENSGALG00000006725	158.887	3.34768	1.26999	6.60382	0.010176	0.0984186	ACAN	10
ENSGALG00000034950	0.96953	3.33907	1.12873	9.43581	0.00212789	0.0324201	SMPD3	11
ENSGALG00000011269	3.01975	3.32776	1.19739	7.9378	0.00484127	0.058632	EPYC	1
ENSGALG00000034067	7.01448	3.32565	1.0745	9.46125	0.00209858	0.0320596	FMOD	26
ENSGALG00000032736	15.4667	3.32359	0.74813	19.4458	1.0349360943028e-05	0.000483793	MGLL	12
ENSGALG00000016837	1.19509	3.25401	1.48274	5.07618	0.0242568	0.170475	NA	1
ENSGALG00000004386	13.5438	3.25317	1.28887	6.15484	0.0131053	0.116048	SOX9	18
ENSGALG00000015542	0.915333	3.25059	1.68792	4.39276	0.0360919	0.215278	PLPPR1	Z
ENSGALG00000007218	6.19839	3.24678	0.808495	16.6445	4.50799798182786e-05	0.00158049	MB21D2	9
ENSGALG00000030781	0.913919	3.24235	1.36271	6.38932	0.0114809	0.106615	CA2	2
ENSGALG00000006886	0.902603	3.22762	1.16322	8.40085	0.00375046	0.0491342	DACH2	4
ENSGALG00000007703	0.900429	3.22234	1.1762	8.19729	0.00419531	0.0530475	NA	4
ENSGALG00000009844	16.879	3.21316	0.9817	10.4189	0.00124735	0.0221172	ACTC1	5
ENSGALG00000048786	1.46996	3.19354	1.35053	5.66805	0.0172766	0.138538	NA	25
ENSGALG00000004722	136.081	3.18646	0.485756	41.5926	1.12416909329661e-10	2.27432307874974e-08	ASPN	12
ENSGALG00000043690	10.9276	3.17242	0.958513	10.7827	0.00102454	0.0192155	ECRG4	1
ENSGALG00000032558	1.12412	3.15201	1.48023	4.78964	0.0286315	0.188549	INSC	5
ENSGALG00000017191	1.12004	3.14696	1.32438	5.92474	0.0149297	0.125797	ANGPTL5	1
ENSGALG00000036360	6.72233	3.14396	0.934533	11.3701	0.000746374	0.0150507	TRPV4	15
ENSGALG00000050811	13.4063	3.14069	0.737303	18.0607	2.13972189579012e-05	0.000874381	SP7	33
ENSGALG00000035839	0.628088	3.13434	1.65282	4.96321	0.0258922	NA	TMEM255B	1
ENSGALG00000019761	0.84554	3.12585	1.68419	4.13004	0.0421284	0.235678	NA	18
ENSGALG00000003403	0.845418	3.12534	1.65268	4.27065	0.038776	0.223412	ZNF385C	27
ENSGALG00000013223	3.98841	3.12025	1.10854	8.03588	0.00458596	0.0562578	CLEC3A	11
ENSGALG00000013085	5.71014	3.11573	0.853194	13.6892	0.000215686	0.00565783	PTPRO	1
ENSGALG00000042944	0.841571	3.11324	1.38783	5.7585	0.0164091	NA	NA	1
ENSGALG00000051697	1.39159	3.09471	1.05304	8.90623	0.002842	0.0398508	NA	KZ626839.1
ENSGALG00000054172	0.829944	3.09295	1.08397	8.73266	0.0031256	NA	NA	1
ENSGALG00000037791	1.74453	3.08998	1.12956	7.89369	0.00496076	0.059343	FRMD4B	12
ENSGALG00000011680	2.14939	3.08781	1.0934	8.60565	0.00335122	0.0450876	EPHA5	4
ENSGALG00000010770	17.3381	3.05289	1.01811	8.79576	0.00301932	0.0417729	SCIN	2
ENSGALG00000028250	1.33365	3.04199	1.05853	8.5296	0.00349417	0.0467696	ANKRD22	6
ENSGALG00000017183	1.04704	3.03597	1.32176	5.55547	0.018423	0.144078	MMP13	1
ENSGALG00000046796	1.04728	3.03553	1.28263	5.87794	0.0153318	0.12792	NA	9
ENSGALG00000052423	1.04761	3.03489	1.33628	5.42345	0.019868	0.150477	NA	25
ENSGALG00000036780	1.67814	3.02839	1.50874	4.0661	0.0437521	0.241328	NA	3
ENSGALG00000042584	0.56855	2.98986	2.10101	3.08227	0.0791498	NA	MARCHF11	2
ENSGALG00000002631	4.09733	2.98545	0.880369	12.005	0.000530567	0.011548	LRRC75A	19
ENSGALG00000009700	0.770712	2.97595	1.46392	4.85348	0.0275904	NA	PDK4	2
ENSGALG00000047107	2.8384	2.97572	0.808203	15.2422	9.45672571899132e-05	0.00284647	NA	3
ENSGALG00000003904	7.22543	2.9677	0.703353	18.4196	1.77230235300011e-05	0.000751615	MLPH	7
ENSGALG00000004969	23.2958	2.93562	0.697345	17.5336	2.82279074383569e-05	0.00110591	TIMP4	12
ENSGALG00000030889	0.98016	2.92787	1.46024	4.30872	0.0379174	0.220866	FOXA2	3
ENSGALG00000017378	1.25397	2.91545	1.14036	6.63862	0.0099791	0.0973534	CRTAC1	6
ENSGALG00000049638	0.972953	2.90803	1.11189	7.05989	0.00788289	0.0830766	GATD1	5
ENSGALG00000028459	17.787	2.88758	0.582215	24.7375	6.56946968929735e-07	4.82582294259635e-05	FAM180A	1
ENSGALG00000005476	1.54194	2.87586	1.50774	3.63711	0.0565049	0.279579	PTH2R	2
ENSGALG00000016044	14.9934	2.85367	1.05362	7.24382	0.00711453	0.0771532	SIM2	1
ENSGALG00000002911	52.464	2.84779	0.65399	18.6786	1.54709863647295e-05	0.000677048	MOXD1	3
ENSGALG00000040866	42.4222	2.83417	0.807745	12.1156	0.000500024	0.0110454	P3H2	9
ENSGALG00000037558	0.704116	2.83383	1.73528	3.31548	0.0686302	NA	MEF2B	28
ENSGALG00000041442	1.18658	2.82911	1.35712	4.42966	0.0353195	0.213581	NA	27
ENSGALG00000012816	0.699396	2.82113	1.43098	4.60093	0.0319547	NA	SLC22A23	2
ENSGALG00000027514	21.3009	2.81675	0.63377	19.724	8.94703300862131e-06	0.000434706	SCEL	1
ENSGALG00000049311	0.911382	2.80524	1.51917	3.69553	0.0545586	0.274372	NA	2
ENSGALG00000006891	0.496926	2.7949	2.09132	2.80546	0.0939442	NA	ITIH5	1
ENSGALG00000009276	1.46816	2.79155	1.35473	4.31963	0.0376752	0.219938	LRAT	4
ENSGALG00000013625	2.89518	2.77139	0.934591	9.27426	0.00232397	0.0343886	NA	3
ENSGALG00000028627	1066.67	2.7697	0.49701	30.5184	3.30722410598542e-08	3.58021514841808e-06	TIMP3	1
ENSGALG00000004058	10.7733	2.76577	0.722275	14.8047	0.000119236	0.00346234	GPR146	14
ENSGALG00000010364	2.15425	2.75355	1.02147	7.73937	0.00540296	0.062855	AADAC	9
ENSGALG00000051544	0.480645	2.75144	1.63956	4.09127	0.0431053	NA	NA	2
ENSGALG00000007806	2.50409	2.74955	0.969608	8.52342	0.00350605	0.0468432	FGF16	4
ENSGALG00000004339	0.469031	2.72312	1.67893	3.88307	0.0487754	NA	NA	Z
ENSGALG00000028685	4.87766	2.70478	0.854348	10.2987	0.00133127	0.0232598	SEMA5A	2
ENSGALG00000015143	2.43313	2.69603	1.01401	7.42738	0.00642388	0.0718067	TTR	2
ENSGALG00000037423	36.8333	2.69364	0.613526	19.1905	1.18302092194378e-05	0.000540728	PTPRK	3
ENSGALG00000016635	49.2045	2.68142	0.552739	23.4135	1.30658182906416e-06	8.66910018950581e-05	NA	1
ENSGALG00000030209	48.9853	2.66963	0.452322	34.8231	3.61065726561698e-09	4.84338275162816e-07	CPZ	4
ENSGALG00000047164	1.07486	2.66689	0.977124	7.62641	0.00575198	0.0659714	NA	W
ENSGALG00000016325	4.70156	2.6668	0.631138	19.3445	1.09131052549465e-05	0.000506311	GSTA3	3
ENSGALG00000002744	0.631568	2.66675	1.75721	2.95366	0.0856831	NA	PCDH15	6
ENSGALG00000010928	0.633509	2.66674	1.75634	2.94175	0.0863173	NA	NA	4
ENSGALG00000053595	0.839704	2.665	1.49208	3.47523	0.0622941	NA	CXXC4	4
ENSGALG00000041325	0.632895	2.66495	1.73623	2.99749	0.0833939	NA	NA	KZ626839.1
ENSGALG00000027213	0.632748	2.66446	1.70093	3.10634	0.0779879	NA	ALX1	1
ENSGALG00000012357	8.74093	2.65217	0.678791	15.6048	7.80548865369291e-05	0.00245734	CXCR4	7
ENSGALG00000053596	1.67137	2.64028	1.24584	4.6987	0.0301854	0.195342	NA	1
ENSGALG00000011058	0.818759	2.63161	1.29649	4.41583	0.035607	NA	LEPR	8
ENSGALG00000053592	0.809424	2.61669	1.01282	6.81202	0.00905465	NA	NA	1
ENSGALG00000048867	2.61563	2.60727	1.06965	6.17375	0.012966	0.115283	NA	12
ENSGALG00000050729	5.24512	2.60601	0.672496	15.7968	7.05204844285947e-05	0.0022605	NA	2
ENSGALG00000038984	13.7914	2.60428	0.825397	9.9773	0.00158482	0.0264658	NA	23
ENSGALG00000002987	28.7616	2.60205	0.823836	9.93294	0.00162347	0.0268722	SERPINF2	19
ENSGALG00000034111	1.31858	2.60205	1.40106	3.50165	0.0613078	0.290784	FOXF1	11
ENSGALG00000027165	1.93785	2.58255	1.09611	5.84185	0.0156493	0.129864	RSFR	6
ENSGALG00000047196	0.593584	2.57482	1.68939	2.97123	0.0847576	NA	NA	4
ENSGALG00000009929	0.42578	2.57459	2.83101	1.45915	0.227066	NA	SOST	27
ENSGALG00000053336	0.425742	2.57145	2.16925	2.31891	0.12781	NA	NA	5
ENSGALG00000016375	1.60025	2.55843	1.26319	4.28077	0.0385458	0.222703	PHEX	1
ENSGALG00000020836	0.421244	2.55488	1.74702	3.27583	0.0703074	NA	FAM237A	7
ENSGALG00000024083	4.75437	2.53158	0.69024	14.1318	0.000170435	0.00462273	TCIM	22
ENSGALG00000015428	9.44515	2.52817	0.75705	11.3005	0.000774846	0.0154982	PSD3	Z
ENSGALG00000034673	24.3226	2.49429	0.619836	16.2843	5.45146143517792e-05	0.00184192	HTRA3	4
ENSGALG00000016102	0.756044	2.48366	1.14853	4.88915	0.027026	NA	CYP26B1	4
ENSGALG00000034967	1.53123	2.48118	1.39398	3.27214	0.0704657	0.31588	GDPD5	1
ENSGALG00000033974	4.91707	2.47988	0.715127	12.5223	0.000402118	0.00936328	HGF	1
ENSGALG00000044962	0.97346	2.47925	1.37317	3.34231	0.0675196	0.307363	NA	21
ENSGALG00000011288	1.53154	2.47388	1.19957	4.46339	0.0346287	0.211247	DACT2	3
ENSGALG00000044569	0.749825	2.47094	1.04412	5.72344	0.0167399	NA	NA	16
ENSGALG00000023824	2.71819	2.46803	0.788137	10.567	0.00115124	0.0208601	NA	6
ENSGALG00000047713	0.555092	2.45495	1.75395	2.56926	0.108958	NA	QPRT	26
ENSGALG00000012790	0.555973	2.45309	1.43942	3.57769	0.0585606	NA	DSP	2
ENSGALG00000007668	3.32101	2.45142	0.791716	10.0965	0.00148548	0.0251472	BMP7	20
ENSGALG00000010977	0.950159	2.44446	1.25529	3.88403	0.0487475	0.257642	FAM221A	2
ENSGALG00000048230	4.1885	2.43941	0.517622	25.2202	5.11437254430225e-07	3.99471339045785e-05	NA	1
ENSGALG00000021399	12.8204	2.43	0.639288	14.6688	0.000128147	0.00367782	NA	18
ENSGALG00000007526	0.9343	2.42718	1.21816	4.09384	0.0430399	0.239367	NA	4
ENSGALG00000043573	6.797	2.41526	0.535695	21.4804	3.57462589801879e-06	0.000197823	CHMP4C	2
ENSGALG00000035845	2.95477	2.41476	0.756477	10.896	0.00096372	0.0182692	JPH1	2
ENSGALG00000041882	2.66322	2.41438	0.740089	11.56	0.000673864	0.0139533	KATNAL2	Z
ENSGALG00000039084	0.922369	2.4074	1.15576	4.44118	0.0350821	0.21296	EVI2A	19
ENSGALG00000044675	10.1935	2.39817	0.574997	17.8778	2.35555833216682e-05	0.000949998	MATN2	2
ENSGALG00000017119	2.36642	2.39736	1.28403	3.55941	0.0592088	0.286741	TNFRSF19	1
ENSGALG00000008188	1.17914	2.39315	1.28981	3.50097	0.061333	0.290784	TRIM36	Z
ENSGALG00000038543	1.44396	2.39197	1.20121	4.18395	0.0408085	0.230912	KCNH7	7
ENSGALG00000009945	4.64312	2.37776	0.784173	9.49221	0.00206346	0.0318561	CPM	1
ENSGALG00000034741	2.01319	2.36382	1.25673	3.63788	0.0564788	0.279579	ETNPPL	4
ENSGALG00000009823	1.70907	2.3638	0.99088	6.09117	0.0135859	0.118826	PTPRE	6
ENSGALG00000039196	11.2534	2.35343	0.729278	10.5553	0.00115854	0.0209028	NECTIN1	24
ENSGALG00000009959	6.56726	2.35264	0.706151	11.4053	0.000732338	0.0148648	NA	1
ENSGALG00000008589	49.5369	2.34926	0.383159	38.0466	6.90742769999106e-10	1.13659420327453e-07	GPR1	7
ENSGALG00000003135	23.0537	2.34859	0.644936	13.3835	0.000253844	0.00646471	ANK3	6
ENSGALG00000029151	2.56444	2.34526	0.992913	5.78551	0.0161588	0.132398	ISLR2	10
ENSGALG00000006453	2.02482	2.3424	1.414	2.79742	0.0944164	0.369074	TF	9
ENSGALG00000053771	0.698396	2.34005	1.50468	2.68581	0.101246	NA	NA	2
ENSGALG00000015433	2.00285	2.33575	0.946206	6.4359	0.0111837	0.104956	ABCA1	Z
ENSGALG00000048020	1.99863	2.33435	1.21621	3.79351	0.0514516	0.265453	NA	30
ENSGALG00000006203	2.55244	2.32975	0.824934	8.44815	0.00365415	0.0483343	NA	20
ENSGALG00000006719	0.691009	2.32962	1.35116	3.25645	0.0711428	NA	GNAZ	15
ENSGALG00000046952	0.689727	2.32521	1.29894	3.47603	0.0622638	NA	NA	Z
ENSGALG00000009100	0.354558	2.3101	2.91847	1.17027	0.279346	NA	FSHR	3
ENSGALG00000030703	10.0266	2.30776	0.5423	18.669	1.55486882145779e-05	0.000678044	CYBRD1	7
ENSGALG00000002466	0.67866	2.30186	1.24585	3.66677	0.0555076	NA	SLC2A5	21
ENSGALG00000009239	0.87064	2.29241	1.04352	4.88099	0.027154	0.182241	TLR2B	4
ENSGALG00000017190	0.671073	2.29063	1.27713	3.49028	0.0617302	NA	CEP126	1
ENSGALG00000034204	1.39168	2.28848	1.23517	3.57859	0.0585289	0.28527	NA	27
ENSGALG00000042289	1.94198	2.28829	1.14835	4.10739	0.0426962	0.238099	SUSD5	2
ENSGALG00000054407	0.349248	2.28797	2.25523	1.80681	0.178891	NA	NA	5
ENSGALG00000011668	1.39106	2.28697	1.14052	4.23075	0.0396979	0.226916	IL8L1	4
ENSGALG00000004196	0.670076	2.28617	1.11042	4.41759	0.0355703	NA	UGT1A1	7
ENSGALG00000046795	0.671285	2.27941	1.876	1.7063	0.191466	NA	Metazoa_SRP	5
ENSGALG00000003003	0.343376	2.26676	2.22198	1.82726	0.176452	NA	CCL20	9
ENSGALG00000050645	0.852396	2.26083	1.19188	3.6736	0.0552805	0.276201	NA	9
ENSGALG00000004290	0.654831	2.25296	1.79559	1.84395	0.174489	NA	ANGPTL1	8
ENSGALG00000012908	0.337146	2.24559	1.77158	2.60103	0.106795	NA	SLC13A4	1
ENSGALG00000007522	4.56005	2.2378	0.563912	16.8396	4.06766171756873e-05	0.00146781	NA	18
ENSGALG00000022875	0.334587	2.23743	1.77152	2.58779	0.10769	NA	NA	2
ENSGALG00000042565	0.33293	2.23193	1.77127	2.57921	0.108276	NA	NA	11
ENSGALG00000008080	205.153	2.22952	0.675251	10.9784	0.000921799	0.0177195	C1QTNF4	5
ENSGALG00000041344	0.486099	2.22732	1.48523	2.86606	0.0904659	NA	FABP5	2
ENSGALG00000049902	0.484949	2.22714	1.44761	2.99441	0.0835526	NA	NA	7
ENSGALG00000016820	79.1249	2.22439	0.363536	37.9098	7.40930178691837e-10	1.20313412305736e-07	GAS6	1
ENSGALG00000042338	0.482268	2.22363	1.71916	2.25081	0.133544	NA	NA	13
ENSGALG00000048151	4.57541	2.22164	0.877228	6.56455	0.010403	0.100065	NA	Z
ENSGALG00000027712	0.482549	2.22147	1.44675	2.98573	0.0840016	NA	SLAMF8	25
ENSGALG00000041280	0.482217	2.22042	1.44654	2.98371	0.0841063	NA	FOSB	32
ENSGALG00000011687	123.545	2.22039	0.264754	71.3488	2.99339327933806e-17	1.15442082688472e-14	NA	5
ENSGALG00000051907	0.330673	2.22028	2.26239	1.71974	0.189727	NA	NA	KZ626833.1
ENSGALG00000016767	2.42129	2.21994	0.838796	7.37036	0.00663077	0.0733246	AFF3	1
ENSGALG00000015018	0.330711	2.21769	2.98336	1.05879	0.303491	NA	CASQ2	1
ENSGALG00000005517	1.0609	2.21435	1.17676	3.63662	0.0565217	0.279579	KIF9	2
ENSGALG00000050332	18.1716	2.21311	0.738791	9.08098	0.00258282	0.0371932	NA	14
ENSGALG00000008127	1.05372	2.21053	1.07094	4.42919	0.0353292	0.213581	SPI1	5
ENSGALG00000053281	60.9347	2.21032	0.469498	22.4117	2.2002696567171e-06	0.000133106	PKIA	2
ENSGALG00000007123	0.476451	2.20332	1.48197	2.82934	0.0925562	NA	NA	4
ENSGALG00000006130	8.85252	2.19833	0.468803	23.043	1.58416949264298e-06	0.000100774	STMN3	20
ENSGALG00000047263	1.58377	2.19627	1.08517	4.28709	0.0384029	0.222247	NA	KZ626839.1
ENSGALG00000050728	6.85395	2.19286	0.815376	7.3746	0.00661516	0.0732463	NA	25
ENSGALG00000045873	0.467988	2.19137	1.44319	2.94871	0.0859463	NA	NA	12
ENSGALG00000036390	10.6578	2.19091	1.52735	2.07711	0.149523	0.467475	PPP1R17	2
ENSGALG00000003567	3.95495	2.18748	0.908814	5.93943	0.0148058	0.125235	FNDC5	23
ENSGALG00000008940	4.45275	2.18595	0.623287	12.9295	0.00032345	0.00781153	NA	5
ENSGALG00000002008	0.465787	2.18287	1.80696	2.02176	0.155059	NA	RNF157	18
ENSGALG00000015833	7.32018	2.18213	0.495459	20.3437	6.4707051375064e-06	0.000325939	NT5E	3
ENSGALG00000049277	0.820329	2.16322	1.09207	3.95602	0.046704	NA	NA	8
ENSGALG00000021238	1.2872	2.15638	0.928346	5.87689	0.0153409	0.12792	NA	14
ENSGALG00000005086	0.816635	2.15454	1.15068	3.53842	0.0599624	NA	PLAU	6
ENSGALG00000008253	5.80694	2.15255	0.65416	11.2277	0.000805847	0.015961	TBX5	15
ENSGALG00000003470	0.625928	2.14567	1.46587	2.4093	0.120617	NA	ZMAT4	22
ENSGALG00000052212	0.805877	2.14266	1.0328	4.3161	0.0377533	NA	NA	3
ENSGALG00000054241	0.803208	2.13981	1.18884	3.30639	0.0690111	NA	NA	16
ENSGALG00000015413	0.623686	2.13177	1.29039	2.96329	0.0851743	NA	STX19	1
ENSGALG00000026945	1.01651	2.12653	1.15967	3.46795	0.0625687	0.29438	CIDEC	11
ENSGALG00000011358	1.02052	2.12574	0.9953	4.74675	0.0293537	0.191939	WNT6	7
ENSGALG00000054598	0.797476	2.12561	1.25463	2.93446	0.0867077	NA	NA	1
ENSGALG00000007324	1.79958	2.1223	1.20946	3.16802	0.0750936	0.327004	TP63	9
ENSGALG00000019063	1.51485	2.1214	1.08484	3.99998	0.0455008	0.246825	MMP10	1
ENSGALG00000012787	1.51653	2.11985	1.04212	4.34437	0.0371315	0.218626	BMP6	2
ENSGALG00000043021	1.00771	2.11543	0.967	5.01241	0.0251662	0.174248	HORMAD1	25
ENSGALG00000025086	0.609936	2.10832	1.14922	3.56017	0.0591818	NA	NA	3
ENSGALG00000048137	2.27656	2.10737	0.907635	5.61485	0.0178089	0.141162	NA	2
ENSGALG00000019718	0.611987	2.10686	1.08507	3.90464	0.048153	NA	KRT13	27
ENSGALG00000011200	1442.08	2.10631	0.489078	18.7528	1.48807039241209e-05	0.000655867	THBS2	3
ENSGALG00000013183	0.606464	2.10487	1.14885	3.55883	0.0592293	NA	TERT	2
ENSGALG00000004476	0.600698	2.08829	1.41644	2.44194	0.11813	NA	SEMA3G	12
ENSGALG00000047061	1.98409	2.08245	0.786088	7.50219	0.00616241	0.0696134	NA	5
ENSGALG00000046708	12.6008	2.05979	0.765421	7.36321	0.0066572	0.0734852	PTGES	17
ENSGALG00000014944	1.2222	2.05543	0.926156	5.3307	0.020953	0.156242	GCNT4	Z
ENSGALG00000053321	2.69089	2.04963	0.936635	4.94196	0.0262122	0.178524	DOK2	22
ENSGALG00000017195	12.4164	2.0457	0.669833	9.50731	0.00204655	0.0316894	PGR	1
ENSGALG00000013102	18.5451	2.04359	0.575561	12.8395	0.000339384	0.00814778	COBL	2
ENSGALG00000048161	2.19148	2.04004	0.809414	6.6892	0.00969989	0.0955357	NA	3
ENSGALG00000013091	16.1993	2.03591	0.493526	17.4114	3.01011707097401e-05	0.00115366	EPS8	1
ENSGALG00000005626	6.06588	2.03588	0.683039	9.13095	0.00251321	0.0364889	TPST2	15
ENSGALG00000039001	37.2345	2.03018	0.511503	16.015	6.28414390792587e-05	0.0020571	FILIP1	3
ENSGALG00000004508	12.2901	2.02686	0.524718	15.2957	9.192417676279e-05	0.00278048	EYA2	20
ENSGALG00000032713	0.758416	2.01496	1.31037	2.44044	0.118243	NA	FOXA1	5
ENSGALG00000005016	10.2744	2.01414	0.756778	7.22135	0.00720416	0.077708	ZNF608	Z
ENSGALG00000004974	22.868	2.01366	0.469374	18.794	1.45625580224315e-05	0.000646462	PPARG	12
ENSGALG00000009254	0.956864	2.01048	1.2028	2.89258	0.0889884	0.359534	ENO4	6
ENSGALG00000053598	0.754554	2.00962	1.5486	1.76924	0.183476	NA	NA	1
ENSGALG00000053416	0.754497	2.00184	1.2036	2.81512	0.0933798	NA	NA	2
ENSGALG00000027423	0.957358	1.99907	1.09889	3.39387	0.0654393	0.302391	SLC26A1	Z
ENSGALG00000030554	2.13756	1.99318	0.811478	6.35582	0.0116997	0.107911	KCNN3	25
ENSGALG00000014582	21.1165	1.99213	0.440226	20.9453	4.72592908155008e-06	0.000251391	CADM1	24
ENSGALG00000049439	0.284576	1.99188	3.05836	0.846595	0.357517	NA	NA	4
ENSGALG00000026884	0.284416	1.99104	3.02898	0.860745	0.35353	NA	NA	Z
ENSGALG00000051658	0.420239	1.98928	2.23518	1.18469	0.276403	NA	NA	9
ENSGALG00000015708	18.6405	1.98923	0.555209	13.094	0.000296248	0.00732886	FGFR3	4
ENSGALG00000052181	0.283853	1.98845	3.0298	0.858563	0.354141	NA	NA	1
ENSGALG00000048554	0.283815	1.98838	3.05949	0.843693	0.358343	NA	NA	1
ENSGALG00000038512	0.283534	1.98698	3.03027	0.857326	0.354488	NA	AGTR1	9
ENSGALG00000030689	0.284135	1.98579	2.31459	1.36473	0.24272	NA	NA	4
ENSGALG00000043591	0.284135	1.98579	2.31459	1.36473	0.24272	NA	PLA2G4F	5
ENSGALG00000003554	0.418794	1.98453	2.27962	1.13985	0.285684	NA	OPTC	26
ENSGALG00000004064	0.283694	1.98391	2.31486	1.36246	0.243111	NA	GPER1	14
ENSGALG00000054304	2.13855	1.98381	0.88853	5.18647	0.0227634	0.164508	NA	5
ENSGALG00000007147	0.744799	1.98344	1.30273	2.37903	0.122974	NA	NA	15
ENSGALG00000008969	0.417779	1.98321	1.77833	1.75782	0.184897	NA	EPCAM	3
ENSGALG00000000364	0.421209	1.98317	1.77568	1.74641	0.186329	NA	STC1	22
ENSGALG00000045584	65.7524	1.98248	0.373534	28.6833	8.52342247055687e-08	8.41500453673139e-06	NA	4
ENSGALG00000017317	0.744283	1.98205	1.06511	3.46634	0.0626298	NA	DNAJB13	1
ENSGALG00000010664	1.41182	1.98185	0.803218	6.63069	0.0100237	0.0975569	KIF26B	3
ENSGALG00000010881	0.419516	1.9818	1.77656	1.74876	0.186033	NA	ASB2	5
ENSGALG00000016300	0.41897	1.98148	1.81433	1.68899	0.193734	NA	TINAG	3
ENSGALG00000011299	3.32057	1.97364	0.907144	4.85912	0.0275004	0.183318	KIF25	3
ENSGALG00000048944	0.734064	1.9709	1.26744	2.49763	0.114018	NA	NA	2
ENSGALG00000053139	0.417561	1.97065	1.81231	1.66932	0.196349	NA	NA	7
ENSGALG00000048303	0.415863	1.97054	1.81358	1.67463	0.19564	NA	NA	10
ENSGALG00000008628	0.735383	1.96971	1.02127	3.70125	0.0543717	NA	NA	5
ENSGALG00000006074	3.0407	1.96891	0.992316	4.04026	0.0444271	0.243137	SOX6	5
ENSGALG00000041858	6.33684	1.96843	0.812424	6.00087	0.0142988	0.122203	NA	27
ENSGALG00000040705	1.1793	1.96794	1.30765	2.34008	0.126083	0.430307	NA	18
ENSGALG00000015094	3.47209	1.96523	0.579046	12.2674	0.000460947	0.0103806	ZBTB20	1
ENSGALG00000037467	0.928476	1.96492	0.990211	4.07211	0.0435967	0.240835	NEU2	9
ENSGALG00000005689	0.41696	1.96418	1.49347	2.28067	0.130996	NA	PAX2	6
ENSGALG00000014824	0.278543	1.96364	3.06682	0.823556	0.364143	NA	PTGER4	Z
ENSGALG00000052469	0.725816	1.96098	1.08308	3.3113	0.068805	NA	NA	2
ENSGALG00000036306	0.278346	1.96062	2.31809	1.33445	0.248015	NA	NA	2
ENSGALG00000039239	0.277464	1.95682	2.3189	1.32967	0.248864	NA	SERPIND1	15
ENSGALG00000008554	21.0725	1.95026	0.449831	19.232	1.15759043110529e-05	0.000531072	IL17REL	1
ENSGALG00000033407	1.16902	1.94832	1.16455	2.91483	0.0877685	0.357496	BRINP3	8
ENSGALG00000053676	0.274008	1.94098	1.84501	1.89603	0.168523	NA	NA	25
ENSGALG00000016294	0.273727	1.93991	1.84506	1.89438	0.168709	NA	HMGCLL1	3
ENSGALG00000015551	0.273529	1.93915	1.8451	1.89321	0.16884	NA	GRIN3A	Z
ENSGALG00000025958	0.405845	1.93747	1.77369	1.69339	0.193154	NA	U3	19
ENSGALG00000015294	0.272276	1.93378	3.04735	0.812955	0.367248	NA	ADGRG7	1
ENSGALG00000044463	0.40498	1.93172	1.31542	2.70882	0.0997948	NA	NA	13
ENSGALG00000013371	0.405177	1.93118	1.48985	2.23165	0.135209	NA	S1PR4	28
ENSGALG00000015216	0.913844	1.92875	1.50637	1.6752	0.195563	0.532448	SYK	Z
ENSGALG00000047775	0.558091	1.92659	1.82159	1.32794	0.249172	NA	NA	25
ENSGALG00000042679	0.399729	1.92653	1.49162	2.23594	0.134835	NA	RETREG1	2
ENSGALG00000052965	0.555715	1.92637	1.73952	1.4565	0.227487	NA	NA	5
ENSGALG00000048552	1.14211	1.9237	0.919641	4.70296	0.0301108	0.194962	NA	2
ENSGALG00000040156	86.1576	1.92364	0.53042	13.3819	0.000254062	0.00646471	CCDC88C	5
ENSGALG00000053788	0.269754	1.92288	2.32384	1.28945	0.256149	NA	TNFSF8	17
ENSGALG00000047522	0.710225	1.91927	1.56683	1.60345	0.205416	NA	NA	1
ENSGALG00000038225	3.6659	1.91803	0.969997	4.00278	0.0454252	0.246631	SEMA3E	1
ENSGALG00000054516	0.400759	1.91722	1.77156	1.6651	0.196916	NA	NA	31
ENSGALG00000025650	0.267497	1.91556	1.84616	1.85704	0.172967	NA	RNaseP_nuc	8
ENSGALG00000003134	0.397729	1.91497	1.48917	2.21263	0.136885	NA	NA	13
ENSGALG00000052628	0.398943	1.91488	1.48841	2.20897	0.13721	NA	NA	11
ENSGALG00000048536	0.267976	1.91486	2.32536	1.27967	0.257961	NA	NA	1
ENSGALG00000001968	1.39204	1.91419	1.38204	1.96632	0.160839	0.484245	SYT6	26
ENSGALG00000021443	23.6642	1.91356	0.467323	17.1268	3.49654901781883e-05	0.00129582	PANX3	24
ENSGALG00000025659	1.12952	1.91246	0.899415	4.88338	0.0271164	0.182169	gga-mir-2129	14
ENSGALG00000021627	0.54934	1.90785	1.50622	1.85324	0.173407	NA	IFI27L2	23
ENSGALG00000050186	0.395786	1.90407	1.81042	1.59375	0.20679	NA	NA	3
ENSGALG00000037616	0.548835	1.90242	1.29472	2.39128	0.122014	NA	NA	6
ENSGALG00000028083	1.35384	1.90022	0.869586	5.09208	0.0240353	0.169594	THSD1	1
ENSGALG00000053454	0.393088	1.89709	1.77169	1.64538	0.199589	NA	NA	14
ENSGALG00000043754	2.47517	1.89595	0.639695	9.38105	0.0021924	0.0329154	GLUL	8
ENSGALG00000048576	0.263563	1.89513	2.32827	1.25673	0.26227	NA	NA	4
ENSGALG00000011271	769.999	1.89308	0.601401	10.0824	0.0014969	0.0253058	LUM	1
ENSGALG00000050054	0.263525	1.89136	3.0618	0.778143	0.37771	NA	NA	14
ENSGALG00000050412	0.542648	1.89125	1.18594	2.74855	0.0973429	NA	NA	6
ENSGALG00000031571	0.544356	1.88934	1.29193	2.36523	0.124065	NA	H2A-VIII	1
ENSGALG00000016967	1.56478	1.88886	1.09129	3.10452	0.0780754	0.334605	ENOX1	1
ENSGALG00000054333	0.53949	1.88585	1.29233	2.37138	0.123578	NA	NA	1
ENSGALG00000014624	1.35516	1.88462	0.866466	5.03612	0.0248241	0.173081	CERS3	10
ENSGALG00000050131	0.542221	1.88445	1.29103	2.35692	0.124728	NA	NA	16
ENSGALG00000011532	6.79621	1.87527	0.992615	3.63909	0.0564376	0.279579	CYP27C1	7
ENSGALG00000009514	2.44785	1.87317	0.811683	5.53719	0.0186164	0.144858	NRCAM	1
ENSGALG00000033279	0.536657	1.87182	1.28875	2.33663	0.126363	NA	RAX	Z
ENSGALG00000015141	1.78769	1.87078	0.946252	4.05772	0.0439699	0.24157	GDA	Z
ENSGALG00000017909	0.53599	1.86856	1.28793	2.32889	0.126992	NA	NA	17
ENSGALG00000025557	0.537325	1.86786	2.25756	0.849412	0.356719	NA	RNase_MRP	4
ENSGALG00000021158	0.533256	1.8676	1.32244	2.23577	0.13485	NA	SLC7A9	11
ENSGALG00000019552	34.6039	1.86437	0.4256	19.5973	9.56039385739775e-06	0.000460878	SERPINB10	2
ENSGALG00000015685	0.527468	1.85981	1.28787	2.3314	0.126788	NA	CFAP99	4
ENSGALG00000010707	3.73759	1.85577	0.528539	13.0934	0.000296338	0.00732886	GPR68	5
ENSGALG00000040316	145.604	1.85455	0.460636	16.5154	4.82577007506244e-05	0.0016776	GPC1	9
ENSGALG00000004103	0.891806	1.85212	1.1751	2.51801	0.112552	0.406577	FAM81A	10
ENSGALG00000031360	0.523117	1.84554	1.49786	1.78073	0.18206	NA	NA	4
ENSGALG00000038022	0.890877	1.84535	1.21362	2.32267	0.127501	0.432277	COL22A1	2
ENSGALG00000011320	0.526582	1.84515	1.4962	1.76531	0.183964	NA	TMCC3	1
ENSGALG00000043694	0.886242	1.84464	1.20126	2.39206	0.121953	0.423972	RAPGEF4	7
ENSGALG00000052222	1.75902	1.84002	0.766645	6.10149	0.0135068	0.118386	NA	1
ENSGALG00000013993	4.62632	1.83832	0.486214	15.0757	0.000103287	0.00304942	VNN1	3
ENSGALG00000003553	0.879175	1.83702	1.07036	3.013	0.0825992	0.345662	ABCA12	7
ENSGALG00000030432	0.521095	1.83569	1.49564	1.76077	0.184528	NA	RASSF2	22
ENSGALG00000030376	38.4961	1.83377	0.571081	10.5151	0.001184	0.0211459	DHRS3	21
ENSGALG00000009758	7.4152	1.8322	0.663189	7.82382	0.00515622	0.0610094	SLC7A11	4
ENSGALG00000014742	0.875242	1.82649	1.03802	3.15283	0.0757954	0.329145	HTR1A	Z
ENSGALG00000026080	0.692579	1.82345	1.36018	1.84892	0.173909	NA	OMD	12
ENSGALG00000004096	1.09499	1.82317	1.12254	2.74642	0.0974723	0.375036	CHRNA7	10
ENSGALG00000004760	2.19706	1.82255	0.8198	5.12993	0.0235167	0.16737	TMEM116	15
ENSGALG00000035690	0.862039	1.81986	1.08979	2.8759	0.0899149	0.361328	RAPGEFL1	27
ENSGALG00000052643	2.39154	1.81948	0.780744	5.64662	0.017489	0.139545	C15orf48	10
ENSGALG00000016391	20.9492	1.81817	0.644264	8.12754	0.00435978	0.054568	CNKSR2	1
ENSGALG00000054073	0.69171	1.81319	1.31204	1.93965	0.163707	NA	NA	8
ENSGALG00000007667	8.37999	1.81187	0.369287	25.361	4.75424099685254e-07	3.78529600917143e-05	GPR158	2
ENSGALG00000049710	0.858166	1.80965	1.08696	2.84339	0.0917506	0.364605	NA	1
ENSGALG00000035184	1.50973	1.80593	1.02293	3.22984	0.0723077	0.32122	SDC3	23
ENSGALG00000004958	1.08501	1.80551	0.923869	4.06164	0.0438678	0.241485	BTK	4
ENSGALG00000008473	13.2119	1.80489	0.540758	11.4019	0.000733674	0.0148674	PLXND1	12
ENSGALG00000049963	0.684488	1.80443	1.19553	2.30829	0.128685	NA	NA	26
ENSGALG00000042365	0.687818	1.80434	1.19488	2.29522	0.129773	NA	CARD10	1
ENSGALG00000005519	1.07424	1.80025	0.968917	3.65254	0.0559839	0.27859	TLL2	6
ENSGALG00000029795	0.864668	1.79541	1.86814	0.920171	0.33743	0.678987	FAM131A	9
ENSGALG00000048539	2.83362	1.79263	1.0689	2.87708	0.0898488	0.361205	BHLHE41	1
ENSGALG00000053886	0.673256	1.79063	1.1655	2.40099	0.121258	NA	NA	Z
ENSGALG00000008840	1.92291	1.7833	0.885036	4.20772	0.0402404	0.229032	ACSL5	6
ENSGALG00000002553	1.50978	1.78281	0.869711	4.39666	0.0360093	0.214975	PCDH1	13
ENSGALG00000010402	134.398	1.78151	0.651401	7.63196	0.00573431	0.0658299	HPGDS	4
ENSGALG00000005147	1.48471	1.78026	0.901943	4.07741	0.0434602	0.240729	AMY1A	8
ENSGALG00000012681	18.8451	1.77584	0.468972	14.6852	0.000127041	0.00365456	MBOAT1	2
ENSGALG00000005318	1.25731	1.77325	0.878511	4.32034	0.0376595	0.219938	OVCH2	5
ENSGALG00000050038	0.664948	1.77321	1.18991	2.26504	0.132323	NA	NA	1
ENSGALG00000007701	4.07616	1.77314	1.12621	2.53239	0.111531	0.404349	B3GNT7	9
ENSGALG00000053247	0.666413	1.76741	1.18789	2.23746	0.134702	NA	NA	22
ENSGALG00000052501	0.656764	1.76664	1.18956	2.27198	0.131731	NA	NA	1
ENSGALG00000003670	11.5557	1.76556	0.640612	7.76322	0.00533209	0.0623728	MAFB	20
ENSGALG00000041501	5.09148	1.76378	0.463565	15.181	9.76827365679838e-05	0.0029259	AMER3	9
ENSGALG00000044866	2.96259	1.76335	0.916903	3.79618	0.0513696	0.265442	NA	22
ENSGALG00000034964	0.661354	1.76031	1.15831	2.32936	0.126954	NA	SYTL1	23
ENSGALG00000037249	1.93211	1.75599	1.1949	2.21074	0.137053	0.44769	KCNQ5	3
ENSGALG00000025181	1.68624	1.75433	0.722415	6.2636	0.0123243	0.111262	gga-mir-1778	13
ENSGALG00000005330	28.9684	1.74636	0.473273	13.9167	0.000191089	0.00513775	SNCAIP	Z
ENSGALG00000048182	3.15566	1.74621	0.736877	5.79319	0.0160884	0.132365	NA	KZ626839.1
ENSGALG00000009403	6.88045	1.74291	0.652778	7.315	0.00683812	0.0748796	GRK5	6
ENSGALG00000016138	0.648428	1.733	1.83891	0.975553	0.323299	NA	DSCAM	1
ENSGALG00000037998	12.7261	1.72627	0.508593	11.8	0.000592322	0.0125383	GLTP	15
ENSGALG00000055117	24.801	1.71076	0.355604	23.7456	1.09945288922354e-06	7.41439787208069e-05	NA	2
ENSGALG00000039553	25.5315	1.70409	0.35109	24.1707	8.81624185724319e-07	6.11242925619315e-05	SULF1	2
ENSGALG00000025915	10.4708	1.69903	0.348692	24.6663	6.81649301314039e-07	4.96245639107528e-05	ARRDC3	Z
ENSGALG00000006958	70.9835	1.6972	0.412728	17.2889	3.21059407249563e-05	0.00121914	NA	17
ENSGALG00000014711	39.7645	1.69171	0.355846	23.1333	1.51150617965531e-06	9.72301646100034e-05	PLPP1	Z
ENSGALG00000010331	1.2344	1.68603	1.05392	2.64532	0.103855	0.38745	MME	9
ENSGALG00000035584	6255.05	1.68123	0.562245	9.14237	0.00249758	0.0363474	COL3A1	7
ENSGALG00000004162	6.09393	1.67869	0.433972	15.5759	7.92583676837177e-05	0.00247627	SLC16A6	18
ENSGALG00000031929	4.0803	1.67845	0.539089	10.0713	0.001506	0.0254249	NA	9
ENSGALG00000027874	29.5987	1.67467	0.455192	13.8472	0.000198294	0.00528541	CHAC1	5
ENSGALG00000054431	5.4813	1.67373	0.42974	15.8611	6.81654724815163e-05	0.0021907	NA	2
ENSGALG00000012845	0.349323	1.66605	2.27608	0.852006	0.355986	NA	MYLK4	2
ENSGALG00000047781	1.01041	1.66572	0.961591	3.14894	0.0759761	0.329684	RAD9B	15
ENSGALG00000051752	0.483489	1.66474	1.82477	1.03646	0.308647	NA	NA	31
ENSGALG00000016543	0.809287	1.66415	1.13541	2.17603	0.140176	NA	NHS	1
ENSGALG00000017021	0.348614	1.6638	2.31018	0.828591	0.36268	NA	ATP7B	1
ENSGALG00000050584	0.346474	1.6637	2.27924	0.854694	0.355228	NA	NA	3
ENSGALG00000039572	0.34876	1.66367	2.27622	0.849996	0.356553	NA	PADI1	21
ENSGALG00000031615	0.484756	1.66276	1.78724	1.0665	0.301738	NA	FAIM2	33
ENSGALG00000030377	5.20536	1.66131	0.898245	3.50249	0.0612766	0.290784	MDFI	26
ENSGALG00000017343	0.346958	1.65877	1.83478	1.2279	0.267816	NA	FOLR1	1
ENSGALG00000031305	0.348882	1.65874	1.83293	1.22378	0.268621	NA	FAM13C	6
ENSGALG00000025337	0.349839	1.65766	1.83173	1.22001	0.269358	NA	SNORD100	3
ENSGALG00000035565	1.20579	1.65758	0.919294	3.39893	0.0652386	0.301992	ZAR1	4
ENSGALG00000017405	289.543	1.65551	0.334171	25.1091	5.4176248142588e-07	4.20496275677786e-05	NPR3	Z
ENSGALG00000040655	26.3405	1.65419	0.464672	12.9662	0.000317163	0.0076898	FAM20A	18
ENSGALG00000014891	111.529	1.65372	0.309202	29.272	6.28986433086084e-08	6.34356399279493e-06	PELO	Z
ENSGALG00000028135	4.17683	1.65305	0.491443	11.8519	0.000576034	0.0122778	NA	Z
ENSGALG00000039327	8.67558	1.64784	0.803634	4.29935	0.0381269	0.221632	VAV3	8
ENSGALG00000043660	0.792431	1.64715	1.14538	2.12332	0.145071	NA	NA	25
ENSGALG00000052139	0.801853	1.64679	1.02811	2.57852	0.108323	NA	NA	8
ENSGALG00000051737	0.346026	1.64678	2.30952	0.811893	0.367561	NA	NA	16
ENSGALG00000053526	1.18031	1.64397	0.950189	3.13466	0.0766444	0.331651	NTF3	1
ENSGALG00000042351	0.478441	1.64066	1.5106	1.40191	0.236404	NA	PIK3R6	18
ENSGALG00000051063	0.48135	1.63972	1.33268	1.72324	0.189276	NA	NA	20
ENSGALG00000046316	2.39498	1.63818	0.883154	3.53536	0.0600733	0.288576	CFAP97D1	27
ENSGALG00000003814	2.5477	1.63712	0.76708	4.7307	0.0296289	0.193057	DKK1	6
ENSGALG00000053544	0.343093	1.63641	1.83235	1.19888	0.273546	NA	NA	KZ626839.1
ENSGALG00000053778	0.342568	1.63443	1.83232	1.19669	0.273984	NA	NA	1
ENSGALG00000054869	0.340122	1.63385	1.83455	1.20079	0.273163	NA	U8	18
ENSGALG00000050618	0.340926	1.63234	1.54338	1.57898	0.208907	NA	NA	4
ENSGALG00000048429	0.342741	1.63232	1.54211	1.57568	0.209384	NA	NA	10
ENSGALG00000000808	0.342812	1.63219	1.54202	1.57532	0.209437	NA	NA	1
ENSGALG00000050045	0.342812	1.63219	1.54202	1.57532	0.209437	NA	NA	8
ENSGALG00000009207	10.3543	1.63042	0.49394	11.1718	0.000830491	0.0163202	TRIM2	4
ENSGALG00000040621	0.47557	1.63036	1.33216	1.71497	0.190342	NA	IL18R1	1
ENSGALG00000012791	0.470395	1.62872	1.51096	1.39974	0.236766	NA	TBXAS1	1
ENSGALG00000028326	0.469788	1.62488	1.33275	1.71708	0.190069	NA	HSD11B2	11
ENSGALG00000026367	0.475705	1.62427	1.22214	1.95664	0.161873	NA	FAM43B	21
ENSGALG00000055027	0.472124	1.62312	1.50842	1.38151	0.239844	NA	NA	1
ENSGALG00000007079	8.8462	1.62189	0.995616	2.7133	0.0995149	0.378114	PAPPA	17
ENSGALG00000012944	0.473705	1.62156	1.50717	1.37285	0.241323	NA	DENND5B	1
ENSGALG00000035930	0.338701	1.62096	1.8324	1.18259	0.276829	NA	PHACTR3	20
ENSGALG00000053212	0.336751	1.62082	1.8343	1.18637	0.276063	NA	NA	2
ENSGALG00000041755	0.338877	1.61943	1.54136	1.55774	0.211996	NA	NA	15
ENSGALG00000004424	0.470203	1.61582	1.33015	1.69207	0.193329	NA	SEC16B	8
ENSGALG00000002242	0.469103	1.61546	1.33044	1.69442	0.193019	NA	GALNT9	15
ENSGALG00000055136	0.33715	1.61366	2.27932	0.808463	0.368575	NA	NA	1
ENSGALG00000048518	0.336688	1.61335	1.5413	1.5501	0.213121	NA	NA	7
ENSGALG00000054963	0.338422	1.61332	2.27749	0.805633	0.369415	NA	NA	5
ENSGALG00000014812	0.334737	1.61289	1.83414	1.17764	0.277838	NA	SIDT1	1
ENSGALG00000037810	0.338045	1.61244	1.83071	1.17023	0.279355	NA	NA	9
ENSGALG00000006864	0.4661	1.61223	1.22208	1.94467	0.163162	NA	NA	8
ENSGALG00000047842	0.334334	1.61196	1.54262	1.5517	0.212885	NA	NA	4
ENSGALG00000014798	80.9291	1.61181	0.271033	36.2186	1.76378611832619e-09	2.50194074554753e-07	SERINC5	Z
ENSGALG00000006522	0.467772	1.61128	1.32981	1.68747	0.193935	NA	HCK	20
ENSGALG00000021020	0.335966	1.60869	2.31393	0.783597	0.376043	NA	CGNRH-R	10
ENSGALG00000037773	42.1429	1.6059	0.876519	3.4356	0.0638054	0.298041	ST3GAL1	2
ENSGALG00000047895	0.466716	1.6034	1.81928	0.972348	0.324095	NA	NA	15
ENSGALG00000044610	0.467151	1.60315	1.54217	1.29569	0.255002	NA	CFAP100	12
ENSGALG00000021589	0.461938	1.59945	1.50641	1.35932	0.243655	NA	NA	19
ENSGALG00000016462	6.8083	1.59733	0.462278	12.321	0.000447895	0.0101236	MYCN	3
ENSGALG00000045458	0.461641	1.59726	1.32829	1.66856	0.196451	NA	NA	Z
ENSGALG00000015382	0.461404	1.59725	1.32838	1.66927	0.196357	NA	CHRNA6	Z
ENSGALG00000041273	0.458486	1.59365	1.50644	1.35715	0.244032	NA	KIAA0319	2
ENSGALG00000002556	1.93506	1.59205	0.780656	4.31524	0.0377723	0.220297	NGF	26
ENSGALG00000008784	2.93447	1.5899	0.763751	4.45129	0.0348748	0.212119	NA	8
ENSGALG00000052503	0.331694	1.58774	1.83028	1.14346	0.284922	NA	NA	Z
ENSGALG00000053246	0.332305	1.58611	2.3136	0.762985	0.382396	NA	OCM2	14
ENSGALG00000038601	0.614284	1.58201	1.31454	1.49361	0.221656	NA	LIPH	9
ENSGALG00000012522	0.458097	1.58182	1.81913	0.959034	0.32743	NA	PVALB	1
ENSGALG00000049884	1.75391	1.58141	0.832003	3.73496	0.053285	0.271375	NA	17
ENSGALG00000013723	1.56059	1.57999	0.807357	3.97484	0.0461849	0.248894	OASL	12
ENSGALG00000035275	0.329708	1.57983	1.83013	1.13482	0.286749	NA	NA	4
ENSGALG00000005594	0.329613	1.57983	1.83022	1.135	0.28671	NA	OMG	19
ENSGALG00000012117	0.616091	1.57951	1.52543	1.11391	0.291235	NA	STEAP3	7
ENSGALG00000052557	0.61197	1.57864	1.20115	1.76123	0.184471	NA	C4orf46	4
ENSGALG00000003138	0.454503	1.57555	1.54091	1.27473	0.258881	NA	OXTR	12
ENSGALG00000001617	5.25994	1.57331	0.619379	6.61373	0.0101196	0.0982578	CAMKK1	19
ENSGALG00000041800	0.32628	1.57258	1.83168	1.13016	0.287741	NA	GLP2R	18
ENSGALG00000049964	0.324604	1.57255	1.83343	1.13343	0.287045	NA	NA	4
ENSGALG00000051748	0.605581	1.57095	1.52676	1.13074	0.287617	NA	METTL11B	8
ENSGALG00000004276	62.2099	1.57052	0.393878	16.2804	5.46261883938884e-05	0.00184192	CHST12	14
ENSGALG00000050619	0.608144	1.56916	1.12827	1.94661	0.162953	NA	SOCS2	1
ENSGALG00000029011	1.16987	1.56882	1.17242	1.83654	0.175358	0.503627	SLC35F1	3
ENSGALG00000002427	1.16356	1.56812	1.09612	2.10515	0.146804	0.462525	SMIM5	18
ENSGALG00000000507	0.213392	1.56734	3.13123	0.530309	0.466477	NA	CPNE7	11
ENSGALG00000005122	0.213392	1.56734	3.13123	0.530309	0.466477	NA	MYO1H	15
ENSGALG00000014884	0.212791	1.56734	3.13123	0.52801	0.467445	NA	ISL1	Z
ENSGALG00000017302	0.213551	1.56734	3.13123	0.530918	0.466221	NA	SLCO2B1	1
ENSGALG00000047959	0.212669	1.56734	3.13123	0.527542	0.467642	NA	NA	AADN05001311.1
ENSGALG00000049669	0.21311	1.56734	3.13123	0.529232	0.46693	NA	NA	31
ENSGALG00000050385	0.213232	1.56734	3.13123	0.529699	0.466734	NA	NA	1
ENSGALG00000050743	0.213073	1.56734	3.13123	0.529088	0.46699	NA	NA	9
ENSGALG00000051606	0.213392	1.56734	3.13123	0.530309	0.466477	NA	NA	KZ626839.1
ENSGALG00000052050	0.212228	1.56734	3.13123	0.525849	0.468357	NA	NA	4
ENSGALG00000053498	0.213073	1.56734	3.13123	0.529088	0.46699	NA	NA	Z
ENSGALG00000034118	1.16518	1.56635	1.11392	2.03201	0.154017	0.474926	SOX18	20
ENSGALG00000004740	1.365	1.56594	1.12616	1.98324	0.159049	0.482447	TMOD2	10
ENSGALG00000027891	148.417	1.56573	0.335653	22.2862	2.34891497076103e-06	0.000140038	NREP	Z
ENSGALG00000049665	1.14993	1.56399	1.07858	2.16869	0.140847	0.453243	BLEC3	16
ENSGALG00000009095	0.60495	1.56296	1.19837	1.73228	0.18812	NA	LHCGR	3
ENSGALG00000028018	0.958755	1.56267	1.42432	1.23461	0.266512	0.613405	RAB38	1
ENSGALG00000012123	0.212951	1.56082	2.435	0.81039	0.368005	NA	PAX6	5
ENSGALG00000033297	0.605848	1.56065	1.19757	1.72233	0.189393	NA	NA	18
ENSGALG00000012989	50.3788	1.5573	0.38566	16.7043	4.36813466882851e-05	0.00154906	NINJ2	1
ENSGALG00000039887	0.601678	1.55643	1.19732	1.72197	0.189439	NA	NA	25
ENSGALG00000010208	0.602169	1.5555	1.30968	1.45942	0.227023	NA	CAPS2	1
ENSGALG00000053746	2.49936	1.5539	0.600357	6.97383	0.00827104	0.0852486	NA	18
ENSGALG00000034474	2.65665	1.55308	0.632021	6.27222	0.0122645	0.111158	CRISP3	3
ENSGALG00000016868	20.0702	1.55158	0.707578	4.93043	0.0263877	0.179422	NALCN	1
ENSGALG00000049810	0.598913	1.55052	1.30905	1.45577	0.227604	NA	NA	8
ENSGALG00000015895	58.1788	1.55017	0.497147	9.95724	0.00160218	0.0266807	HTR1B	3
ENSGALG00000025950	89.6154	1.54963	0.550867	8.10627	0.00441125	0.054823	PRKCA	18
ENSGALG00000012111	1.13718	1.54878	0.974208	2.6205	0.105491	0.391292	TMEM37	7
ENSGALG00000011823	82.121	1.54812	0.341474	21.051	4.47215926397797e-06	0.00023998	FAT4	4
ENSGALG00000012300	3.26075	1.54665	0.642309	5.96817	0.0145663	0.123889	RAB32	3
ENSGALG00000050840	2.29719	1.54636	0.693659	5.13874	0.0233976	0.167154	APCDD1	2
ENSGALG00000014509	34.4308	1.54341	0.38209	16.7057	4.36503307144071e-05	0.00154906	BST1	4
ENSGALG00000047290	0.208294	1.54137	3.13217	0.510508	0.474919	NA	KIAA1755	20
ENSGALG00000053976	0.954274	1.54099	1.04264	2.25929	0.132815	0.440331	gga-mir-1454	3
ENSGALG00000010625	0.956994	1.53996	1.22035	1.63598	0.200878	0.53986	SRD5A2	3
ENSGALG00000025151	0.208575	1.53943	2.4387	0.785111	0.375582	NA	gga-mir-1571	11
ENSGALG00000053303	0.208575	1.53943	2.4387	0.785111	0.375582	NA	NA	KZ626825.1
ENSGALG00000001983	2.27788	1.53943	0.655249	5.73098	0.0166682	0.13533	NA	8
ENSGALG00000050071	0.593271	1.53817	1.30683	1.43991	0.230154	NA	NA	2
ENSGALG00000033908	33.1677	1.53778	0.387616	16.1216	5.94038273784469e-05	0.0019632	SLC10A4	4
ENSGALG00000033683	13.9125	1.53365	0.384582	16.303	5.39771648929699e-05	0.00183507	PHOSPHO1	27
ENSGALG00000015211	17.664	1.53307	0.396514	15.3132	9.10755226630838e-05	0.00276158	DTNA	2
ENSGALG00000019715	0.204359	1.52861	3.13264	0.495072	0.481674	NA	KRT12	27
ENSGALG00000017204	11.6146	1.52829	0.427653	13.0868	0.000297385	0.00734006	SESN3	1
ENSGALG00000012490	0.20644	1.52764	3.13268	0.503137	0.478125	NA	NA	1
ENSGALG00000048749	0.20644	1.52764	3.13268	0.503137	0.478125	NA	NA	16
ENSGALG00000046927	0.206759	1.52727	2.44017	0.77451	0.378826	NA	NA	1
ENSGALG00000054822	0.206919	1.52727	2.43983	0.775537	0.378509	NA	NA	11
ENSGALG00000047686	0.2072	1.52727	2.43924	0.777351	0.377953	NA	NA	2
ENSGALG00000048332	0.206721	1.52702	2.4402	0.774289	0.378893	NA	GPR135	5
ENSGALG00000001571	0.206881	1.52702	2.43986	0.775317	0.378577	NA	MYO1F	28
ENSGALG00000003849	0.206881	1.52702	2.43986	0.775317	0.378577	NA	TRPM1	10
ENSGALG00000026862	1.6997	1.5253	0.844131	3.36433	0.0666227	0.30508	CLDN1	9
ENSGALG00000049304	1.12762	1.52388	0.970639	2.55583	0.109888	0.401458	NA	4
ENSGALG00000003213	2.67335	1.52287	0.775474	3.95179	0.0468215	0.250904	LGALS2	1
ENSGALG00000034498	2.63806	1.51917	0.655192	5.54819	0.0184998	0.144078	NA	20
ENSGALG00000017316	0.202824	1.51878	2.44775	0.749429	0.386657	NA	UCP3	1
ENSGALG00000046517	0.202543	1.51878	2.44852	0.747532	0.387259	NA	NA	2
ENSGALG00000049887	0.202543	1.51878	2.44852	0.747532	0.387259	NA	NA	17
ENSGALG00000054339	0.202543	1.51878	2.44852	0.747532	0.387259	NA	NA	7
ENSGALG00000019987	2.63736	1.51868	0.637301	5.86709	0.0154265	0.12846	LRP11	3
ENSGALG00000003582	0.202946	1.51859	2.44737	0.750272	0.38639	NA	SLC1A3	Z
ENSGALG00000005024	0.202946	1.51859	2.44737	0.750272	0.38639	NA	NA	12
ENSGALG00000038546	0.202505	1.51859	2.44857	0.747302	0.387332	NA	NA	1
ENSGALG00000045898	0.947609	1.51307	1.17503	1.70542	0.191581	0.527394	NA	7
ENSGALG00000006217	0.946729	1.51158	0.990256	2.41482	0.120192	0.420549	S100B	7
ENSGALG00000007358	10.7951	1.51069	0.432423	12.5678	0.00039244	0.00919567	CILP	10
ENSGALG00000016642	0.200689	1.5092	2.45101	0.736239	0.390868	NA	NA	3
ENSGALG00000002974	0.201008	1.50844	3.13339	0.481633	0.487683	NA	SPHKAP	9
ENSGALG00000014855	30.4114	1.50694	0.498312	9.36559	0.00221096	0.0330114	GHR	Z
ENSGALG00000042748	0.925942	1.50636	1.03516	2.19857	0.138139	0.449808	NA	22
ENSGALG00000030532	0.196754	1.50578	2.4634	0.708812	0.399839	NA	NA	11
ENSGALG00000007620	0.196792	1.50497	3.13352	0.464794	0.495392	NA	GFRA3	13
ENSGALG00000009830	0.196792	1.50497	3.13352	0.464794	0.495392	NA	MGAT4D	4
ENSGALG00000054264	0.196717	1.50463	3.13353	0.464488	0.495534	NA	NA	2
ENSGALG00000003562	7.06257	1.50253	0.453964	11.2711	0.000787224	0.0157203	NPTX2	14
ENSGALG00000009006	38.3026	1.5013	0.429366	12.5227	0.000402047	0.00936328	NA	2
ENSGALG00000011298	26.0515	1.50098	0.809256	3.52458	0.060465	0.289449	RARB	2
ENSGALG00000028709	9.08752	1.49684	0.81448	3.45535	0.0630474	0.295619	RNF144A	3
ENSGALG00000011360	0.194901	1.49653	3.13384	0.457116	0.498975	NA	PRKAG3	7
ENSGALG00000051649	0.194901	1.49653	3.13384	0.457116	0.498975	NA	NA	7
ENSGALG00000014857	2.43902	1.49609	0.674408	5.07164	0.0243204	0.170824	NA	Z
ENSGALG00000010357	1.67615	1.4958	0.761125	3.99877	0.0455334	0.246844	P2RY1	9
ENSGALG00000009704	37.5795	1.4957	0.462289	10.7237	0.0010577	0.0197175	CHST15	6
ENSGALG00000041978	0.921395	1.49378	1.03363	2.16904	0.140814	0.453243	K123	1
ENSGALG00000051300	0.750057	1.49106	1.25577	1.4224	0.233008	NA	NA	5
ENSGALG00000048885	1.47943	1.48835	0.874713	2.9863	0.083972	0.348332	NA	2
ENSGALG00000048231	1.2973	1.48392	1.22591	1.50053	0.22059	0.564676	NA	1
ENSGALG00000005076	2.39327	1.48268	0.652252	5.34843	0.0207409	0.155412	NA	9
ENSGALG00000011970	13.6369	1.47842	0.517261	8.35813	0.00383965	0.0499316	CHADL	1
ENSGALG00000002183	0.74371	1.47638	1.13188	1.70956	0.191043	NA	PRR16	Z
ENSGALG00000006460	0.740171	1.4748	1.10904	1.78495	0.181542	NA	TTLL9	20
ENSGALG00000051142	1.30619	1.4706	1.06311	1.95823	0.161703	0.485778	FAM180B	5
ENSGALG00000050497	6.75941	1.46936	0.397219	14.1499	0.000168805	0.00458859	NA	Z
ENSGALG00000047314	3.31202	1.4681	0.585924	6.46243	0.0110179	0.103558	YF5	KZ626819.1
ENSGALG00000009315	0.737281	1.46444	1.02577	2.03737	0.153475	NA	PAPLN	5
ENSGALG00000026426	6.66428	1.46407	0.486926	9.26144	0.00234029	0.0345886	NA	2
ENSGALG00000033351	32.2457	1.45971	0.649869	5.17048	0.0229739	0.165222	CTHRC1	2
ENSGALG00000006112	12.6218	1.45841	0.358177	17.033	3.67349614041628e-05	0.00135327	SCN5A	2
ENSGALG00000050026	0.735934	1.45794	1.3292	1.20784	0.271761	NA	NA	19
ENSGALG00000034325	0.729969	1.45791	1.0253	2.0267	0.154555	NA	RBFOX1	14
ENSGALG00000052255	0.730836	1.45403	1.12787	1.66807	0.196517	NA	NA	3
ENSGALG00000051365	1.28362	1.45295	0.871179	2.86858	0.0903245	0.362329	NA	6
ENSGALG00000030157	1.28556	1.4528	0.876231	2.83353	0.0923151	0.365148	MCTP2	10
ENSGALG00000019553	0.723862	1.45121	1.10503	1.74674	0.186287	NA	SERPINB10B	2
ENSGALG00000014453	0.728262	1.44647	1.16161	1.55345	0.212626	NA	FAM46C	1
ENSGALG00000047639	2.38374	1.44245	0.916033	2.53637	0.11125	0.403863	NA	22
ENSGALG00000012395	12.7093	1.44209	0.308954	22.3997	2.214040031489e-06	0.000133285	PLEKHG1	3
ENSGALG00000013124	20.6499	1.43976	0.468783	9.65557	0.00188778	0.0299238	FHOD3	2
ENSGALG00000009392	0.717764	1.43947	1.17679	1.52618	0.216686	NA	TLR5	3
ENSGALG00000013748	1.26781	1.43681	0.800655	3.33786	0.0677025	0.307628	CD226	2
ENSGALG00000036142	183.583	1.4337	0.729333	3.96482	0.0464606	0.249726	LOXL3	4
ENSGALG00000050173	7.48284	1.43306	0.497147	8.50039	0.00355069	0.0473209	TCEA3	23
ENSGALG00000048488	1.09494	1.42721	1.05194	1.88561	0.169698	0.495913	NA	6
ENSGALG00000015110	25.8729	1.42023	0.250894	32.8584	9.91218744463583e-09	1.23561924499243e-06	FAM189A2	Z
ENSGALG00000054070	2.71433	1.41664	0.62781	5.22801	0.022226	0.162221	NA	KZ626819.1
ENSGALG00000012555	1.78093	1.41657	0.765065	3.53995	0.0599073	0.288252	CCDC148	7
ENSGALG00000017268	2.70901	1.41489	0.647919	4.89361	0.0269563	0.181587	KCTD21	1
ENSGALG00000054964	1.0811	1.40404	0.954652	2.22352	0.135923	0.445885	NA	4
ENSGALG00000051862	1.07305	1.40334	0.915557	2.42177	0.11966	0.419752	NA	Z
ENSGALG00000046481	1.07451	1.40249	0.931858	2.33275	0.126678	0.430909	NA	Z
ENSGALG00000053045	1.60111	1.40153	0.782208	3.30738	0.0689694	0.311321	NA	9
ENSGALG00000007543	96.0101	1.39765	0.613913	5.31798	0.0211065	0.156913	APCDD1L	20
ENSGALG00000028041	1.05971	1.39745	0.955859	2.20497	0.137566	0.448891	NA	4
ENSGALG00000017849	1.06465	1.39742	0.950332	2.22867	0.13547	0.445467	SNORD14	24
ENSGALG00000010874	1.07872	1.39586	1.07468	1.72899	0.18854	0.523422	UNC79	5
ENSGALG00000010122	5.64969	1.39436	0.422347	11.229	0.000805298	0.015961	SH2D4A	4
ENSGALG00000009594	52.1869	1.39386	0.212069	44.2751	2.85328855172886e-11	6.17762000296243e-09	RARRES1	9
ENSGALG00000017715	28.0342	1.3904	0.488092	8.31747	0.00392657	0.050688	TINAGL1	23
ENSGALG00000034507	4.9613	1.38942	0.442173	10.1577	0.00143701	0.0246966	CHST2	9
ENSGALG00000027287	1.96531	1.38596	0.713323	3.87438	0.0490284	0.258377	HK3	13
ENSGALG00000003550	2.11991	1.38349	0.762198	3.38752	0.0656915	0.302946	ARHGAP40	20
ENSGALG00000054594	4.07031	1.38322	0.651924	4.60503	0.0318783	0.202055	NA	26
ENSGALG00000032882	0.881922	1.38244	1.21136	1.33359	0.248167	0.596382	EVA1C	1
ENSGALG00000012941	1.04811	1.38178	0.998922	1.97542	0.159873	0.482835	NA	2
ENSGALG00000011355	5.26291	1.37973	0.524536	7.11752	0.00763341	0.0811403	WNT10A	7
ENSGALG00000027353	144.158	1.37186	0.596091	5.43667	0.0197182	0.149818	C10orf71	6
ENSGALG00000011469	32.2642	1.36933	0.77439	3.20707	0.0733205	0.323738	IGFBP2	7
ENSGALG00000009485	1.38796	1.36571	0.814437	2.89866	0.0886531	0.358828	IMMP2L	1
ENSGALG00000030809	2.81047	1.36474	0.57781	5.73503	0.0166298	0.135285	NA	3
ENSGALG00000006572	1.91544	1.36436	0.747471	3.42948	0.0640422	0.298428	TNNT3	5
ENSGALG00000046313	2.43885	1.35903	0.879111	2.45398	0.117227	0.414409	DNASE1L2	14
ENSGALG00000052994	1.39579	1.35878	0.819039	2.83201	0.0924024	0.365244	NA	27
ENSGALG00000008148	6.11643	1.35431	0.436506	9.86381	0.00168561	0.027616	MYBPC3	5
ENSGALG00000047826	2.12849	1.35228	0.956107	2.0399	0.15322	0.474297	NA	6
ENSGALG00000047033	0.884292	1.3521	1.01969	1.80275	0.179381	0.509541	NA	10
ENSGALG00000051176	0.868796	1.34969	0.997354	1.88347	0.16994	0.49613	NA	2
ENSGALG00000035185	0.888616	1.3477	1.12302	1.47108	0.225176	0.571103	NA	19
ENSGALG00000039983	19.3332	1.34747	0.271017	25.3084	4.88583670445907e-07	3.86513530575188e-05	EEPD1	2
ENSGALG00000017819	0.859623	1.34406	1.08998	1.56403	0.211077	0.552193	SNORA71	10
ENSGALG00000006973	1.20051	1.34385	0.977193	1.94092	0.163568	0.488288	SH2D6	6
ENSGALG00000008185	12.5446	1.34343	0.415289	10.7039	0.00106913	0.019811	AOX1	7
ENSGALG00000052016	1.37749	1.34268	0.889465	2.34656	0.125559	0.429709	ADRA2B	22
ENSGALG00000006982	42.4498	1.34171	0.345108	15.4811	8.33361370410758e-05	0.00258405	EEF2K	14
ENSGALG00000000402	697.869	1.34085	0.430959	9.94055	0.00161677	0.026818	LOXL2	22
ENSGALG00000000184	0.546117	1.33988	1.61532	0.753293	0.385435	NA	SLC27A6	Z
ENSGALG00000052330	0.414399	1.33815	1.86984	0.666463	0.414288	NA	NA	32
ENSGALG00000055140	0.415073	1.33814	1.86933	0.664934	0.414824	NA	NA	9
ENSGALG00000054835	0.415111	1.33769	1.83329	0.687946	0.406864	NA	NA	5
ENSGALG00000006473	0.414369	1.3366	1.86949	0.664384	0.415016	NA	PLXNA4	1
ENSGALG00000032108	2.24157	1.33356	0.710321	3.62264	0.0569982	0.28058	TMEM136-1	24
ENSGALG00000002371	39.7769	1.33309	0.209698	41.3592	1.26673154469163e-10	2.44261468641242e-08	RUSC2	Z
ENSGALG00000037889	0.409975	1.33238	1.55551	0.924573	0.336277	NA	PTPRT	20
ENSGALG00000032681	11.116	1.33212	0.43733	9.48148	0.00207557	0.0319783	SYTL2	1
ENSGALG00000048251	0.550366	1.33186	1.38444	0.96919	0.324882	NA	NA	2
ENSGALG00000052406	0.412646	1.33182	1.55385	0.917886	0.338031	NA	NA	KZ626838.1
ENSGALG00000053385	0.416484	1.33175	1.55168	0.909482	0.340252	NA	NA	11
ENSGALG00000029834	0.851468	1.33138	1.17023	1.33257	0.248349	0.596511	AIF1L	17
ENSGALG00000040993	103.655	1.33127	0.503268	7.18162	0.0073654	0.0789716	BAMBI	2
ENSGALG00000007796	0.54744	1.33034	1.35266	1.0175	0.313113	NA	BCAS1	20
ENSGALG00000003816	0.405601	1.32816	2.29463	0.466866	0.494432	NA	NT5C1A	23
ENSGALG00000008141	2.56896	1.3262	0.844202	2.52356	0.112157	0.405665	NA	4
ENSGALG00000037052	2.42011	1.32556	0.702336	3.64495	0.0562395	0.279141	NA	23
ENSGALG00000016651	6.94437	1.32531	0.477914	7.87089	0.00502369	0.0599009	NA	3
ENSGALG00000031527	7.17583	1.32331	0.433102	9.57291	0.0019747	0.0308869	ARL8BL	1
ENSGALG00000054377	0.543923	1.32082	1.38368	0.962295	0.326609	NA	NA	KZ626834.1
ENSGALG00000026928	8.56327	1.32081	0.360462	13.7751	0.000206048	0.00545673	NA	Z
ENSGALG00000000521	3.30008	1.32023	0.583706	5.23215	0.0221731	0.162204	SPIRE2	11
ENSGALG00000002637	0.544581	1.31926	1.35057	0.999877	0.31734	NA	RBP7	21
ENSGALG00000048514	0.409039	1.31749	1.55221	0.901213	0.342457	NA	NA	8
ENSGALG00000048089	0.407259	1.31711	1.55313	0.904467	0.341587	NA	NA	7
ENSGALG00000000249	0.544774	1.31675	1.34985	0.994172	0.318725	NA	GH	27
ENSGALG00000037545	0.410575	1.31657	1.55109	0.896426	0.343742	NA	GRIP2	12
ENSGALG00000054943	0.407512	1.31327	1.55201	0.897669	0.343407	NA	NA	14
ENSGALG00000047047	0.409303	1.31313	1.55094	0.893511	0.344528	NA	NA	5
ENSGALG00000025689	1.19879	1.31154	0.879668	2.28064	0.130998	0.437922	SNORD125	15
ENSGALG00000007720	0.53985	1.30939	1.34942	0.990471	0.319627	NA	AIFM3	15
ENSGALG00000039269	7.87637	1.30925	0.343673	14.8813	0.000114491	0.00333239	RNF213	18
ENSGALG00000038433	25.8678	1.30884	0.462322	8.20953	0.00416709	0.0527989	SPON2	4
ENSGALG00000047503	0.406938	1.3087	1.37409	1.09297	0.295815	NA	NA	1
ENSGALG00000043245	0.534769	1.30607	1.35016	0.996984	0.318041	NA	NA	8
ENSGALG00000005503	4.72992	1.30598	1.10617	1.42609	0.232403	0.57862	WFDC1	11
ENSGALG00000021025	0.54347	1.30584	1.34733	0.972912	0.323955	NA	NA	20
ENSGALG00000030614	0.406232	1.30371	1.55027	0.884126	0.347074	NA	ADH1C	4
ENSGALG00000013782	6.53524	1.30279	0.576969	5.20433	0.0225307	0.163278	CDH7	2
ENSGALG00000035007	4.29968	1.30221	0.715322	3.38184	0.0659184	0.303431	USP35	1
ENSGALG00000050965	0.401322	1.29951	1.55207	0.887848	0.346061	NA	NA	18
ENSGALG00000035879	2.7306	1.29939	0.562338	5.47784	0.019259	0.147716	ITGA7	33
ENSGALG00000001533	0.536101	1.29937	1.16331	1.2721	0.259373	NA	NA	11
ENSGALG00000023581	1.88115	1.29902	0.674564	3.79963	0.051264	0.265217	UTS2R	18
ENSGALG00000007570	0.403041	1.29822	1.37346	1.07982	0.298738	NA	NA	4
ENSGALG00000054527	0.405374	1.29822	1.3725	1.07543	0.299722	NA	NA	11
ENSGALG00000050680	0.403059	1.29749	1.3733	1.07822	0.299095	NA	NA	6
ENSGALG00000025448	0.401453	1.29739	1.37395	1.08113	0.298445	NA	gga-mir-1463	5
ENSGALG00000041233	0.404681	1.29738	1.3726	1.07508	0.299802	NA	NA	2
ENSGALG00000051639	0.403272	1.29708	1.37312	1.07701	0.299367	NA	ANKRD61	14
ENSGALG00000053412	0.400949	1.29697	1.37407	1.08129	0.298408	NA	NA	31
ENSGALG00000012577	0.401419	1.29697	1.37387	1.08037	0.298615	NA	FRMD3	Z
ENSGALG00000039754	0.404208	1.29697	1.37271	1.07512	0.299793	NA	NA	2
ENSGALG00000038728	2.22022	1.2964	0.694834	3.55894	0.0592256	0.286741	NA	4
ENSGALG00000008998	1.52367	1.29607	0.769883	2.90887	0.0880938	0.357507	FAM179A	3
ENSGALG00000010859	1.18472	1.29339	1.00102	1.71351	0.190531	0.526144	EPGN	4
ENSGALG00000037894	0.405231	1.29305	1.82937	0.648645	0.420597	NA	NA	3
ENSGALG00000054153	0.399936	1.29305	1.37367	1.07574	0.299653	NA	NA	5
ENSGALG00000053665	0.399671	1.29305	1.37378	1.07624	0.29954	NA	NA	1
ENSGALG00000017875	0.399804	1.2929	1.83367	0.660315	0.416449	NA	NA	8
ENSGALG00000009446	0.40419	1.29224	1.54853	0.86969	0.351041	NA	LSMEM1	1
ENSGALG00000030917	0.529727	1.29207	1.23427	1.14241	0.285144	NA	CCDC65	33
ENSGALG00000026736	0.396955	1.29133	1.55257	0.883786	0.347167	NA	OGN	12
ENSGALG00000054738	0.532723	1.29114	1.23336	1.13253	0.287237	NA	NA	18
ENSGALG00000040869	0.400103	1.29044	1.55047	0.875497	0.349438	NA	NA	15
ENSGALG00000001256	0.402424	1.28892	1.86713	0.626562	0.428619	NA	NLRC5	11
ENSGALG00000052891	0.532167	1.28741	1.2327	1.12485	0.288877	NA	NA	Z
ENSGALG00000014847	4.26493	1.28449	0.761851	2.91528	0.0877443	0.357496	MYOM1	2
ENSGALG00000035927	37.5178	1.28357	0.23348	30.9143	2.69678510908652e-08	2.99829054335466e-06	ST8SIA5	Z
ENSGALG00000046797	0.528233	1.28226	1.56194	0.736591	0.390755	NA	NA	1
ENSGALG00000032066	0.399304	1.28185	1.3716	1.05526	0.304299	NA	NA	Z
ENSGALG00000047011	0.396813	1.2807	1.37241	1.05788	0.3037	NA	NA	20
ENSGALG00000005752	0.528109	1.27987	1.23206	1.11552	0.290884	NA	ABCA4	8
ENSGALG00000054655	0.398893	1.2789	1.54824	0.858954	0.354032	NA	NA	Z
ENSGALG00000032628	1.03313	1.27835	1.21445	1.12695	0.288427	0.634262	SRCIN1	27
ENSGALG00000040680	0.53068	1.27819	1.52375	0.753575	0.385347	NA	NA	1
ENSGALG00000048291	0.394954	1.27773	1.55029	0.865481	0.352209	NA	NA	3
ENSGALG00000029375	0.394879	1.27747	1.55027	0.865228	0.35228	NA	NA	8
ENSGALG00000031720	1.0156	1.27714	1.08466	1.41443	0.234322	0.581495	LGI1	6
ENSGALG00000031196	0.400001	1.27603	1.82911	0.637132	0.424751	NA	NA	3
ENSGALG00000036043	29.1883	1.27539	0.208256	38.3334	5.96345048907303e-10	9.94526249806085e-08	TBX3	15
ENSGALG00000040434	23.6163	1.27436	0.421231	9.36459	0.00221217	0.0330114	NA	27
ENSGALG00000051250	0.393209	1.27149	1.54976	0.859095	0.353992	NA	NA	5
ENSGALG00000001038	51.3935	1.27087	0.348668	13.6112	0.000224837	0.00583945	MAN1C1	23
ENSGALG00000045809	0.393579	1.26872	1.86932	0.619459	0.431248	NA	NA	6
ENSGALG00000032567	0.683362	1.26667	1.36946	0.846836	0.357449	NA	SPINK6	13
ENSGALG00000039628	0.674534	1.26644	1.41532	0.820702	0.364975	NA	AFAP1L1	13
ENSGALG00000010156	0.682942	1.2664	1.36949	0.847423	0.357282	NA	DOCK8	Z
ENSGALG00000002046	0.526783	1.26607	1.60582	0.67298	0.412014	NA	NA	6
ENSGALG00000048781	1.02961	1.26549	1.1337	1.2672	0.260292	0.607736	NA	3
ENSGALG00000052924	1.68757	1.265	0.802384	2.53609	0.11127	0.403863	DPF1	25
ENSGALG00000014751	74.003	1.26456	0.229447	31.1057	2.4435386557477e-08	2.74142823187112e-06	ADAMTS6	Z
ENSGALG00000034722	17.0617	1.26427	0.30773	17.2351	3.30283046042616e-05	0.00124649	TLR2A	4
ENSGALG00000008759	0.679995	1.26241	1.36912	0.847068	0.357383	NA	LAMP3	9
ENSGALG00000047672	4.59175	1.26138	0.615558	4.28299	0.0384957	0.222518	NA	25
ENSGALG00000016292	0.520977	1.26044	1.37616	0.893298	0.344585	NA	NA	3
ENSGALG00000017868	0.518392	1.26041	1.37701	0.900728	0.342587	NA	SNORA19	6
ENSGALG00000030493	0.680141	1.25948	1.21719	1.06223	0.302708	NA	ENTPD3	2
ENSGALG00000029432	0.679517	1.25877	1.36821	0.839716	0.359478	NA	NA	9
ENSGALG00000046975	0.390875	1.25873	1.54795	0.843252	0.358468	NA	NA	3
ENSGALG00000043302	0.392761	1.25863	1.54678	0.838966	0.359693	NA	LAT2	19
ENSGALG00000036040	0.390742	1.2586	1.548	0.843326	0.358447	NA	NA	23
ENSGALG00000052385	0.390475	1.25859	1.54816	0.843932	0.358275	NA	NA	32
ENSGALG00000034077	3.87027	1.25189	0.727678	3.01886	0.0823011	0.344999	KCNK5	3
ENSGALG00000005956	1.34283	1.25083	0.830311	2.31764	0.127914	0.432964	NA	6
ENSGALG00000007530	0.675911	1.25018	1.36672	0.83025	0.3622	NA	NA	4
ENSGALG00000004306	0.669928	1.24814	1.36768	0.843246	0.35847	NA	SYT12	5
ENSGALG00000009725	0.991767	1.24746	1.01147	1.55747	0.212037	0.553691	SCG5	5
ENSGALG00000053479	0.278279	1.24653	3.10042	0.294862	0.587122	NA	NA	15
ENSGALG00000009935	0.278687	1.24653	3.09937	0.294604	0.587285	NA	NA	27
ENSGALG00000052810	0.279697	1.24652	3.09838	0.298393	0.584891	NA	NA	KZ626839.1
ENSGALG00000016221	1.00971	1.24545	1.00459	1.56785	0.21052	0.551406	EFHC2	1
ENSGALG00000047585	0.667261	1.2438	1.21542	1.05426	0.304528	NA	NA	5
ENSGALG00000023454	0.670649	1.24372	1.21473	1.04477	0.306714	NA	C9ORF152	2
ENSGALG00000049600	0.388526	1.24369	1.86741	0.597993	0.439345	NA	NA	3
ENSGALG00000048962	0.387246	1.24367	1.86846	0.600625	0.43834	NA	NA	3
ENSGALG00000010812	0.666534	1.24227	1.13875	1.19116	0.275095	NA	RYR2	3
ENSGALG00000054272	0.672834	1.24201	1.08833	1.28277	0.257385	NA	NA	14
ENSGALG00000015721	5.11191	1.24163	0.569541	4.86354	0.02743	0.183225	SVEP1	Z
ENSGALG00000000761	128.906	1.24145	0.477363	6.94404	0.0084099	0.0862731	TSKU	1
ENSGALG00000046794	0.661265	1.24054	1.21573	1.0622	0.302713	NA	NA	16
ENSGALG00000049177	0.275527	1.2393	2.3647	0.482827	0.487144	NA	NA	8
ENSGALG00000005404	0.27759	1.23925	2.3614	0.481771	0.487621	NA	LRTM1	12
ENSGALG00000052771	0.27759	1.23925	2.3614	0.481771	0.487621	NA	NA	11
ENSGALG00000016646	0.278017	1.23924	2.36088	0.482968	0.487081	NA	NA	3
ENSGALG00000048720	0.278655	1.23922	2.35921	0.479665	0.488574	NA	NA	14
ENSGALG00000054647	0.279442	1.23922	2.35911	0.483045	0.487046	NA	NA	7
ENSGALG00000021567	0.279537	1.23922	2.35894	0.482972	0.487079	NA	EPHA8	21
ENSGALG00000016740	0.27925	1.23921	2.35852	0.480507	0.488193	NA	OCA2	1
ENSGALG00000007412	3.99251	1.23809	0.759254	2.7271	0.0986584	0.376286	MPZL2	24
ENSGALG00000005951	0.392163	1.23746	2.33243	0.388632	0.533019	NA	VPS29L	15
ENSGALG00000000703	30.2218	1.23746	0.424842	8.6865	0.00320575	0.0437635	SLC45A3	26
ENSGALG00000042422	0.668143	1.23662	1.13728	1.17071	0.279256	NA	GLI1	33
ENSGALG00000052782	0.660923	1.23133	1.08791	1.27389	0.259039	NA	NA	2
ENSGALG00000008763	0.275934	1.23108	1.89734	0.694582	0.40461	NA	SSX2IP	8
ENSGALG00000014835	0.279096	1.23099	1.89341	0.692477	0.405323	NA	C7	Z
ENSGALG00000042538	4.63192	1.2305	0.488944	6.478	0.0109218	0.103259	BAIAP2	18
ENSGALG00000051202	1.48664	1.22769	0.94032	1.73693	0.187528	0.522413	NA	1
ENSGALG00000050116	0.660426	1.22454	1.24022	0.976864	0.322974	NA	NA	18
ENSGALG00000052865	0.659768	1.22347	1.24007	0.975477	0.323318	NA	NA	30
ENSGALG00000053878	4.43559	1.22239	0.496164	6.2061	0.0127311	0.113744	NA	Z
ENSGALG00000028673	0.652602	1.22113	1.36464	0.830819	0.362036	NA	MARCHF3	Z
ENSGALG00000044598	0.274344	1.2185	2.36035	0.464116	0.495707	NA	Y-LEC1	16
ENSGALG00000028327	6.26794	1.21786	0.443497	7.68279	0.00557499	0.0642504	NA	5
ENSGALG00000053584	0.271592	1.2157	1.89622	0.676285	0.410869	NA	NA	W
ENSGALG00000051148	0.274625	1.21567	1.89231	0.673455	0.41185	NA	NA	28
ENSGALG00000053841	0.275034	1.21567	1.89179	0.673206	0.411936	NA	NA	W
ENSGALG00000014930	42.738	1.21426	0.282036	18.956	1.33767810025367e-05	0.000598126	ENC1	Z
ENSGALG00000015439	69.8605	1.21186	0.23426	27.3797	1.67175843272682e-07	1.51699785428541e-05	SLC44A1	Z
ENSGALG00000040113	1.00103	1.21182	1.2868	0.905095	0.341419	0.683107	SFT2D3	9
ENSGALG00000013535	2.13948	1.21102	0.655499	3.48134	0.0620645	0.293238	CYP4V2	4
ENSGALG00000040521	2.78822	1.21006	0.823526	2.20004	0.138007	0.449511	HOXA2	2
ENSGALG00000003433	0.267342	1.20742	2.36976	0.450487	0.502104	NA	DPEP2	11
ENSGALG00000044307	0.267498	1.20742	2.36944	0.45178	0.501491	NA	NA	5
ENSGALG00000053390	0.267498	1.20742	2.36944	0.45178	0.501491	NA	NA	17
ENSGALG00000026488	0.270945	1.20741	2.3632	0.450297	0.502194	NA	SNORD42	19
ENSGALG00000007892	1.79625	1.20705	0.696673	3.06418	0.0800355	0.339073	SPAG6	2
ENSGALG00000039480	0.271276	1.20657	2.36276	0.458243	0.498446	NA	NA	16
ENSGALG00000052616	0.273499	1.20656	2.35903	0.4594	0.497904	NA	NA	5
ENSGALG00000029175	44.1369	1.20646	0.438957	7.74192	0.00539533	0.062855	EFNB2	1
ENSGALG00000019555	0.270305	1.20632	2.36481	0.462954	0.496246	NA	SERPINB1	2
ENSGALG00000040065	0.269616	1.20562	1.89586	0.667443	0.413944	NA	NA	19
ENSGALG00000010293	0.269776	1.20562	1.89571	0.668237	0.413667	NA	RBP	8
ENSGALG00000025501	0.272107	1.20561	1.89284	0.668342	0.41363	NA	gga-mir-1705	17
ENSGALG00000049537	0.272107	1.20561	1.89284	0.668342	0.41363	NA	gga-mir-363	4
ENSGALG00000048497	0.272904	1.20561	1.89165	0.665399	0.41466	NA	NA	5
ENSGALG00000052841	0.272969	1.20561	1.89163	0.666248	0.414363	NA	NA	2
ENSGALG00000006323	0.269502	1.20541	1.89601	0.668223	0.413672	NA	LECT2	13
ENSGALG00000040504	0.270145	1.20541	1.89529	0.669391	0.413264	NA	GGT5	15
ENSGALG00000054379	0.271255	1.2054	1.89369	0.666214	0.414375	NA	TSPAN32	5
ENSGALG00000006025	15.6269	1.20376	0.489628	6.17856	0.0129308	0.115136	XIRP1	2
ENSGALG00000041752	2.62719	1.20361	0.860415	2.00417	0.156867	0.479383	CD164L2	23
ENSGALG00000015057	2.32368	1.20292	0.92956	1.70443	0.19171	0.527394	DDO	3
ENSGALG00000053205	0.266883	1.20045	3.12275	0.261469	0.609113	NA	NA	5
ENSGALG00000027320	1.80169	1.19985	0.7258	2.78688	0.0950389	0.369293	NA	2
ENSGALG00000047002	0.650038	1.19891	1.35908	0.787054	0.374992	NA	NA	1
ENSGALG00000035589	0.269034	1.19856	1.89426	0.647029	0.421177	NA	NA	19
ENSGALG00000051951	0.267891	1.19856	1.89574	0.647703	0.420935	NA	NA	KZ626833.1
ENSGALG00000052072	0.267782	1.19856	1.89588	0.647768	0.420912	NA	NA	2
ENSGALG00000004742	0.265682	1.19856	1.89864	0.648121	0.420785	NA	BMP15	4
ENSGALG00000033171	0.265445	1.19856	1.89895	0.648269	0.420732	NA	TGM4	2
ENSGALG00000025551	0.268996	1.1984	1.89427	0.646854	0.42124	NA	gga-mir-1684b	4
ENSGALG00000007744	0.268964	1.1984	1.89435	0.644313	0.422153	NA	CASS4	20
ENSGALG00000001490	0.268932	1.1984	1.89437	0.645966	0.421559	NA	KCNJ13	9
ENSGALG00000024621	0.265488	1.19839	1.89888	0.646393	0.421405	NA	SNORD72	Z
ENSGALG00000048389	0.265488	1.19839	1.89888	0.646393	0.421405	NA	NA	7
ENSGALG00000041921	4.11719	1.19795	0.514142	5.52417	0.0187555	0.145482	CWH43	4
ENSGALG00000017040	1.14531	1.19602	1.10616	1.19075	0.275179	0.622403	NA	1
ENSGALG00000027422	0.261466	1.19303	2.37906	0.426378	0.513771	NA	gga-mir-125b-1	24
ENSGALG00000010299	0.261553	1.19288	2.37884	0.426162	0.513878	NA	RSPH9	3
ENSGALG00000007862	1.15242	1.19189	0.912766	1.73384	0.187921	0.523153	CNTN3	12
ENSGALG00000028115	0.267021	1.19034	1.89477	0.637675	0.424554	NA	SFN	23
ENSGALG00000017902	0.265877	1.19033	1.89626	0.638336	0.424314	NA	U2	Z
ENSGALG00000044630	0.265223	1.19033	1.89715	0.63709	0.424766	NA	NA	KZ626819.1
ENSGALG00000017166	0.263751	1.19032	1.89904	0.640542	0.423515	NA	RAB39A	1
ENSGALG00000047176	0.267218	1.18899	2.3654	0.436371	0.508879	NA	NA	3
ENSGALG00000027986	0.267185	1.18899	2.36551	0.434247	0.509912	NA	NIPAL1	4
ENSGALG00000047437	0.266777	1.18899	2.36626	0.434498	0.50979	NA	NA	13
ENSGALG00000053106	0.265701	1.18898	2.36818	0.437305	0.508426	NA	FAM181B	1
ENSGALG00000020656	0.265541	1.18898	2.36849	0.436625	0.508756	NA	PRLHR	6
ENSGALG00000014695	0.266797	1.1886	2.36613	0.43415	0.50996	NA	CLCN1	1
ENSGALG00000009092	41.1055	1.18833	0.422424	8.10754	0.00440815	0.054823	STON1	3
ENSGALG00000013818	4.71944	1.18814	0.536654	4.9907	0.0254839	0.175893	CITED2	3
ENSGALG00000006728	1.77608	1.18806	0.744885	2.60117	0.106785	0.394695	SLC5A1	15
ENSGALG00000049477	1.45694	1.18792	0.786216	2.33031	0.126876	0.431345	NA	1
ENSGALG00000010875	12.3117	1.18705	0.443396	7.31137	0.00685196	0.0749645	ITGB8	2
ENSGALG00000054806	0.262805	1.18703	1.90209	0.614764	0.433	NA	NA	AADN05001419.1
ENSGALG00000016557	0.261288	1.18702	1.90411	0.615628	0.432677	NA	BMX	1
ENSGALG00000042484	0.261288	1.18702	1.90411	0.615628	0.432677	NA	NA	1
ENSGALG00000000775	5.85995	1.18579	0.503292	5.65419	0.0174137	0.139366	CTSS	25
ENSGALG00000006854	0.263176	1.18523	2.37461	0.416653	0.518612	NA	NEURL2	20
ENSGALG00000016687	0.263176	1.18523	2.37461	0.416653	0.518612	NA	P2RY8	1
ENSGALG00000051027	0.263176	1.18523	2.37461	0.416653	0.518612	NA	NA	2
ENSGALG00000048017	0.261624	1.18522	2.37787	0.417417	0.518229	NA	NA	4
ENSGALG00000028402	0.26125	1.18522	2.37857	0.417629	0.518122	NA	NA	5
ENSGALG00000029035	0.26125	1.18522	2.37857	0.417629	0.518122	NA	NA	Z
ENSGALG00000053404	0.26125	1.18522	2.37857	0.417629	0.518122	NA	NA	31
ENSGALG00000053208	0.2597	1.18521	2.38145	0.418503	0.517685	NA	NA	3
ENSGALG00000043053	1.4644	1.18278	0.914488	1.70612	0.19149	0.527394	DAO	15
ENSGALG00000007963	17.0353	1.18211	0.452043	6.98599	0.00821502	0.0848188	NFATC2	20
ENSGALG00000036466	166.102	1.18208	0.49697	5.81039	0.0159318	0.131691	NA	2
ENSGALG00000003295	108.108	1.18161	0.16124	54.8963	1.27061672500163e-13	3.64667000075469e-11	ADAMTS12	Z
ENSGALG00000032974	192.085	1.18029	0.443221	7.28274	0.00696202	0.0757657	ADAMTS2	13
ENSGALG00000038238	0.823661	1.18002	1.26086	0.88869	0.345833	NA	NA	4
ENSGALG00000016276	23.7163	1.17991	0.522769	5.23022	0.0221977	0.162221	KHDRBS2	3
ENSGALG00000037332	18.4574	1.17863	0.471769	6.40131	0.0114036	0.106293	IGFBP7	4
ENSGALG00000037717	13.0189	1.17786	0.449837	6.99569	0.00817063	0.0846081	NA	18
ENSGALG00000041298	3.2508	1.17774	0.600777	3.92106	0.0476849	0.253983	NA	14
ENSGALG00000002335	3.1094	1.17774	0.62567	3.60247	0.0576937	0.282763	DOCK3	12
ENSGALG00000054834	2.58157	1.17571	0.578596	4.2127	0.0401224	0.228601	NA	1
ENSGALG00000007864	1.14158	1.17533	0.864047	1.88322	0.169968	0.49613	ARMC3	2
ENSGALG00000002957	0.812079	1.17242	1.12728	1.09916	0.294451	NA	NA	11
ENSGALG00000051755	0.806947	1.1723	1.16226	1.03498	0.308992	NA	NA	6
ENSGALG00000008752	1.95375	1.17224	0.664664	3.16367	0.0752939	0.327645	NA	5
ENSGALG00000050843	1.13613	1.17124	0.908399	1.69265	0.193252	0.529602	NA	5
ENSGALG00000051896	1.12522	1.17056	0.852255	1.92401	0.165416	0.48966	NA	8
ENSGALG00000009805	1.11785	1.16835	0.89709	1.73266	0.188071	0.523334	PPM1H	1
ENSGALG00000001371	11.9801	1.16801	0.778011	2.30738	0.128761	0.434709	HS3ST3A1	18
ENSGALG00000010943	0.805861	1.1653	1.04685	1.26008	0.261636	NA	NA	7
ENSGALG00000049500	0.816442	1.16503	1.1283	1.08226	0.298192	NA	NA	30
ENSGALG00000025938	1.94038	1.16092	0.652356	3.22274	0.0726218	0.321861	KIAA0513	11
ENSGALG00000009431	1.59313	1.15963	0.753711	2.41153	0.120444	0.42072	PLEKHD1	5
ENSGALG00000003345	1.11825	1.15903	0.959656	1.48995	0.222224	0.566906	NA	27
ENSGALG00000007333	0.801088	1.15889	1.09967	1.13039	0.287691	NA	UBAP1L	10
ENSGALG00000037316	1.13408	1.15779	1.08357	1.16318	0.280807	0.627393	OCLN	28
ENSGALG00000047141	1.10098	1.15708	1.11583	1.10388	0.293416	0.638633	NA	3
ENSGALG00000049408	2.40597	1.15688	0.598644	3.79921	0.0512769	0.265217	HIST1H2B8	1
ENSGALG00000005849	111.588	1.15448	0.635152	3.39305	0.0654719	0.302391	PPDPF	20
ENSGALG00000042534	157.894	1.15343	0.495655	5.5612	0.0183628	0.14406	NFATC1	2
ENSGALG00000015075	4.99534	1.15229	0.583749	3.96649	0.0464144	0.249715	B3GAT1L	1
ENSGALG00000013356	14.6501	1.15144	0.362568	10.2743	0.00134899	0.0234809	IKBKE	26
ENSGALG00000014923	21.4504	1.15078	0.192555	36.3461	1.65205313395099e-09	2.37069624721967e-07	ARHGEF28	Z
ENSGALG00000036412	1.09995	1.14984	1.19837	0.945319	0.330914	0.675568	TMEM108	2
ENSGALG00000009400	1.11779	1.1471	1.09716	1.11709	0.290546	0.63592	SLC8A3	5
ENSGALG00000052396	14.9539	1.14585	0.376563	9.43354	0.00213053	0.0324203	NA	5
ENSGALG00000006325	26.218	1.14522	0.189079	37.3199	1.00257679000419e-09	1.54660002068021e-07	NA	12
ENSGALG00000003203	0.796178	1.14469	1.25124	0.853358	0.355604	NA	NA	12
ENSGALG00000008439	0.79816	1.14403	1.12302	1.05654	0.304006	NA	CD36	1
ENSGALG00000008465	4.44884	1.1421	0.709543	2.65455	0.103254	0.386491	SORCS1	6
ENSGALG00000016485	129.437	1.14186	0.247823	21.7623	3.08603835871847e-06	0.000173903	RHOB	3
ENSGALG00000003833	6.97148	1.14042	0.435471	6.99323	0.00818184	0.0846371	CACNA1E	8
ENSGALG00000052619	8.44191	1.14006	0.328587	12.2513	0.000464926	0.0104511	NA	23
ENSGALG00000016125	1.28916	1.13941	0.945485	1.47363	0.224774	0.570652	LCA5L	1
ENSGALG00000039326	4.31582	1.13902	0.538496	4.54632	0.0329895	0.205826	HSBP1L1	2
ENSGALG00000017046	1079.95	1.13846	0.505957	5.20222	0.0225581	0.163278	POSTN	1
ENSGALG00000022622	8.08283	1.13836	0.599986	3.6773	0.0551581	0.275813	HOXA4	2
ENSGALG00000025778	5.59768	1.13666	0.504149	5.17935	0.0228569	0.164805	SIRPA	20
ENSGALG00000036497	18.094	1.13613	0.269151	18.1156	2.07894105802281e-05	0.000858067	SOX4	2
ENSGALG00000045037	1.7672	1.13481	0.843126	1.83812	0.175171	0.503443	CYP2W1	14
ENSGALG00000051549	0.795495	1.13459	1.12218	1.0411	0.307565	NA	NA	19
ENSGALG00000034684	3.04709	1.13341	0.6831	2.79664	0.0944622	0.369074	NA	3
ENSGALG00000021304	0.78723	1.13193	1.04296	1.2018	0.272961	NA	RANBP3L	Z
ENSGALG00000003015	137.243	1.13106	0.35193	10.6006	0.00113049	0.0206434	SERPINF1	19
ENSGALG00000006919	3.32795	1.13074	0.522796	4.75746	0.0291715	0.191187	POF1B	4
ENSGALG00000038652	72.2598	1.12973	0.156781	52.9216	3.47127156198517e-13	9.31281790140412e-11	NA	3
ENSGALG00000007174	12.3296	1.12901	0.451876	6.38918	0.0114818	0.106615	TNFSF15	17
ENSGALG00000043118	291.598	1.12783	0.407522	7.86652	0.00503584	0.0599878	ATP10A	1
ENSGALG00000036847	8.46592	1.12703	0.506158	5.04944	0.0246339	0.172401	PLAC9	6
ENSGALG00000033790	22.9862	1.12566	0.44329	6.59304	0.0102378	0.0988616	MAN2A2	10
ENSGALG00000011740	1.75058	1.12416	0.774524	2.13845	0.143647	0.458074	MGP	1
ENSGALG00000046953	3.80151	1.1228	0.472902	5.72785	0.0166979	0.135482	NA	Z
ENSGALG00000037206	7.95459	1.12277	0.394782	8.21486	0.00415486	0.052718	ST7	1
ENSGALG00000006388	27.3266	1.12272	0.348201	10.6207	0.0011183	0.0206186	IL16	10
ENSGALG00000023844	7.12849	1.12268	0.369877	9.36726	0.00220895	0.0330114	NA	20
ENSGALG00000027960	0.783189	1.12121	1.14346	0.982816	0.321505	NA	GRPR	1
ENSGALG00000033256	56.828	1.1181	0.288496	15.3714	8.831578315922e-05	0.00269778	PCSK5	Z
ENSGALG00000045940	0.802705	1.11796	1.25385	0.808311	0.36862	NA	NA	3
ENSGALG00000034806	1.89795	1.11578	0.93592	1.44474	0.229374	0.575347	NA	2
ENSGALG00000008411	1.25674	1.11526	0.980908	1.31757	0.251029	0.599085	GHRL	12
ENSGALG00000049461	6.28968	1.11291	0.395173	8.0725	0.0044942	0.0555741	BG8	16
ENSGALG00000016001	7.79334	1.11158	0.4239	6.98988	0.00819719	0.0847249	LZTS3	4
ENSGALG00000008043	15.1197	1.10963	0.26057	18.4346	1.75839438555869e-05	0.000748288	CORO2B	10
ENSGALG00000027240	1.25963	1.1068	0.906412	1.51716	0.21805	0.561786	TSPAN13	2
ENSGALG00000016844	3.61328	1.10418	0.573067	3.7728	0.0520923	0.267863	RAB20	1
ENSGALG00000038688	4.78993	1.10413	0.827371	1.8154	0.177862	0.507072	ADAMTS17	10
ENSGALG00000055100	0.964039	1.10399	1.24826	0.79211	0.373463	0.711507	NA	3
ENSGALG00000001472	193.862	1.10277	0.332877	11.265	0.000789835	0.0157469	JAM3	24
ENSGALG00000036725	0.936601	1.0999	1.13814	0.94918	0.329928	0.67456	ASCL3	5
ENSGALG00000012236	2.36488	1.09172	0.652005	2.84062	0.0919085	0.364687	DMC1	1
ENSGALG00000048102	0.94745	1.09131	1.01471	1.17158	0.279077	0.626222	NA	4
ENSGALG00000005657	31.2528	1.09048	0.438257	6.33555	0.0118342	0.108665	CRHR2	2
ENSGALG00000052796	32.5588	1.09018	0.176036	38.9741	4.29463058455972e-10	7.57143372057878e-08	NA	Z
ENSGALG00000036582	0.934882	1.09017	1.01167	1.17837	0.277688	0.625175	NA	14
ENSGALG00000006805	48.8747	1.09016	0.825859	1.78874	0.18108	0.512312	PLSCR1	9
ENSGALG00000006715	42.671	1.08932	0.208352	27.8651	1.30073513680811e-07	1.21608881237492e-05	OAF	24
ENSGALG00000034346	12.0312	1.08777	0.438388	6.27221	0.0122646	0.111158	RDH10	2
ENSGALG00000017189	0.941843	1.08696	0.969669	1.27314	0.259179	0.607078	C1H11ORF70	1
ENSGALG00000016564	3.25435	1.08532	0.932225	1.3896	0.238472	0.586253	PTK2B	3
ENSGALG00000006134	0.93476	1.08515	0.952235	1.31681	0.251165	0.599085	HOGA1	6
ENSGALG00000049316	0.926539	1.08168	0.988975	1.21536	0.270273	0.616506	NA	5
ENSGALG00000009017	11.2458	1.08081	0.460933	5.59972	0.0179633	0.141833	STEAP2	2
ENSGALG00000030607	26.5036	1.07903	0.459288	5.6463	0.0174923	0.139545	CHST11	1
ENSGALG00000016875	1.40213	1.07853	0.768256	1.99783	0.157525	0.479766	CLYBL	1
ENSGALG00000017828	1.40642	1.07725	0.802424	1.8268	0.176507	0.505485	NA	12
ENSGALG00000002386	1.39953	1.07711	0.798584	1.84529	0.174332	0.502115	TMEM8B	Z
ENSGALG00000038817	4.31026	1.06562	0.445802	5.79647	0.0160584	0.132294	CKS2	Z
ENSGALG00000041459	38.253	1.06541	0.426449	6.38986	0.0114774	0.106615	DDIT4	6
ENSGALG00000001605	1.39456	1.06436	0.890316	1.45219	0.228177	0.574245	PPM1J	26
ENSGALG00000047734	0.922599	1.06349	1.07995	0.986973	0.320483	0.663686	NA	1
ENSGALG00000023818	14.8033	1.06245	0.384808	7.76525	0.0053261	0.0623728	HSPB9	27
ENSGALG00000036327	6.77215	1.06176	0.370607	8.32829	0.00390323	0.0504924	NGEF	9
ENSGALG00000010858	1.37884	1.06163	0.794571	1.81558	0.17784	0.507072	LRP2	7
ENSGALG00000014203	2.28744	1.0616	0.916574	1.37264	0.241359	0.589125	PARVG	1
ENSGALG00000050734	12.385	1.06012	0.62335	2.95502	0.0856111	0.352426	METTL27	19
ENSGALG00000023819	1.99411	1.05946	0.685885	2.42013	0.119785	0.419962	NA	27
ENSGALG00000040954	3.69865	1.05627	0.688313	2.39477	0.121742	0.423812	GPR37	1
ENSGALG00000054187	0.917225	1.0559	1.03951	1.05089	0.305301	0.649567	NA	2
ENSGALG00000046616	9.35212	1.05518	0.521432	4.16962	0.0411551	0.232359	CHGB	3
ENSGALG00000011242	2.00177	1.05147	0.66453	2.53602	0.111275	0.403863	OBSL1	7
ENSGALG00000040529	1.08758	1.04664	0.990522	1.12891	0.288007	0.634121	DLX3	27
ENSGALG00000004336	1.99708	1.04657	0.638977	2.71666	0.0993055	0.377667	INPPL1	4
ENSGALG00000044391	1.08688	1.04516	0.951491	1.21959	0.269441	0.61566	RBM11	1
ENSGALG00000015032	2.17615	1.04498	0.737089	2.0331	0.153906	0.474882	NA	Z
ENSGALG00000024024	1.99311	1.04408	0.662794	2.51491	0.112774	0.407062	TGFA	22
ENSGALG00000014661	74.4005	1.04382	0.121374	75.0451	4.60080907719825e-18	1.89261949405679e-15	FAM172A	Z
ENSGALG00000005580	6.16075	1.04373	0.560046	3.52969	0.0602791	0.289007	TMEM56	8
ENSGALG00000030002	1.822	1.04281	0.859009	1.5063	0.219704	0.563694	KRT18	33
ENSGALG00000000504	0.135979	1.04106	3.13504	0.107222	0.743329	NA	ETV7	26
ENSGALG00000001955	0.136016	1.04106	3.13504	0.107426	0.743094	NA	AANAT	18
ENSGALG00000003179	0.135979	1.04106	3.13504	0.107222	0.743329	NA	ANGPTL7	21
ENSGALG00000003301	0.141486	1.04106	3.13504	0.136099	0.712191	NA	FAM167B	23
ENSGALG00000003751	0.136176	1.04106	3.13504	0.108254	0.742141	NA	NA	6
ENSGALG00000004252	0.135735	1.04106	3.13504	0.105963	0.744788	NA	NA	28
ENSGALG00000004261	0.142208	1.04106	3.13504	0.139747	0.708533	NA	AQP9	10
ENSGALG00000004320	0.1318	1.04106	3.13504	0.085005	0.770626	NA	FAT2	13
ENSGALG00000004598	0.141927	1.04106	3.13504	0.138327	0.70995	NA	CUX2	15
ENSGALG00000004630	0.1318	1.04106	3.13504	0.085005	0.770626	NA	NA	11
ENSGALG00000004758	0.135735	1.04106	3.13504	0.105963	0.744788	NA	KCNB1	20
ENSGALG00000005052	0.135697	1.04106	3.13504	0.105759	0.745025	NA	NA	4
ENSGALG00000005247	0.129984	1.04106	3.13504	0.0749996	0.784192	NA	TEKT4	14
ENSGALG00000005747	0.131762	1.04106	3.13504	0.0847975	0.770898	NA	NA	4
ENSGALG00000006018	0.131762	1.04106	3.13504	0.0847975	0.770898	NA	NA	2
ENSGALG00000006186	0.137551	1.04106	3.13504	0.115704	0.733741	NA	RAD21L1	20
ENSGALG00000006519	0.131762	1.04106	3.13504	0.0847975	0.770898	NA	KIAA1024	10
ENSGALG00000006576	0.136176	1.04106	3.13504	0.108254	0.742141	NA	GRM3	1
ENSGALG00000006834	0.142048	1.04106	3.13504	0.138943	0.709335	NA	CPB1	9
ENSGALG00000006944	0.129946	1.04106	3.13504	0.0747904	0.784486	NA	NA	12
ENSGALG00000008340	0.137551	1.04106	3.13504	0.115704	0.733741	NA	FES	10
ENSGALG00000009278	0.141927	1.04106	3.13504	0.138327	0.70995	NA	RBM46	4
ENSGALG00000009280	0.141486	1.04106	3.13504	0.136099	0.712191	NA	NPY2R	4
ENSGALG00000009468	0.142048	1.04106	3.13504	0.138943	0.709335	NA	NA	9
ENSGALG00000010572	0.137832	1.04106	3.13504	0.117154	0.732142	NA	TSHR	5
ENSGALG00000010736	0.137551	1.04106	3.13504	0.115704	0.733741	NA	DIO1	8
ENSGALG00000010820	0.129984	1.04106	3.13504	0.0749996	0.784192	NA	CHGA	5
ENSGALG00000011219	0.137992	1.04106	3.13504	0.117975	0.731241	NA	GCGR	18
ENSGALG00000011838	0.129909	1.04106	3.13504	0.0745812	0.78478	NA	GUCY2C	1
ENSGALG00000012801	0.142208	1.04106	3.13504	0.139747	0.708533	NA	LY86	2
ENSGALG00000012932	0.131762	1.04106	3.13504	0.0847975	0.770898	NA	FGD4	1
ENSGALG00000013211	0.137832	1.04106	3.13504	0.117154	0.732142	NA	ST8SIA1	1
ENSGALG00000013576	0.142208	1.04106	3.13504	0.139747	0.708533	NA	MTNR1A	4
ENSGALG00000014232	0.141767	1.04106	3.13504	0.137522	0.710757	NA	RIBC2	1
ENSGALG00000015117	0.131762	1.04106	3.13504	0.0847975	0.770898	NA	DRD3	1
ENSGALG00000015375	0.141767	1.04106	3.13504	0.137522	0.710757	NA	PLCXD2	1
ENSGALG00000015384	0.137832	1.04106	3.13504	0.117154	0.732142	NA	CHRNB3	Z
ENSGALG00000015799	0.135979	1.04106	3.13504	0.107222	0.743329	NA	ELAVL2	Z
ENSGALG00000016183	0.1318	1.04106	3.13504	0.085005	0.770626	NA	NA	3
ENSGALG00000016492	0.137832	1.04106	3.13504	0.117154	0.732142	NA	TDRD15	3
ENSGALG00000016494	0.1318	1.04106	3.13504	0.085005	0.770626	NA	NA	3
ENSGALG00000016975	0.135735	1.04106	3.13504	0.105963	0.744788	NA	KCTD4	1
ENSGALG00000017418	0.136138	1.04106	3.13504	0.10805	0.742375	NA	NPTX1	18
ENSGALG00000017933	0.133616	1.04106	3.13504	0.0949262	0.758006	NA	U1	5
ENSGALG00000018354	0.131762	1.04106	3.13504	0.0847975	0.770898	NA	gga-mir-27b	Z
ENSGALG00000020703	0.141927	1.04106	3.13504	0.138327	0.70995	NA	GRB14	7
ENSGALG00000021230	0.136138	1.04106	3.13504	0.10805	0.742375	NA	EPB42	20
ENSGALG00000021451	0.136016	1.04106	3.13504	0.107426	0.743094	NA	NA	11
ENSGALG00000021553	0.135979	1.04106	3.13504	0.107222	0.743329	NA	B3GNTL	17
ENSGALG00000022557	0.142048	1.04106	3.13504	0.138943	0.709335	NA	CLDN3	19
ENSGALG00000024749	0.131762	1.04106	3.13504	0.0847975	0.770898	NA	U2	Z
ENSGALG00000025093	0.142208	1.04106	3.13504	0.139747	0.708533	NA	NA	7
ENSGALG00000025185	0.135979	1.04106	3.13504	0.107222	0.743329	NA	NA	8
ENSGALG00000025462	0.142208	1.04106	3.13504	0.139747	0.708533	NA	gga-mir-1780	23
ENSGALG00000026164	0.131762	1.04106	3.13504	0.0847975	0.770898	NA	gga-mir-6575	10
ENSGALG00000027697	0.136016	1.04106	3.13504	0.107426	0.743094	NA	gga-mir-6646-2	25
ENSGALG00000027742	0.1318	1.04106	3.13504	0.085005	0.770626	NA	NA	28
ENSGALG00000027915	0.136016	1.04106	3.13504	0.107426	0.743094	NA	NA	3
ENSGALG00000028222	0.136138	1.04106	3.13504	0.10805	0.742375	NA	NA	4
ENSGALG00000031361	0.137992	1.04106	3.13504	0.117975	0.731241	NA	NA	3
ENSGALG00000032308	0.133616	1.04106	3.13504	0.0949262	0.758006	NA	LRMDA	6
ENSGALG00000032403	0.141927	1.04106	3.13504	0.138327	0.70995	NA	MHM2	25
ENSGALG00000034709	0.137832	1.04106	3.13504	0.117154	0.732142	NA	NA	4
ENSGALG00000036140	0.135735	1.04106	3.13504	0.105963	0.744788	NA	NA	1
ENSGALG00000036680	0.136016	1.04106	3.13504	0.107426	0.743094	NA	NA	10
ENSGALG00000036942	0.137992	1.04106	3.13504	0.117975	0.731241	NA	KCNA3	26
ENSGALG00000037011	0.129909	1.04106	3.13504	0.0745812	0.78478	NA	CILP2	28
ENSGALG00000037026	0.135697	1.04106	3.13504	0.105759	0.745025	NA	NA	25
ENSGALG00000037094	0.141927	1.04106	3.13504	0.138327	0.70995	NA	POU4F2	4
ENSGALG00000037666	0.1318	1.04106	3.13504	0.085005	0.770626	NA	NA	1
ENSGALG00000038201	0.137992	1.04106	3.13504	0.117975	0.731241	NA	NA	28
ENSGALG00000038428	0.141767	1.04106	3.13504	0.137522	0.710757	NA	NA	26
ENSGALG00000038432	0.1318	1.04106	3.13504	0.085005	0.770626	NA	NA	3
ENSGALG00000039245	0.135735	1.04106	3.13504	0.105963	0.744788	NA	STAB2	1
ENSGALG00000039334	0.131762	1.04106	3.13504	0.0847975	0.770898	NA	NA	5
ENSGALG00000039354	0.131762	1.04106	3.13504	0.0847975	0.770898	NA	VTG1	8
ENSGALG00000039411	0.129946	1.04106	3.13504	0.0747904	0.784486	NA	COL25A1	4
ENSGALG00000040415	0.136176	1.04106	3.13504	0.108254	0.742141	NA	NA	5
ENSGALG00000041372	0.141767	1.04106	3.13504	0.137522	0.710757	NA	NA	2
ENSGALG00000041830	0.141767	1.04106	3.13504	0.137522	0.710757	NA	NA	3
ENSGALG00000041938	0.141927	1.04106	3.13504	0.138327	0.70995	NA	MEI4	3
ENSGALG00000042374	0.136176	1.04106	3.13504	0.108254	0.742141	NA	NA	7
ENSGALG00000042471	0.131762	1.04106	3.13504	0.0847975	0.770898	NA	IL2RA	1
ENSGALG00000043141	0.131762	1.04106	3.13504	0.0847975	0.770898	NA	NA	4
ENSGALG00000043506	0.142208	1.04106	3.13504	0.139747	0.708533	NA	NMB	10
ENSGALG00000043896	0.137551	1.04106	3.13504	0.115704	0.733741	NA	NA	2
ENSGALG00000044339	0.131762	1.04106	3.13504	0.0847975	0.770898	NA	NA	24
ENSGALG00000044606	0.137551	1.04106	3.13504	0.115704	0.733741	NA	MEP1B	2
ENSGALG00000044733	0.131762	1.04106	3.13504	0.0847975	0.770898	NA	NA	2
ENSGALG00000044774	0.142208	1.04106	3.13504	0.139747	0.708533	NA	NA	3
ENSGALG00000045280	0.137992	1.04106	3.13504	0.117975	0.731241	NA	NA	Z
ENSGALG00000045544	0.129984	1.04106	3.13504	0.0749996	0.784192	NA	NA	10
ENSGALG00000045569	0.129946	1.04106	3.13504	0.0747904	0.784486	NA	NA	13
ENSGALG00000045776	0.136176	1.04106	3.13504	0.108254	0.742141	NA	CPN2	9
ENSGALG00000045875	0.141486	1.04106	3.13504	0.136099	0.712191	NA	PSCA	2
ENSGALG00000046650	0.137832	1.04106	3.13504	0.117154	0.732142	NA	NA	4
ENSGALG00000046905	0.142208	1.04106	3.13504	0.139747	0.708533	NA	NA	1
ENSGALG00000046907	0.136176	1.04106	3.13504	0.108254	0.742141	NA	NA	14
ENSGALG00000046954	0.129946	1.04106	3.13504	0.0747904	0.784486	NA	NA	31
ENSGALG00000047201	0.135697	1.04106	3.13504	0.105759	0.745025	NA	NA	1
ENSGALG00000047416	0.141767	1.04106	3.13504	0.137522	0.710757	NA	NA	5
ENSGALG00000047462	0.137551	1.04106	3.13504	0.115704	0.733741	NA	NA	AADN05000531.1
ENSGALG00000047588	0.133616	1.04106	3.13504	0.0949262	0.758006	NA	NA	W
ENSGALG00000047706	0.131762	1.04106	3.13504	0.0847975	0.770898	NA	NA	8
ENSGALG00000047872	0.135979	1.04106	3.13504	0.107222	0.743329	NA	NA	Z
ENSGALG00000047955	0.136016	1.04106	3.13504	0.107426	0.743094	NA	NA	3
ENSGALG00000048014	0.141767	1.04106	3.13504	0.137522	0.710757	NA	NA	2
ENSGALG00000048220	0.136138	1.04106	3.13504	0.10805	0.742375	NA	NA	1
ENSGALG00000048223	0.141927	1.04106	3.13504	0.138327	0.70995	NA	NA	1
ENSGALG00000048398	0.135979	1.04106	3.13504	0.107222	0.743329	NA	NA	1
ENSGALG00000048615	0.135697	1.04106	3.13504	0.105759	0.745025	NA	NA	1
ENSGALG00000049053	0.136176	1.04106	3.13504	0.108254	0.742141	NA	NA	1
ENSGALG00000049090	0.129909	1.04106	3.13504	0.0745812	0.78478	NA	NA	17
ENSGALG00000049093	0.141927	1.04106	3.13504	0.138327	0.70995	NA	NA	3
ENSGALG00000049357	0.142208	1.04106	3.13504	0.139747	0.708533	NA	NA	24
ENSGALG00000049491	0.137551	1.04106	3.13504	0.115704	0.733741	NA	NA	25
ENSGALG00000050018	0.141927	1.04106	3.13504	0.138327	0.70995	NA	NA	2
ENSGALG00000050019	0.131762	1.04106	3.13504	0.0847975	0.770898	NA	5S_rRNA	1
ENSGALG00000050268	0.131762	1.04106	3.13504	0.0847975	0.770898	NA	NA	7
ENSGALG00000050302	0.137551	1.04106	3.13504	0.115704	0.733741	NA	NA	Z
ENSGALG00000050341	0.1318	1.04106	3.13504	0.085005	0.770626	NA	NA	4
ENSGALG00000050381	0.137832	1.04106	3.13504	0.117154	0.732142	NA	NA	4
ENSGALG00000050434	0.141767	1.04106	3.13504	0.137522	0.710757	NA	NA	5
ENSGALG00000050452	0.142048	1.04106	3.13504	0.138943	0.709335	NA	NA	10
ENSGALG00000050533	0.135697	1.04106	3.13504	0.105759	0.745025	NA	NA	31
ENSGALG00000050617	0.141927	1.04106	3.13504	0.138327	0.70995	NA	NA	4
ENSGALG00000050624	0.136138	1.04106	3.13504	0.10805	0.742375	NA	NA	KZ626834.1
ENSGALG00000050627	0.1318	1.04106	3.13504	0.085005	0.770626	NA	NA	KZ626838.1
ENSGALG00000050637	0.136016	1.04106	3.13504	0.107426	0.743094	NA	NA	32
ENSGALG00000050751	0.133616	1.04106	3.13504	0.0949262	0.758006	NA	NA	5
ENSGALG00000051219	0.131762	1.04106	3.13504	0.0847975	0.770898	NA	NA	8
ENSGALG00000051469	0.141767	1.04106	3.13504	0.137522	0.710757	NA	NA	30
ENSGALG00000051613	0.137832	1.04106	3.13504	0.117154	0.732142	NA	NA	2
ENSGALG00000051681	0.141486	1.04106	3.13504	0.136099	0.712191	NA	NA	2
ENSGALG00000051830	0.141767	1.04106	3.13504	0.137522	0.710757	NA	NA	8
ENSGALG00000052001	0.142208	1.04106	3.13504	0.139747	0.708533	NA	NA	10
ENSGALG00000052276	0.136176	1.04106	3.13504	0.108254	0.742141	NA	NA	18
ENSGALG00000052479	0.141927	1.04106	3.13504	0.138327	0.70995	NA	NA	2
ENSGALG00000052723	0.129984	1.04106	3.13504	0.0749996	0.784192	NA	gga-mir-6637-1	23
ENSGALG00000052739	0.135979	1.04106	3.13504	0.107222	0.743329	NA	NA	13
ENSGALG00000052759	0.141927	1.04106	3.13504	0.138327	0.70995	NA	NA	4
ENSGALG00000052855	0.141767	1.04106	3.13504	0.137522	0.710757	NA	NA	1
ENSGALG00000053028	0.136176	1.04106	3.13504	0.108254	0.742141	NA	NA	4
ENSGALG00000053074	0.131762	1.04106	3.13504	0.0847975	0.770898	NA	NA	1
ENSGALG00000053111	0.141767	1.04106	3.13504	0.137522	0.710757	NA	NA	25
ENSGALG00000053134	0.136138	1.04106	3.13504	0.10805	0.742375	NA	NA	1
ENSGALG00000053268	0.142048	1.04106	3.13504	0.138943	0.709335	NA	NA	24
ENSGALG00000053828	0.131762	1.04106	3.13504	0.0847975	0.770898	NA	NA	4
ENSGALG00000053869	0.141927	1.04106	3.13504	0.138327	0.70995	NA	NA	5
ENSGALG00000053913	0.135735	1.04106	3.13504	0.105963	0.744788	NA	NA	2
ENSGALG00000053973	0.135735	1.04106	3.13504	0.105963	0.744788	NA	NA	33
ENSGALG00000054003	0.141927	1.04106	3.13504	0.138327	0.70995	NA	NA	2
ENSGALG00000054225	0.136016	1.04106	3.13504	0.107426	0.743094	NA	NA	21
ENSGALG00000054233	0.135697	1.04106	3.13504	0.105759	0.745025	NA	NA	4
ENSGALG00000054255	0.1318	1.04106	3.13504	0.085005	0.770626	NA	NA	3
ENSGALG00000054411	0.141767	1.04106	3.13504	0.137522	0.710757	NA	NA	6
ENSGALG00000054513	0.142368	1.04106	3.13504	0.14055	0.707735	NA	NA	5
ENSGALG00000054770	0.135735	1.04106	3.13504	0.105963	0.744788	NA	INHA	7
ENSGALG00000054791	0.131762	1.04106	3.13504	0.0847975	0.770898	NA	NA	9
ENSGALG00000054918	0.137992	1.04106	3.13504	0.117975	0.731241	NA	NA	5
ENSGALG00000054955	0.135697	1.04106	3.13504	0.105759	0.745025	NA	NA	1
ENSGALG00000055004	0.142368	1.04106	3.13504	0.14055	0.707735	NA	NA	10
ENSGALG00000003689	32.4218	1.03683	0.487663	4.62718	0.0314692	0.20061	PAPSS2	6
ENSGALG00000016476	2.61808	1.03663	0.638603	2.66845	0.102356	0.384411	TTC32	3
ENSGALG00000008365	2.77854	1.03607	0.63581	2.68578	0.101248	0.381993	CHRM4	5
ENSGALG00000004842	3.22305	1.03482	0.546185	3.63198	0.0566792	0.279622	NT5M	14
ENSGALG00000034288	1.07759	1.03242	1.12081	0.86022	0.353677	0.695124	NA	10
ENSGALG00000052553	2.13406	1.03132	0.641543	2.61552	0.105823	0.392181	NA	6
ENSGALG00000003123	4.24733	1.03081	0.518997	4.00574	0.0453456	0.246307	CNTNAP1	27
ENSGALG00000013143	5.15565	1.03071	0.526905	3.88605	0.0486889	0.257602	PDE3A	1
ENSGALG00000014664	7.48285	1.03055	0.3946	6.91688	0.00853859	0.0873754	NA	Z
ENSGALG00000007409	3.21185	1.02785	0.844361	1.51499	0.21838	0.561803	SCN4B	24
ENSGALG00000005974	1226.44	1.02737	0.549914	3.58498	0.058304	0.284737	COL6A1	7
ENSGALG00000031519	10.6566	1.02669	0.349951	8.73081	0.00312878	0.043046	KHDRBS3	2
ENSGALG00000013780	16.0723	1.02546	0.377259	7.51863	0.0061064	0.0691367	AIG1	3
ENSGALG00000034621	1.06455	1.02479	0.917949	1.26194	0.261285	0.608684	KCNIP4	4
ENSGALG00000051780	3.60819	1.02216	0.592486	3.03282	0.081596	0.343678	NA	2
ENSGALG00000037299	14.3778	1.02171	0.282206	13.2972	0.000265797	0.00672172	LYRM7	Z
ENSGALG00000015677	1.49615	1.02057	0.912465	1.27759	0.258348	0.606037	SUSD1	Z
ENSGALG00000050309	9.87413	1.01927	0.403157	6.49138	0.0108399	0.102746	NA	1
ENSGALG00000029694	6.43226	1.01849	0.482238	4.52045	0.0334921	0.207294	SNTA1	20
ENSGALG00000031129	4.25414	1.0182	0.482112	4.52022	0.0334965	0.207294	HMCN1	8
ENSGALG00000007080	6.38839	1.01595	0.573609	3.19183	0.0740072	0.325257	NA	13
ENSGALG00000050200	1.05158	1.01384	0.915155	1.24556	0.264402	0.61192	NA	KZ626838.1
ENSGALG00000002854	0.606477	1.01128	1.37451	0.55825	0.454966	NA	PDZD2	Z
ENSGALG00000017103	0.607933	1.01062	1.40575	0.529405	0.466857	NA	WASF3	1
ENSGALG00000015001	0.48095	1.01018	1.56706	0.451765	0.501498	NA	LAMA4	3
ENSGALG00000002610	1.66112	1.00986	0.748778	1.8418	0.17474	0.502672	NA	14
ENSGALG00000011214	3633.32	1.00917	0.365256	7.8401	0.00510998	0.0605786	SERPINH1	1
ENSGALG00000049680	14.6546	1.00682	0.398452	6.50122	0.01078	0.102493	NA	1
ENSGALG00000003568	6.34086	1.00654	0.396089	6.53566	0.0105733	0.100838	PPP1R16B	20
ENSGALG00000002326	42.5772	1.00652	0.473715	4.6245	0.0315185	0.20081	NA	Z
ENSGALG00000014765	11.1438	1.00608	0.274327	13.6079	0.000225231	0.00583945	TRIM23	Z
ENSGALG00000028790	1.06503	1.00603	1.43093	0.503719	0.477871	0.785969	DNASE2B	8
ENSGALG00000014858	0.478373	1.00577	1.38905	0.566141	0.451797	NA	ADCYAP1	2
ENSGALG00000026163	0.611675	1.00511	1.2524	0.642686	0.42274	NA	TNFSF11	1
ENSGALG00000054381	5.12785	1.00322	0.396389	6.47254	0.0109554	0.103364	SNORD14	24
ENSGALG00000028551	37.8544	1.00305	0.24111	17.6225	2.69384820527396e-05	0.00106213	NA	3
ENSGALG00000005610	5.85457	0.999564	0.406511	6.11987	0.0133671	0.117831	SLC44A3	8
ENSGALG00000013940	0.611208	0.99918	1.37001	0.525883	0.468343	NA	LNX1	4
ENSGALG00000051235	0.468264	0.998645	1.57038	0.46144	0.496952	NA	NA	33
ENSGALG00000008926	0.47008	0.998629	1.56948	0.457812	0.498648	NA	CADPS2	1
ENSGALG00000015630	0.608175	0.996751	1.25125	0.632467	0.426452	NA	EDIL3	Z
ENSGALG00000031423	0.606002	0.996665	1.37084	0.53299	0.465353	NA	DMRTA2	8
ENSGALG00000004695	133.554	0.994824	0.289401	12.1086	0.000501907	0.0110608	ECM2	12
ENSGALG00000003548	71.3325	0.994598	0.278693	13.025	0.000307352	0.00752586	BAIAP2L1	14
ENSGALG00000003836	0.608699	0.994348	1.40159	0.499104	0.479894	NA	NA	7
ENSGALG00000009556	9.97229	0.993657	0.547196	3.35855	0.0668568	0.305588	PRICKLE1	1
ENSGALG00000017229	25.2681	0.993343	0.469466	4.57644	0.0324144	0.204315	FAT3	1
ENSGALG00000010562	26.978	0.991864	0.261812	14.5942	0.000133321	0.00378232	CEP128	5
ENSGALG00000006707	0.476624	0.991826	1.56463	0.435816	0.509149	NA	NOX1	4
ENSGALG00000047805	1.80609	0.99166	0.682321	2.1327	0.144186	0.458864	NA	30
ENSGALG00000052043	4.76154	0.991286	0.51796	3.72191	0.053703	0.271841	NA	4
ENSGALG00000031626	0.472165	0.990557	1.56649	0.442826	0.505762	NA	NA	1
ENSGALG00000026294	0.475658	0.990184	1.27592	0.637217	0.42472	NA	NA	9
ENSGALG00000030955	0.473207	0.989904	1.56582	0.439924	0.507159	NA	gga-mir-3535	9
ENSGALG00000048343	0.475805	0.989888	1.56455	0.43481	0.509638	NA	NA	11
ENSGALG00000007909	2.24616	0.988792	0.702183	2.01274	0.155984	0.478132	IQCH	10
ENSGALG00000000695	1.21807	0.988602	1.041	0.912373	0.339486	0.681235	MFSD4A	26
ENSGALG00000028595	2.41202	0.988486	0.590869	2.8252	0.0927953	0.365588	CCNO	Z
ENSGALG00000031991	8.97925	0.98775	0.310498	10.2284	0.00138293	0.0239701	SHLD3	Z
ENSGALG00000028989	1.20394	0.987577	0.909124	1.19318	0.274688	0.622163	NA	1
ENSGALG00000035350	0.473089	0.987299	1.38698	0.546532	0.459738	NA	PMEL	33
ENSGALG00000003885	4.82069	0.987209	0.425717	5.43025	0.0197908	0.150116	NA	8
ENSGALG00000054399	1.36688	0.986779	1.1027	0.810574	0.367951	0.706752	NA	12
ENSGALG00000041565	3.777	0.98543	0.551814	3.22388	0.0725715	0.321861	NA	5
ENSGALG00000045948	2.24612	0.985366	0.767645	1.67497	0.195594	0.532448	NA	Z
ENSGALG00000047915	4.18039	0.985061	0.468588	4.47115	0.0344718	0.210811	NA	Z
ENSGALG00000035568	0.60284	0.98407	1.24956	0.617702	0.431903	NA	NA	17
ENSGALG00000030719	31.9192	0.983915	0.331489	8.9927	0.0027106	0.0385387	CLMN	5
ENSGALG00000013069	77.5762	0.983809	0.309632	10.3337	0.00130624	0.0230289	BPGM	1
ENSGALG00000050133	0.598703	0.983188	1.25026	0.624359	0.429432	NA	NA	1
ENSGALG00000012594	0.602788	0.98301	1.24934	0.615554	0.432704	NA	NTRK2	Z
ENSGALG00000025224	0.468123	0.98288	1.38782	0.548503	0.45893	NA	gga-mir-1683	1
ENSGALG00000032190	5.26949	0.982812	0.450375	4.82054	0.0281225	0.186297	MICAL1	26
ENSGALG00000052085	1.20999	0.982175	0.891792	1.22508	0.268365	0.614501	NA	8
ENSGALG00000050456	0.601957	0.981287	1.12395	0.752203	0.38578	NA	NA	30
ENSGALG00000010490	1.04543	0.981262	1.08406	0.834757	0.3609	0.700625	DPYSL4	6
ENSGALG00000011708	27.1358	0.981059	0.561524	3.1239	0.0771517	0.33253	MYLK	7
ENSGALG00000002394	23.3089	0.980137	0.2062	22.8572	1.74493887894029e-06	0.000109311	RGP1	Z
ENSGALG00000001564	1.19144	0.979377	0.86364	1.30117	0.253999	0.602113	ATP2A3	19
ENSGALG00000014865	6.59846	0.978251	0.427545	5.295	0.0213867	0.158233	C5orf34	Z
ENSGALG00000029569	0.469183	0.978006	1.38642	0.538971	0.462859	NA	NA	2
ENSGALG00000024938	0.468769	0.977802	1.56504	0.432687	0.510673	NA	SNORD58	Z
ENSGALG00000044018	0.462344	0.977705	1.38884	0.551185	0.457834	NA	ISOC2	22
ENSGALG00000014264	0.467918	0.977039	1.2759	0.625791	0.428903	NA	NSUN7	4
ENSGALG00000038529	0.4658	0.976842	1.3874	0.543344	0.46105	NA	PLPPR3	28
ENSGALG00000004365	1.1874	0.9767	0.862811	1.29743	0.254683	0.602925	NA	15
ENSGALG00000004251	0.467066	0.975998	1.27596	0.625265	0.429097	NA	ARR3	4
ENSGALG00000051795	1.35704	0.975537	0.930253	1.11059	0.291953	0.637021	NA	Z
ENSGALG00000037326	7.48634	0.974979	0.341813	8.21418	0.00415644	0.052718	MAP3K9	5
ENSGALG00000017644	59.0457	0.97386	0.30885	10.1668	0.00142995	0.0246466	COTL1	11
ENSGALG00000050886	2.10632	0.972812	0.742471	1.73305	0.188022	0.523316	gga-mir-1725	5
ENSGALG00000004594	1.94155	0.972766	0.67207	2.11415	0.145943	0.46146	CD74	13
ENSGALG00000009048	0.466964	0.972602	1.8401	0.318147	0.572723	NA	ABLIM1	6
ENSGALG00000040307	0.597956	0.97226	1.17231	0.679586	0.409729	NA	MORN2	3
ENSGALG00000031186	0.596096	0.972061	1.17258	0.68254	0.408714	NA	NA	1
ENSGALG00000050781	0.467472	0.972002	1.38579	0.532665	0.465489	NA	NA	7
ENSGALG00000017823	0.460174	0.971732	1.27714	0.629277	0.427621	NA	SNORD18	10
ENSGALG00000051660	0.5976	0.971591	1.17226	0.678711	0.410031	NA	NA	4
ENSGALG00000012055	0.467289	0.970834	1.56407	0.426549	0.513687	NA	NA	7
ENSGALG00000029072	2.93534	0.970311	0.815282	1.44773	0.228892	0.574726	NTN3	14
ENSGALG00000000887	0.460431	0.969999	1.87877	0.316431	0.573761	NA	NR0B2	23
ENSGALG00000048605	0.468123	0.96967	1.56338	0.423249	0.51532	NA	NA	13
ENSGALG00000042715	0.591871	0.968128	1.17263	0.681857	0.408948	NA	NA	2
ENSGALG00000052133	7.2323	0.967823	0.526271	3.43342	0.0638896	0.298321	NA	5
ENSGALG00000034438	0.597265	0.967456	1.24712	0.595299	0.440377	NA	GNB3	1
ENSGALG00000049832	1.93921	0.966717	0.628204	2.38692	0.122354	0.424627	NA	9
ENSGALG00000015704	588.689	0.966666	0.0923195	112.138	3.33206306558989e-26	2.41888178190852e-23	TXN	Z
ENSGALG00000035157	0.595501	0.966365	1.36599	0.502667	0.47833	NA	SOX21	1
ENSGALG00000034616	241.99	0.965988	0.26187	13.9512	0.000187617	0.00505541	INHBA	2
ENSGALG00000014164	0.597722	0.965365	1.39773	0.4739	0.491199	NA	BIK	1
ENSGALG00000000189	42.4417	0.965115	0.149109	42.3469	7.6438251214511e-11	1.59885501396319e-08	YTHDC2	Z
ENSGALG00000008040	0.461804	0.964407	1.56524	0.428648	0.512653	NA	NA	15
ENSGALG00000054231	0.595651	0.963981	1.54761	0.392037	0.531231	NA	NA	1
ENSGALG00000050772	0.462127	0.963003	1.27534	0.610258	0.434691	NA	NA	25
ENSGALG00000015166	1.34015	0.962708	0.838357	1.33098	0.248631	0.596685	GCNT1	Z
ENSGALG00000039989	1.16137	0.96102	1.22431	0.630983	0.426995	0.747751	GPR160	9
ENSGALG00000005958	3.44939	0.960908	0.669195	2.08781	0.148479	0.465543	NA	5
ENSGALG00000051515	0.457927	0.96054	1.38692	0.53261	0.465511	NA	NA	20
ENSGALG00000011149	20.3907	0.960031	0.262884	13.5127	0.000236957	0.00609225	PLA2R1	7
ENSGALG00000002546	4358.69	0.959915	0.297201	10.71	0.00106557	0.0197747	COL5A1	17
ENSGALG00000031895	24.9505	0.958719	0.558789	3.01092	0.0827054	0.345868	SDK2	18
ENSGALG00000009470	99.8203	0.958223	0.278695	12.0994	0.000504371	0.0110953	SERPINI1	9
ENSGALG00000014463	0.463643	0.958116	1.5628	0.416908	0.518484	NA	ACTN2	3
ENSGALG00000005616	24.4488	0.957672	0.407126	5.64626	0.0174926	0.139545	ARSI	13
ENSGALG00000014933	91.0902	0.95677	0.231133	17.5177	2.8464244478291e-05	0.00111164	HEXB	Z
ENSGALG00000011366	1.33034	0.955702	0.931842	1.06532	0.302006	0.64706	MOK	5
ENSGALG00000030543	8.9244	0.955261	0.340121	7.96588	0.00476672	0.05795	NA	8
ENSGALG00000053859	0.455781	0.954566	1.3865	0.527461	0.467676	NA	NA	14
ENSGALG00000016342	1.334	0.954107	0.764798	1.56865	0.210403	0.551406	MYOM2	3
ENSGALG00000016281	116.685	0.953025	0.601047	2.5793	0.10827	0.397958	DMD	1
ENSGALG00000048235	0.7251	0.950397	1.36982	0.489318	0.484232	NA	NA	1
ENSGALG00000050196	0.462217	0.94927	1.38304	0.506901	0.476483	NA	NA	14
ENSGALG00000001062	2.66169	0.949143	0.582219	2.6837	0.10138	0.382376	GGT7	20
ENSGALG00000016224	0.588207	0.948745	1.44097	0.440783	0.506745	NA	MAOA	1
ENSGALG00000045085	2.82334	0.948579	0.664105	2.06315	0.150897	0.469903	IFIT5	6
ENSGALG00000029474	0.74376	0.948128	1.24759	0.583058	0.445116	NA	NA	2
ENSGALG00000040796	57.8022	0.947906	0.255661	14.0458	0.000178408	0.00481779	AOPEP	Z
ENSGALG00000015908	6204.51	0.947856	0.307731	9.7394	0.0018036	0.0289443	COL12A1	3
ENSGALG00000043100	28.7163	0.947182	0.526229	3.31392	0.0686954	0.310425	SRPX	1
ENSGALG00000033148	6.78395	0.946156	0.353091	7.2449	0.00711025	0.0771532	NA	13
ENSGALG00000005316	81.0063	0.945958	0.205786	21.5707	3.41026502818936e-06	0.000190435	SRFBP1	Z
ENSGALG00000029823	0.586873	0.944985	1.36303	0.484418	0.486428	NA	NA	6
ENSGALG00000050926	1.31633	0.944965	0.924813	1.05956	0.303315	0.648281	NA	14
ENSGALG00000039780	9.72455	0.94469	0.291482	10.5909	0.00113644	0.0206734	NA	8
ENSGALG00000043448	2.06726	0.944312	0.617337	2.35779	0.124659	0.428052	ABLIM2	4
ENSGALG00000027747	0.459016	0.94407	1.38318	0.504946	0.477335	NA	TROJANZ	Z
ENSGALG00000049289	0.453458	0.94398	1.38524	0.515511	0.472763	NA	NA	2
ENSGALG00000009670	185.806	0.943889	0.302878	9.95496	0.00160417	0.0266807	SGCE	2
ENSGALG00000054235	0.455179	0.943708	1.56361	0.414896	0.519495	NA	NA	3
ENSGALG00000025662	1.32968	0.943052	0.968014	0.961823	0.326728	0.671577	NA	1
ENSGALG00000005284	0.73158	0.941463	1.13108	0.699552	0.402934	NA	LRRC39	8
ENSGALG00000042279	6.02669	0.941029	0.466105	4.12616	0.042225	0.236005	CYP24A1	20
ENSGALG00000005042	133.746	0.938998	0.272238	12.1818	0.000482577	0.0107306	IQSEC1	12
ENSGALG00000036259	17.119	0.938502	0.245951	14.7434	0.000123179	0.00355176	NA	Z
ENSGALG00000009718	7.27988	0.93793	0.51704	3.33973	0.0676259	0.307393	FAM53B	6
ENSGALG00000016545	0.453446	0.93767	1.56306	0.410656	0.521637	NA	REPS2	1
ENSGALG00000016811	9.67406	0.937254	0.355318	7.04276	0.00795861	0.0835594	SEPTIN10	1
ENSGALG00000052108	27.8502	0.936873	0.653011	2.11072	0.146271	0.461788	NA	1
ENSGALG00000042548	2.95589	0.935995	0.650013	2.09648	0.147638	0.46385	LRRC6	2
ENSGALG00000019003	15.811	0.935965	0.295156	10.2007	0.00140384	0.0242984	PRAG1	4
ENSGALG00000003631	82.3264	0.935947	0.17292	29.8687	4.62318480566625e-08	4.79451459552329e-06	CPLANE1	Z
ENSGALG00000048150	5.00584	0.935894	0.411747	5.20792	0.0224842	0.163222	NA	Z
ENSGALG00000035935	4.42909	0.935776	0.436459	4.62996	0.0314182	0.200482	NA	10
ENSGALG00000041202	15.1202	0.935665	0.263522	12.7432	0.000357301	0.00846344	FBXO32	2
ENSGALG00000037744	0.738822	0.934606	1.40732	0.446645	0.503932	NA	CACNA1S	26
ENSGALG00000031142	162.731	0.934148	0.190246	24.6608	6.83589325405395e-07	4.96245639107528e-05	ACAA2	Z
ENSGALG00000041397	0.581129	0.934126	1.39517	0.458354	0.498394	NA	NA	4
ENSGALG00000034456	151.998	0.932377	0.666114	2.01014	0.156251	0.478392	PRELP	26
ENSGALG00000007819	61.0825	0.931936	0.445027	4.49067	0.0340803	0.209325	PDZRN3	12
ENSGALG00000011889	9.56051	0.931896	0.775182	1.47537	0.2245	0.570073	NA	5
ENSGALG00000031262	0.722754	0.929803	1.24041	0.570121	0.450211	NA	NA	3
ENSGALG00000043569	3.51355	0.928826	0.510342	3.34591	0.0673723	0.307031	NME5	13
ENSGALG00000003605	203.203	0.928235	0.104235	80.762	2.54610635145832e-19	1.16375920308693e-16	NA	Z
ENSGALG00000015055	1.4733	0.928231	0.752127	1.53411	0.215497	0.558577	SLC22A16	3
ENSGALG00000009415	154.646	0.927311	0.263304	12.7018	0.000365312	0.0086201	SMOC1	5
ENSGALG00000023882	27.712	0.927239	0.346043	7.32434	0.00680269	0.0746904	MALL	3
ENSGALG00000020359	1.291	0.927005	1.07538	0.759884	0.383365	0.7164	SIX6	5
ENSGALG00000023172	0.583553	0.926582	1.62351	0.331767	0.56462	NA	NA	4
ENSGALG00000003193	0.721216	0.926532	1.36858	0.466246	0.494719	NA	CRABP-I	10
ENSGALG00000044799	0.45618	0.925375	2.31115	0.189315	0.663488	NA	VSIG4	4
ENSGALG00000021910	0.339266	0.925364	3.0203	0.151375	0.697225	NA	gga-mir-147	10
ENSGALG00000043460	0.343149	0.925308	3.01285	0.148437	0.700033	NA	SOX2	9
ENSGALG00000005826	6.44822	0.924992	0.507461	3.36845	0.0664561	0.304698	DLEC1	2
ENSGALG00000002397	18.3996	0.924161	0.452501	4.25197	0.0392048	0.225036	PSPH	19
ENSGALG00000042474	0.7307	0.92384	1.13063	0.674126	0.411617	NA	FOXD2	8
ENSGALG00000049096	5.29311	0.923544	0.410166	5.10854	0.0238083	0.168377	NA	27
ENSGALG00000003921	112.097	0.922665	0.181797	26.2926	2.93414058782494e-07	2.49391541221902e-05	DBNDD2	20
ENSGALG00000033244	1.61597	0.921888	0.738521	1.56863	0.210406	0.551406	DNM3	8
ENSGALG00000049859	11.5398	0.919555	0.361622	6.54976	0.0104898	0.100586	H2AFJ	1
ENSGALG00000041044	1.47328	0.918784	0.782932	1.38808	0.238729	0.586301	NA	17
ENSGALG00000049594	0.343172	0.918539	2.35285	0.228369	0.632736	NA	NA	KZ626839.1
ENSGALG00000020458	0.338384	0.918163	2.32606	0.240676	0.623718	NA	NA	5
ENSGALG00000029811	83.5012	0.917147	0.178538	26.8766	2.1687431239591e-07	1.93945354295502e-05	BMPER	2
ENSGALG00000005806	6.83652	0.916306	0.357447	6.62825	0.0100374	0.0976078	KIF24	Z
ENSGALG00000049471	0.722853	0.916085	1.09398	0.70899	0.399779	NA	NA	5
ENSGALG00000018264	2.1774	0.915986	0.666811	1.90884	0.167092	0.491316	gga-let-7d	12
ENSGALG00000015336	0.723752	0.914464	1.15319	0.636509	0.424978	NA	CHRNA8	Z
ENSGALG00000049689	2.32248	0.914122	0.711719	1.67008	0.196248	0.532752	NA	2
ENSGALG00000050260	3.95405	0.913187	0.473968	3.73892	0.0531588	0.271375	NA	22
ENSGALG00000010303	0.740358	0.912697	1.21749	0.567063	0.451428	NA	NA	3
ENSGALG00000027374	6.42011	0.91153	0.387982	5.56585	0.0183141	0.143867	KLF9	Z
ENSGALG00000016154	0.341842	0.910162	1.88326	0.3402	0.559714	NA	ARC	2
ENSGALG00000013575	0.342231	0.91016	1.88319	0.340909	0.559305	NA	IFI6	2
ENSGALG00000050831	0.343348	0.91013	1.88185	0.339253	0.560261	NA	NA	11
ENSGALG00000011213	0.344649	0.910127	1.88173	0.340633	0.559464	NA	DEGS2	5
ENSGALG00000008440	0.343454	0.910127	1.88172	0.338449	0.560726	NA	CHST1	5
ENSGALG00000034174	0.345428	0.910106	1.88078	0.339139	0.560326	NA	NA	33
ENSGALG00000052336	0.345051	0.910102	1.88061	0.338489	0.560702	NA	NA	2
ENSGALG00000000209	29.298	0.90953	0.174406	27.4062	1.64899616597377e-07	1.50742679142831e-05	PRNP	22
ENSGALG00000031058	8.85568	0.909184	0.662482	1.91833	0.166041	0.490049	NA	18
ENSGALG00000011488	64.0785	0.908477	0.283004	10.5246	0.00117793	0.0210679	CMTM7	2
ENSGALG00000021357	1.61152	0.908425	0.764719	1.42174	0.233117	0.579805	NA	20
ENSGALG00000014747	56.0198	0.906797	0.17099	28.5576	9.09505809206241e-08	8.90810412017002e-06	CWC27	Z
ENSGALG00000009859	1.59847	0.904747	0.812471	1.25251	0.263074	0.610376	NA	1
ENSGALG00000005251	18.5993	0.90471	0.415877	4.81767	0.0281694	0.186297	CMTM4	11
ENSGALG00000015358	92.4717	0.904583	0.289366	10.0046	0.00156154	0.0261833	MYH15	1
ENSGALG00000030179	0.880679	0.904261	1.1103	0.668326	0.413636	0.736274	NA	6
ENSGALG00000035115	1.58808	0.903869	0.792908	1.31341	0.251778	0.59938	NA	14
ENSGALG00000015349	25.4943	0.90271	0.198824	20.822	5.04018279174787e-06	0.000266781	NA	Z
ENSGALG00000047422	0.340607	0.90261	1.60016	0.447671	0.503443	NA	NA	2
ENSGALG00000049062	0.341622	0.902588	1.59946	0.44674	0.503887	NA	NA	KZ626835.1
ENSGALG00000008912	0.34203	0.902579	1.59918	0.446368	0.504065	NA	ABCB1	2
ENSGALG00000012061	0.344003	0.902537	1.59784	0.444418	0.504998	NA	NA	7
ENSGALG00000035624	0.875591	0.901737	1.0434	0.751989	0.385847	0.718087	NA	17
ENSGALG00000004035	0.733949	0.899315	1.24456	0.527729	0.467563	NA	CRYBA1	19
ENSGALG00000041400	0.889518	0.897236	1.27806	0.49725	0.480711	0.786966	NA	21
ENSGALG00000026001	28.9248	0.896339	0.16581	29.4085	5.86202299075175e-08	6.02860214407228e-06	C9orf85	Z
ENSGALG00000041257	0.723119	0.896115	1.26932	0.505617	0.477042	NA	ACVR1C	7
ENSGALG00000011182	11.4271	0.896041	0.386847	5.44274	0.0196499	0.149598	DLL1	3
ENSGALG00000049528	0.338083	0.894981	1.88117	0.331514	0.564769	NA	NA	4
ENSGALG00000009026	0.338172	0.894979	1.88085	0.328856	0.566334	NA	CFAP69	2
ENSGALG00000053999	0.34178	0.894951	1.8776	0.327521	0.567123	NA	VPS37D	19
ENSGALG00000030032	0.872599	0.894306	0.980895	0.836032	0.360534	0.700612	SLC4A10	7
ENSGALG00000027472	19.531	0.893875	0.216538	17.1721	3.41409454301344e-05	0.00127291	TMEM38B	Z
ENSGALG00000049379	1.0147	0.893831	1.01921	0.774391	0.378862	0.713313	NA	1
ENSGALG00000016927	23.9129	0.892639	0.34066	6.9849	0.00822002	0.0848188	KLF5	1
ENSGALG00000027714	16.5508	0.892521	0.242075	13.7285	0.000211224	0.0055699	ATG10	Z
ENSGALG00000046747	0.882871	0.892107	1.04503	0.733361	0.391796	0.721234	NA	5
ENSGALG00000016919	0.335966	0.892006	1.5982	0.434659	0.509712	NA	ACOD1	1
ENSGALG00000028478	0.335994	0.892006	1.59818	0.434643	0.509719	NA	CELF3	25
ENSGALG00000052208	0.337608	0.891991	1.59706	0.433095	0.510474	NA	NA	8
ENSGALG00000006819	0.338015	0.891987	1.59678	0.432643	0.510695	NA	AGBL1	10
ENSGALG00000047062	0.33828	0.891985	1.5966	0.432388	0.51082	NA	NA	3
ENSGALG00000050206	0.339318	0.891976	1.59593	0.432105	0.510958	NA	NA	18
ENSGALG00000051286	0.3396	0.891975	1.59582	0.433051	0.510495	NA	NA	13
ENSGALG00000048704	0.339627	0.891973	1.59567	0.431126	0.511437	NA	NA	13
ENSGALG00000052845	1.73967	0.891286	0.812723	1.21443	0.270457	0.616506	NA	31
ENSGALG00000033867	23.8619	0.889642	0.419381	4.58807	0.0321953	0.203338	PCOLCE	30
ENSGALG00000014958	0.869827	0.889574	1.02105	0.764311	0.381983	0.715225	ANKDD1B	Z
ENSGALG00000008780	31.9083	0.889548	0.358756	6.27044	0.0122768	0.111158	CTBS	8
ENSGALG00000027925	10.39	0.887098	0.504168	3.1474	0.0760481	0.329764	HOXA3	2
ENSGALG00000013579	1643.18	0.88679	0.114622	61.3479	4.78309742441587e-15	1.63967236985323e-12	FAT1	4
ENSGALG00000005297	0.334173	0.886766	2.32241	0.216575	0.641662	NA	HHATL	2
ENSGALG00000052467	2.17294	0.886027	1.32141	0.4579	0.498607	0.797991	NA	KZ626838.1
ENSGALG00000019932	0.333311	0.885968	1.88269	0.31798	0.572824	NA	NA	3
ENSGALG00000017907	0.333673	0.885967	1.88234	0.317592	0.573058	NA	U4	15
ENSGALG00000028928	0.336963	0.885959	1.87913	0.312933	0.575886	NA	LCAT	11
ENSGALG00000027334	48.3719	0.885776	0.176384	25.5391	4.33511612333142e-07	3.4740044206515e-05	NA	Z
ENSGALG00000010386	8.61048	0.885578	0.583615	2.34365	0.125795	0.429968	DLK2	3
ENSGALG00000025679	0.333897	0.884986	1.88225	0.325114	0.56855	NA	SNORD11B	7
ENSGALG00000028316	0.337014	0.884978	1.87947	0.324803	0.568736	NA	NA	2
ENSGALG00000019716	0.335111	0.884774	1.881	0.323724	0.569378	NA	KRT40	27
ENSGALG00000015665	5.03259	0.884694	0.433825	4.19779	0.0404766	0.229877	SH3BP2	4
ENSGALG00000016483	0.335838	0.883985	1.59619	0.427511	0.513213	NA	NA	3
ENSGALG00000054099	0.336235	0.883984	1.59597	0.427798	0.513071	NA	NA	15
ENSGALG00000047304	0.332325	0.883828	1.59861	0.430759	0.511617	NA	NA	30
ENSGALG00000053145	0.336291	0.883817	1.59597	0.428777	0.51259	NA	NA	1
ENSGALG00000041634	112.364	0.883752	0.353117	6.41448	0.0113194	0.105667	ACTG2	22
ENSGALG00000004916	0.861981	0.883232	0.95129	0.867304	0.351703	0.693792	DRC3	14
ENSGALG00000036908	0.999348	0.883113	1.08484	0.669596	0.413192	0.736029	NA	1
ENSGALG00000010960	3.73783	0.880779	0.53262	2.75889	0.0967154	0.373573	GALNT3	7
ENSGALG00000046825	1.8729	0.880268	0.663625	1.76876	0.183536	0.516419	NA	28
ENSGALG00000006425	36.4078	0.880144	0.491798	3.27516	0.070336	0.315528	SLC6A6	12
ENSGALG00000032534	0.84988	0.879654	1.10041	0.647883	0.420871	0.742801	NA	2
ENSGALG00000026195	5.30777	0.879355	0.392519	5.05171	0.0246017	0.172359	GALT	Z
ENSGALG00000050699	0.842634	0.878572	1.26025	0.495479	0.481494	0.78732	NA	1
ENSGALG00000048523	0.333876	0.878359	1.59585	0.412626	0.520639	NA	NA	4
ENSGALG00000049654	0.333768	0.878359	1.59593	0.412731	0.520586	NA	VWA3A	14
ENSGALG00000035207	0.331671	0.878356	1.59742	0.413574	0.520161	NA	TDO2	4
ENSGALG00000005554	0.328587	0.878353	1.59958	0.418579	0.517647	NA	ADIPOQ	9
ENSGALG00000028039	0.331413	0.878217	1.59757	0.413674	0.520111	NA	AVR2	Z
ENSGALG00000039107	0.331176	0.878216	1.59774	0.413917	0.519988	NA	NA	9
ENSGALG00000015589	40.1616	0.878195	0.154273	32.685	1.08370866243735e-08	1.3111812356019e-06	MSH3	Z
ENSGALG00000049161	0.332421	0.877979	1.88161	0.311627	0.576684	NA	NA	3
ENSGALG00000047377	0.33161	0.877978	1.88244	0.311267	0.576904	NA	NA	2
ENSGALG00000012142	2.13727	0.87628	0.834897	1.11552	0.290884	0.636264	KCNA4	5
ENSGALG00000052894	9.72758	0.874972	0.316246	7.72828	0.00543625	0.0630534	NA	1
ENSGALG00000053940	0.327687	0.873321	1.88671	0.298566	0.584783	NA	NA	17
ENSGALG00000044071	0.325999	0.873317	1.88842	0.300211	0.58375	NA	ABI3	27
ENSGALG00000035466	3.20405	0.873186	0.812232	1.17046	0.279307	0.626409	CACNB4	7
ENSGALG00000054115	0.32765	0.873182	1.8867	0.298459	0.58485	NA	NA	1
ENSGALG00000010448	2533.89	0.87313	0.247152	12.8007	0.000346491	0.00826803	LTBP1	3
ENSGALG00000006516	8.47656	0.872776	0.329078	7.08244	0.0077843	0.0823188	MTHFS	10
ENSGALG00000048256	0.328521	0.871555	1.5981	0.411028	0.521448	NA	NA	15
ENSGALG00000003708	54.0363	0.871185	0.163639	28.7205	8.36139531586372e-08	8.32161125750598e-06	WDR70	Z
ENSGALG00000044155	1.85748	0.870933	0.736712	1.41057	0.234962	0.582356	TMEM140	1
ENSGALG00000001329	5.20006	0.870685	0.484235	3.25994	0.0709917	0.317287	EPB41	23
ENSGALG00000003164	0.859717	0.870189	1.01878	0.735858	0.390991	0.720819	NA	8
ENSGALG00000051684	0.329806	0.86997	1.88228	0.306031	0.580126	NA	NA	7
ENSGALG00000011235	0.326486	0.869955	1.88559	0.310526	0.577358	NA	GALNT15	2
ENSGALG00000010971	0.330503	0.869806	1.88154	0.305112	0.580695	NA	CSRNP3	7
ENSGALG00000009861	0.331595	0.869644	1.88041	0.303865	0.581469	NA	RD3	3
ENSGALG00000025430	0.330533	0.869639	1.88142	0.306787	0.579658	NA	NA	15
ENSGALG00000021726	1.0016	0.869357	1.08585	0.647312	0.421075	0.742869	gga-mir-181b-1	8
ENSGALG00000007300	113.242	0.869165	0.336267	6.83914	0.00891819	0.0900787	PYCR1	18
ENSGALG00000050091	1.86746	0.869002	0.662616	1.72941	0.188486	0.523422	NA	16
ENSGALG00000007800	5.74421	0.86872	0.386427	5.0831	0.0241602	0.170086	ZDHHC15	4
ENSGALG00000012173	29.1199	0.868647	0.438795	4.00106	0.0454717	0.246775	LGALS3	5
ENSGALG00000046742	0.32895	0.868509	1.59924	0.390806	0.531876	NA	NA	1
ENSGALG00000009895	0.322358	0.868465	1.604	0.397498	0.528384	NA	GRIP1	1
ENSGALG00000007098	11.9608	0.867819	0.340941	6.56193	0.0104183	0.100135	KIF21A	1
ENSGALG00000001954	18.1429	0.867492	0.223488	15.1764	9.79173485906184e-05	0.0029259	APTX	Z
ENSGALG00000032545	11.0555	0.866748	0.308354	7.96224	0.00477633	0.0579594	NKX6-1	4
ENSGALG00000036504	0.322632	0.866626	1.89122	0.296106	0.586334	NA	C14orf39	5
ENSGALG00000054550	0.325625	0.866363	1.8881	0.292879	0.588381	NA	NA	1
ENSGALG00000002840	0.862594	0.865959	1.04014	0.699023	0.403112	0.72956	GRM4	26
ENSGALG00000051457	3.89198	0.863853	0.531496	2.66314	0.102698	0.38515	NA	12
ENSGALG00000011609	3.16052	0.863751	0.576478	2.26082	0.132684	0.440175	NA	5
ENSGALG00000051553	5.16064	0.863055	0.46837	3.42433	0.0642422	0.298883	NA	1
ENSGALG00000032184	0.847524	0.86267	1.22149	0.507216	0.476347	0.784335	CSPG5	2
ENSGALG00000033391	1.15231	0.861758	1.06528	0.65984	0.416616	0.739141	ISL2	10
ENSGALG00000023083	1.85671	0.861554	0.678187	1.62509	0.202384	0.541783	NA	Z
ENSGALG00000011696	22.1173	0.861538	0.319359	7.38905	0.0065622	0.0729309	JAG2	5
ENSGALG00000000218	124.493	0.861148	0.114309	57.5348	3.32049793860268e-14	1.05072474513579e-11	SRP19	Z
ENSGALG00000004814	16.3215	0.861088	0.328549	6.95892	0.00834025	0.0856298	NA	11
ENSGALG00000027292	0.981784	0.861079	1.19502	0.527799	0.467534	0.777873	gga-mir-6669	Z
ENSGALG00000000699	108.086	0.860454	0.334158	6.78544	0.00919041	0.0920608	WWP2	11
ENSGALG00000025527	1.99577	0.860256	0.650378	1.75969	0.184663	0.518409	SNORD79	8
ENSGALG00000035113	0.325787	0.859805	1.88911	0.284984	0.593453	NA	DEXI	14
ENSGALG00000026161	0.32438	0.859794	1.89055	0.286407	0.592532	NA	NA	28
ENSGALG00000006454	0.323609	0.859788	1.89134	0.287162	0.592045	NA	SLC22A18	5
ENSGALG00000035375	0.996667	0.857756	0.913319	0.887099	0.346265	0.688295	LRTOMT	1
ENSGALG00000028186	52.7194	0.857507	0.409932	4.47374	0.0344195	0.210721	RERG	1
ENSGALG00000002558	0.991697	0.857241	1.01231	0.724125	0.394794	0.723838	ASL1	19
ENSGALG00000054797	0.324195	0.856963	2.36832	0.187565	0.664951	NA	NA	6
ENSGALG00000029235	0.99296	0.856263	0.945016	0.827089	0.363116	0.703155	CPNE4	2
ENSGALG00000021365	91.1801	0.856188	0.114744	56.2789	6.28872312240005e-14	1.89290565984241e-11	DCTN3	Z
ENSGALG00000033780	0.988685	0.855373	1.08506	0.629164	0.427662	0.748197	NA	10
ENSGALG00000050933	0.998384	0.855089	0.946057	0.822284	0.364513	0.704205	NA	10
ENSGALG00000030011	80.9497	0.853861	0.29299	8.6808	0.0032158	0.0437855	ZNF704	2
ENSGALG00000007382	3.55586	0.853737	0.616438	1.93753	0.163937	0.488452	CDA	21
ENSGALG00000055058	6.69797	0.853521	0.401278	4.5589	0.0327482	0.204969	NA	1
ENSGALG00000043598	311.568	0.85334	0.179518	23.1318	1.51269683211414e-06	9.72301646100034e-05	NA	MT
ENSGALG00000049390	3.45241	0.852359	0.607893	1.98195	0.159185	0.482447	NA	22
ENSGALG00000002199	6.10203	0.851598	0.382907	4.98122	0.0256239	0.176268	KLHL17	21
ENSGALG00000014952	48.8851	0.850606	0.171485	24.9076	6.01462046398132e-07	4.49857158460566e-05	CERT1	Z
ENSGALG00000037366	1.15169	0.849386	0.951007	0.80239	0.37038	0.708091	GRID1	6
ENSGALG00000007090	3.30386	0.848964	0.636462	1.79561	0.180244	0.511118	CPN1	6
ENSGALG00000002944	1.13525	0.848504	0.937784	0.824387	0.363901	0.703693	CPS1	7
ENSGALG00000028026	60.0635	0.848205	0.16617	26.4224	2.74339127763853e-07	2.3842388561505e-05	NDUFS4	Z
ENSGALG00000043918	1.00176	0.847894	1.01529	0.702928	0.401802	0.728461	NA	Z
ENSGALG00000013606	7.57473	0.846317	0.349479	5.89778	0.01516	0.127099	FGL1	4
ENSGALG00000005346	279.561	0.845232	0.0838356	103.248	2.95696430767177e-24	1.73770935814178e-21	PPIC	Z
ENSGALG00000044224	1.98645	0.844477	0.76463	1.2333	0.266767	0.613405	NA	7
ENSGALG00000038720	1.83849	0.842826	0.74564	1.29284	0.255524	0.604061	NA	3
ENSGALG00000014258	9.64411	0.841079	0.50115	2.85923	0.0908509	0.363287	NA	4
ENSGALG00000015264	55.2065	0.84085	0.164849	26.3331	2.87324808027537e-07	2.47963318592156e-05	PPIP5K2	Z
ENSGALG00000012704	8.73213	0.838882	0.486073	3.0171	0.0823908	0.345258	MYLIP	2
ENSGALG00000033558	1.13873	0.838624	0.86854	0.936578	0.333159	0.676695	NA	Z
ENSGALG00000027198	33.2816	0.83833	0.420177	4.06658	0.0437398	0.241328	TMEM47	1
ENSGALG00000002276	5.53285	0.838167	0.402287	4.36614	0.0366599	0.216676	EME2	14
ENSGALG00000017099	1.28923	0.838164	0.986766	0.726758	0.393936	0.722915	RASL11A	1
ENSGALG00000047577	3.28869	0.83783	0.71478	1.39081	0.238268	0.586253	NA	5
ENSGALG00000026727	1.00111	0.837669	1.05943	0.630759	0.427077	0.747751	SLC30A10	3
ENSGALG00000027963	120.313	0.837234	0.108047	60.792	6.34336349149238e-15	2.1157688877975e-12	COX7C	Z
ENSGALG00000003283	356.71	0.836056	0.397042	4.54413	0.0330317	0.205877	NA	28
ENSGALG00000031035	12.3465	0.835775	0.266593	9.88051	0.00167039	0.0274491	PCMTD1	2
ENSGALG00000037780	37.8927	0.835381	0.34139	6.10351	0.0134914	0.118335	PMEPA1	20
ENSGALG00000013886	83.5826	0.835149	0.265982	10.067	0.00150951	0.0254493	LDLRAD4	2
ENSGALG00000039831	0.850155	0.834524	1.23642	0.462789	0.496324	0.797575	FAM135B	2
ENSGALG00000002298	89.074	0.834186	0.271974	9.60998	0.00193523	0.0304238	COL8A2	23
ENSGALG00000046360	13.7093	0.834143	0.256803	10.6143	0.00112219	0.0206186	NA	2
ENSGALG00000016998	2.26011	0.833545	0.595841	1.96567	0.160908	0.484334	LPAR6	1
ENSGALG00000027932	28.6264	0.833061	0.181275	21.266	3.99755106089316e-06	0.000217329	SLF1	Z
ENSGALG00000008409	18.8394	0.83227	0.295958	8.0041	0.00466717	0.0571404	GSTO2	6
ENSGALG00000035369	11.7685	0.831573	0.313754	7.08449	0.0077754	0.0822952	NA	27
ENSGALG00000038162	3.52525	0.830967	0.538942	2.39589	0.121655	0.423628	FAM26E	3
ENSGALG00000044479	1.14464	0.830684	0.86947	0.916843	0.338305	0.679733	NA	3
ENSGALG00000029788	113.742	0.830518	0.401855	4.37632	0.0364416	0.216312	CCK	2
ENSGALG00000016757	0.984455	0.829708	1.00661	0.687114	0.407148	0.73213	TSGA10	1
ENSGALG00000013197	21.2372	0.828982	0.322656	6.69729	0.00965595	0.0954002	GALNT12	2
ENSGALG00000012702	15.2855	0.828036	0.27731	8.98786	0.0027178	0.0385936	JARID2	2
ENSGALG00000033653	2.97345	0.826556	0.853563	0.950368	0.329626	0.67456	NA	25
ENSGALG00000002473	24.4299	0.826374	0.237879	12.215	0.000474068	0.0106179	GPR157	21
ENSGALG00000004070	102.716	0.82603	0.219246	14.4832	0.000141419	0.00398458	MICALL2	14
ENSGALG00000007070	2.40664	0.825654	0.569923	2.10554	0.146766	0.462524	NA	14
ENSGALG00000053128	1.12558	0.825315	0.965302	0.737735	0.390387	0.720738	NA	1
ENSGALG00000015376	35.7003	0.825129	0.177521	21.7849	3.04997280435437e-06	0.000173455	IDUA	Z
ENSGALG00000007981	53.589	0.82488	0.150906	30.1825	3.9323437270749e-08	4.1477823876779e-06	CLN6	10
ENSGALG00000003699	5.10772	0.823601	0.505586	2.67726	0.101791	0.383338	EBF1	13
ENSGALG00000015377	190.355	0.822969	0.176679	22.1583	2.51063195311815e-06	0.000148247	PHLDB2	1
ENSGALG00000010258	73.9705	0.822065	0.586716	2.01006	0.15626	0.478392	LTBP2	5
ENSGALG00000028149	23.8956	0.820885	0.204653	16.2029	5.6906422730779e-05	0.0019032	MED18	Z
ENSGALG00000014672	49.1951	0.820876	0.135768	36.7716	1.32810391660164e-09	1.94203284130393e-07	ARSK	Z
ENSGALG00000013493	119.772	0.820469	0.123123	45.0689	1.90223575000813e-11	4.34731322052785e-09	SPTLC1	Z
ENSGALG00000038768	51.5806	0.819367	0.464061	3.188	0.0741807	0.325556	FAM20C	14
ENSGALG00000038636	1.12222	0.818728	0.915202	0.806947	0.369025	0.707193	LAPTM5	23
ENSGALG00000032768	15.886	0.817276	0.470703	3.06677	0.0799079	0.338765	SOX5	1
ENSGALG00000050110	12.9205	0.817151	0.274279	8.93323	0.00280028	0.0394952	NA	Z
ENSGALG00000032402	2.07846	0.816896	1.11359	0.54977	0.458412	0.771457	VSTM2B	11
ENSGALG00000054226	2.53875	0.816235	0.549957	2.20887	0.137219	0.448112	NA	16
ENSGALG00000039337	40.5383	0.816171	0.261714	9.88554	0.00166583	0.0274107	SH3BP5	2
ENSGALG00000017274	88.9913	0.815423	0.174085	22.327	2.29953325505693e-06	0.00013776	CD9	1
ENSGALG00000007579	3.51462	0.814244	0.574709	2.02748	0.154477	0.475648	APBB1IP	2
ENSGALG00000001545	2.66057	0.813968	0.551983	2.18244	0.139593	0.451164	RAB40B	18
ENSGALG00000037812	2.37365	0.813248	0.605383	1.81743	0.17762	0.507072	USP43	18
ENSGALG00000045305	15.8872	0.81296	0.279762	8.52279	0.00350726	0.0468432	NA	1
ENSGALG00000014718	40.2887	0.812786	0.203592	16.1376	5.89021880524353e-05	0.00195406	MAP3K1	Z
ENSGALG00000001889	3.49228	0.812757	0.528841	2.38367	0.122609	0.424677	CARD9	17
ENSGALG00000003999	16.5809	0.812249	0.292367	7.79966	0.0052256	0.0615942	NAV2	5
ENSGALG00000052882	2.50421	0.812181	0.570964	2.03514	0.1537	0.474882	NA	Z
ENSGALG00000002638	2.8139	0.810353	0.59832	1.84496	0.17437	0.502115	NA	6
ENSGALG00000034801	28.8575	0.810143	0.192574	17.8407	2.40186368713572e-05	0.000962383	HDHD2	Z
ENSGALG00000009639	1.25094	0.807795	0.79992	1.02559	0.311196	0.654811	DDX60	4
ENSGALG00000026028	19.8407	0.806672	0.237839	11.5983	0.000660118	0.0137147	SREK1IP1	Z
ENSGALG00000001416	3.21019	0.803682	0.610455	1.74716	0.186235	0.520571	ADRA1B	13
ENSGALG00000004353	111.849	0.802942	0.129772	38.8612	4.55036103871238e-10	7.79944521927077e-08	TBCA	Z
ENSGALG00000002988	29.1072	0.802664	0.32601	6.1639	0.0130383	0.115593	NA	8
ENSGALG00000045815	7.14406	0.802293	0.344001	5.45924	0.0194652	0.148838	NA	1
ENSGALG00000005263	36.7692	0.801215	0.209902	14.7483	0.000122861	0.00355087	SOX8	14
ENSGALG00000012975	15.4479	0.800973	0.29464	7.48305	0.00622825	0.0699389	IQSEC3	1
ENSGALG00000015326	135.979	0.799051	0.151064	28.4772	9.481049434278e-08	9.14106492722068e-06	CLTA	Z
ENSGALG00000031794	2.9447	0.798288	0.549526	2.11886	0.145495	0.460989	NA	Z
ENSGALG00000054151	1.10376	0.796667	1.09335	0.540178	0.462359	0.774712	NA	2
ENSGALG00000048320	103.849	0.795773	0.103125	60.0137	9.41970285325051e-15	3.0591724450517e-12	HINT2	Z
ENSGALG00000040194	6.12289	0.79298	0.604978	1.74187	0.186902	0.52151	NA	33
ENSGALG00000014767	36.3109	0.792864	0.156088	25.9221	3.5547397652652e-07	2.9442311035663e-05	TRAPPC13	Z
ENSGALG00000036527	3.51061	0.792647	0.631422	1.58894	0.207477	0.547696	SYBU	2
ENSGALG00000005140	62.1888	0.792268	0.235044	11.5652	0.000671963	0.0139373	RRAD	11
ENSGALG00000014916	145.427	0.79211	0.0829522	91.786	9.65745988085002e-22	4.96594634956542e-19	SPIN1Z	Z
ENSGALG00000015849	185.3	0.79115	0.270488	8.74953	0.00309681	0.0427014	ME1	3
ENSGALG00000033091	34.0522	0.791146	0.241063	10.9174	0.000952666	0.0181713	RUNX1T1	2
ENSGALG00000016954	12.7003	0.791093	0.548801	2.11416	0.145942	0.46146	RGCC	1
ENSGALG00000007867	1.5504	0.790696	0.731236	1.17276	0.278836	0.62605	SLC9A5	11
ENSGALG00000054844	3.06584	0.790691	0.540299	2.15123	0.142456	0.456281	NA	3
ENSGALG00000015148	916.798	0.789846	0.123928	41.5603	1.14291868186091e-10	2.27496120207186e-08	ANXA1	Z
ENSGALG00000017036	33.8262	0.789709	0.261113	9.2792	0.0023177	0.0343784	LHFPL6	1
ENSGALG00000003655	1.3886	0.78953	0.833214	0.904582	0.341556	0.683107	GAS2	5
ENSGALG00000007395	1.67721	0.788962	0.732941	1.16292	0.280861	0.627393	NA	6
ENSGALG00000011518	4.71783	0.786064	0.448117	3.09474	0.0785457	0.335035	POMGNT2	2
ENSGALG00000040101	6.2085	0.785009	0.368459	4.56179	0.032693	0.204804	NA	16
ENSGALG00000005572	2.48854	0.784563	0.748774	1.11435	0.291137	0.63649	NOXO1	14
ENSGALG00000009596	2.09303	0.78455	0.837755	0.884559	0.346956	0.688922	TMEM117	1
ENSGALG00000012621	40.5351	0.783967	0.236095	11.218	0.000810077	0.0159955	ERCC6L2	Z
ENSGALG00000028998	177.745	0.783869	0.134048	34.8343	3.590000587698e-09	4.84338275162816e-07	XPA	Z
ENSGALG00000036001	69.1986	0.783862	0.114533	47.0707	6.84728342729651e-12	1.62504470723589e-09	SMAD2Z	Z
ENSGALG00000015391	65.0431	0.783659	0.1662	22.5491	2.04835972285424e-06	0.000125765	NA	Z
ENSGALG00000017872	1.66635	0.783362	0.70872	1.22554	0.268275	0.614501	NA	8
ENSGALG00000049781	5.03423	0.78327	0.567193	1.92762	0.165019	0.489254	NA	7
ENSGALG00000028267	163.576	0.783202	0.105345	56.0249	7.15590620090249e-14	2.10264377203185e-11	NA	Z
ENSGALG00000011068	117.629	0.783199	0.390841	4.10771	0.0426882	0.238099	COBLL1	7
ENSGALG00000015425	73.7352	0.780562	0.153194	26.3116	2.90539893817883e-07	2.48996724278229e-05	LPL	Z
ENSGALG00000001986	595.698	0.780379	0.0741158	112.916	2.25117373352691e-26	1.73635844034097e-23	VCP	Z
ENSGALG00000053471	1.80162	0.780151	0.704469	1.23106	0.267202	0.613405	NA	11
ENSGALG00000042733	3.32795	0.779613	0.491261	2.52516	0.112044	0.405374	NA	25
ENSGALG00000011493	16.7056	0.778374	0.321396	5.93247	0.0148644	0.125559	TMEM169	7
ENSGALG00000003326	26.5051	0.778088	0.185809	17.6331	2.67888707453807e-05	0.00105962	AMACR	Z
ENSGALG00000053979	1.66279	0.77783	0.682268	1.30251	0.253755	0.601883	NA	7
ENSGALG00000001765	27.0416	0.777695	0.189765	16.9037	3.9324726343592e-05	0.00142737	CAAP1	Z
ENSGALG00000026360	5.80837	0.77681	0.45048	2.99617	0.0834618	0.347153	SOWAHC	1
ENSGALG00000009020	16.3802	0.776624	0.244694	10.1319	0.00145725	0.0248205	JAG1	3
ENSGALG00000029298	3.33065	0.77626	0.545448	2.03723	0.153489	0.474631	F5	1
ENSGALG00000027757	44.7708	0.77458	0.29004	7.26059	0.00704841	0.0766382	ARL4A	2
ENSGALG00000013900	1.38296	0.773407	0.88536	0.770872	0.379947	0.713786	MAP7	3
ENSGALG00000030730	105.601	0.773368	0.124783	38.9176	4.42067164504163e-10	7.68387447485334e-08	NOL6	Z
ENSGALG00000005057	111.435	0.773273	0.136022	32.8219	1.00999336339889e-08	1.24643280977058e-06	ADK	6
ENSGALG00000015010	10.1904	0.772947	0.292242	7.02972	0.00801678	0.0839198	NSG1	4
ENSGALG00000001383	1.51704	0.772719	0.837664	0.858837	0.354064	0.695253	HTR4	13
ENSGALG00000006855	3.5931	0.771748	0.466762	2.73922	0.0979125	0.375995	MELTF	9
ENSGALG00000017926	3.1826	0.771338	0.775593	1.0036	0.316442	0.65929	7SK	3
ENSGALG00000047072	1.93952	0.770477	0.64635	1.42373	0.232791	0.579443	NA	4
ENSGALG00000051739	3.44768	0.770068	0.474775	2.63739	0.104375	0.388214	NA	3
ENSGALG00000051006	1.65562	0.769061	0.803077	0.924506	0.336295	0.678657	NA	3
ENSGALG00000027907	2.21301	0.768704	0.689119	1.25061	0.263436	0.610493	NR2F1	Z
ENSGALG00000053313	8.83204	0.767366	0.31374	6.00711	0.0142484	0.122026	NA	2
ENSGALG00000054942	8.93711	0.76682	0.316349	5.90588	0.0150904	0.12686	NA	Z
ENSGALG00000047060	5.39264	0.766235	0.420289	3.34087	0.0675789	0.307363	NA	KZ626838.1
ENSGALG00000036443	63.5258	0.76621	0.251368	9.46085	0.00209903	0.0320596	FUT8	5
ENSGALG00000028759	5.43886	0.765952	0.521327	2.19046	0.138867	0.450635	LYPD6B	7
ENSGALG00000014813	6.43661	0.764916	0.460412	2.78922	0.0949001	0.369137	HOMER1	Z
ENSGALG00000053365	5.32863	0.763784	0.464982	2.72697	0.0986663	0.376286	NA	KZ626835.1
ENSGALG00000027295	9.64742	0.763733	0.284806	7.20393	0.00727443	0.0782683	NUDT2	Z
ENSGALG00000014903	2.03567	0.762156	0.724001	1.11899	0.290136	0.63592	ITGA2	Z
ENSGALG00000054037	1.93633	0.762097	0.696067	1.20389	0.272546	0.619055	NA	19
ENSGALG00000026300	36.2329	0.761763	0.184396	17.2239	3.32234647138276e-05	0.00124735	NA	Z
ENSGALG00000003288	280.66	0.760874	0.124049	38.3573	5.89063703400379e-10	9.94526249806085e-08	TARS	Z
ENSGALG00000015675	6.34884	0.760845	0.370403	4.23143	0.039682	0.226916	NA	1
ENSGALG00000006757	8.98351	0.760412	0.359273	4.50838	0.0337291	0.207814	XYLT1	14
ENSGALG00000012124	2.65588	0.759147	0.846072	0.812986	0.367239	0.706264	PELI2	5
ENSGALG00000054506	3.68181	0.758383	0.536941	2.01402	0.155851	0.478132	NA	4
ENSGALG00000015113	6.01546	0.757606	0.384319	3.90549	0.0481287	0.255575	PTAR1	Z
ENSGALG00000014874	91.9435	0.756405	0.147559	26.6646	2.42013935050875e-07	2.14870069961356e-05	MRPS30	Z
ENSGALG00000013804	48.3964	0.755752	0.152259	24.828	6.26803451518098e-07	4.63196490729631e-05	SRD5A3	4
ENSGALG00000001531	1.92217	0.755142	0.682094	1.23148	0.267119	0.613405	FN3K	18
ENSGALG00000048926	2.19469	0.754499	0.625413	1.45989	0.226947	0.572635	WAS	30
ENSGALG00000003148	2.19421	0.75393	0.60238	1.56928	0.210311	0.551406	SPAG16	7
ENSGALG00000046461	73.3233	0.752802	0.316166	5.78491	0.0161643	0.132398	LRRC15	9
ENSGALG00000051214	1.62707	0.752773	0.788836	0.922165	0.336907	0.678852	NA	3
ENSGALG00000010323	2.19102	0.752239	0.608167	1.53347	0.215593	0.558577	BATF	5
ENSGALG00000003136	7.57146	0.752125	0.390623	3.73045	0.053429	0.271375	IKZF2	7
ENSGALG00000013785	5.19734	0.751215	0.708295	1.14052	0.285543	0.631635	GNAL	2
ENSGALG00000011309	12.0344	0.751147	0.35754	4.47601	0.0343739	0.21063	NA	1
ENSGALG00000014011	20.858	0.750782	0.247589	9.2745	0.00232366	0.0343886	LRMP	1
ENSGALG00000050668	8.66338	0.749868	0.4589	2.70023	0.100334	0.380261	NA	8
ENSGALG00000008716	11.4356	0.749741	0.548238	1.89975	0.168106	0.492797	FLRT3	3
ENSGALG00000015150	16.4099	0.748493	0.403206	3.50512	0.0611793	0.290784	RORB	Z
ENSGALG00000002187	103.453	0.748145	0.148509	25.7491	3.88799860223442e-07	3.15669675987994e-05	HSD17B4	Z
ENSGALG00000001161	13.075	0.74791	0.34945	4.64749	0.031099	0.199063	FLI1	24
ENSGALG00000012814	53.4076	0.747836	0.277565	7.38812	0.00656561	0.0729309	PXDC1	2
ENSGALG00000014910	20.2065	0.746298	0.46619	2.60759	0.106353	0.393555	COLEC12	2
ENSGALG00000040342	62.9945	0.745286	0.249389	9.09025	0.00256975	0.0370483	ADAMTS1	1
ENSGALG00000003149	201.996	0.74459	0.106803	49.3818	2.10689413968802e-12	5.20023611557796e-10	NA	26
ENSGALG00000009192	42.159	0.744324	0.230975	10.5371	0.00117001	0.0209566	SLITRK2	4
ENSGALG00000010125	12.8633	0.744094	0.357503	4.38676	0.036219	0.215515	CSGALNACT1	4
ENSGALG00000050406	3.71504	0.743069	0.622162	1.43712	0.230606	0.57616	NA	2
ENSGALG00000000247	161.102	0.743016	0.162486	21.3171	3.89246525169984e-06	0.000212553	WDR36	Z
ENSGALG00000014960	32.8556	0.742988	0.257283	8.47062	0.00360928	0.0479463	NA	Z
ENSGALG00000015385	4.91587	0.741916	0.441687	2.83534	0.0922112	0.365088	THAP1	Z
ENSGALG00000012187	60.1969	0.741452	0.225656	10.9725	0.000924735	0.0177483	MGAT5	7
ENSGALG00000002350	2.05579	0.740963	0.770058	0.934295	0.333749	0.67688	NA	14
ENSGALG00000047827	10.4306	0.740777	0.354638	4.4103	0.0357225	0.214005	TMEM86A	5
ENSGALG00000049949	5.33807	0.740482	0.399529	3.44264	0.0635339	0.297222	NA	4
ENSGALG00000030065	20.2864	0.740404	0.314992	5.59174	0.0180453	0.142208	TENM3	4
ENSGALG00000015154	9.63322	0.740091	0.362661	4.20859	0.0402197	0.229032	TRPM6	Z
ENSGALG00000001864	25.3777	0.734427	0.216239	11.6414	0.000645004	0.0135144	C9orf72	Z
ENSGALG00000053680	2.73381	0.733194	0.540756	1.84077	0.174861	0.502786	HIST1H46L2	1
ENSGALG00000015356	86.8296	0.73171	0.167022	19.4788	1.01722930709824e-05	0.000479146	IFT57	1
ENSGALG00000001944	29.8826	0.73146	0.189065	15.0627	0.000104	0.00305588	TBC1D2	Z
ENSGALG00000034948	50.0778	0.730345	0.401544	3.37471	0.0662044	0.304407	UAP1L1	17
ENSGALG00000002347	148.731	0.729914	0.26729	7.61575	0.00578606	0.0662391	DIPK2A	9
ENSGALG00000026578	2.85468	0.729305	0.544943	1.79587	0.180213	0.511118	NA	2
ENSGALG00000029502	26.7143	0.728756	0.229998	10.1522	0.00144127	0.0247014	CLIC2	4
ENSGALG00000031325	593.851	0.72645	0.202933	13.104	0.00029466	0.0073167	TGFB1	32
ENSGALG00000030563	70.8432	0.726133	0.120129	36.7577	1.33759656033412e-09	1.94203284130393e-07	NA	21
ENSGALG00000004438	35.6383	0.725806	0.160523	20.5209	5.89832124549529e-06	0.000307136	ARSB	Z
ENSGALG00000037901	123.982	0.725758	0.237629	9.51497	0.00203802	0.031597	EFEMP1	3
ENSGALG00000021598	5.61294	0.725676	0.603549	1.46138	0.22671	0.572271	NA	21
ENSGALG00000014684	67.4637	0.725668	0.170712	18.3307	1.85688089578284e-05	0.000779448	ERAP1	Z
ENSGALG00000023379	18.5357	0.723899	0.281413	6.69789	0.0096527	0.0954002	F2RL2	Z
ENSGALG00000043167	47.8668	0.723848	0.310077	5.55905	0.0183854	0.14406	TNFRSF11B	2
ENSGALG00000017244	82.0504	0.723821	0.443639	2.71977	0.0991126	0.377049	PRSS23	1
ENSGALG00000010702	358.602	0.722716	0.213688	11.6906	0.000628183	0.0132294	ADSS	3
ENSGALG00000039209	2.98306	0.721252	0.522451	1.91001	0.166962	0.491279	WIF1	1
ENSGALG00000031511	46.8236	0.720529	0.222441	10.6361	0.00110899	0.0205187	HIP1R	15
ENSGALG00000003863	0.208667	0.720467	2.43505	0.110752	0.73929	NA	P2RX7	15
ENSGALG00000010417	0.208258	0.720467	2.43609	0.11041	0.739678	NA	VDHAP	8
ENSGALG00000032363	0.208226	0.720467	2.43617	0.109067	0.741209	NA	GPR141	2
ENSGALG00000020392	0.208072	0.720467	2.43656	0.109413	0.740814	NA	PRIMA1	5
ENSGALG00000032856	0.208072	0.720467	2.43656	0.109413	0.740814	NA	GFRA2	22
ENSGALG00000051380	0.207912	0.720467	2.43696	0.108803	0.741511	NA	NA	6
ENSGALG00000049527	0.207817	0.720467	2.4372	0.108723	0.741603	NA	NA	3
ENSGALG00000030000	0.207007	0.720467	2.43926	0.10934	0.740897	NA	NA	9
ENSGALG00000022718	0.206833	0.720467	2.4397	0.108353	0.742027	NA	FUT4	1
ENSGALG00000015662	0.206741	0.720467	2.43994	0.109109	0.741161	NA	NA	1
ENSGALG00000013822	0.206674	0.720467	2.44011	0.107741	0.74273	NA	TXLNB	3
ENSGALG00000004257	0.205191	0.720467	2.44391	0.107727	0.742746	NA	TSPAN15	6
ENSGALG00000018274	0.205065	0.720467	2.44424	0.107613	0.742878	NA	gga-mir-181b-2	17
ENSGALG00000019061	0.205065	0.720467	2.44424	0.107613	0.742878	NA	MMP1	1
ENSGALG00000037740	0.205065	0.720467	2.44424	0.107613	0.742878	NA	QRFPR	4
ENSGALG00000010826	0.204829	0.720467	2.44485	0.107397	0.743128	NA	PRKAA2	8
ENSGALG00000029195	0.204784	0.720467	2.44496	0.106527	0.744134	NA	STK32A	13
ENSGALG00000051699	0.20475	0.720467	2.44505	0.106026	0.744715	NA	NA	4
ENSGALG00000034427	0.204624	0.720467	2.44538	0.105911	0.744848	NA	SCN4A	27
ENSGALG00000052575	0.204291	0.720467	2.44624	0.0937	0.759525	NA	NA	3
ENSGALG00000025450	0.204137	0.720467	2.44664	0.0940367	0.759107	NA	gga-mir-1685	2
ENSGALG00000027961	0.204137	0.720467	2.44664	0.0940367	0.759107	NA	PCASP2	28
ENSGALG00000052390	0.204137	0.720467	2.44664	0.0940367	0.759107	NA	NA	1
ENSGALG00000023436	0.203978	0.720467	2.44705	0.0934229	0.75987	NA	HDC	10
ENSGALG00000050139	0.203978	0.720467	2.44705	0.0934229	0.75987	NA	NA	1
ENSGALG00000048787	0.203882	0.720467	2.4473	0.0933385	0.759975	NA	NA	KZ626836.1
ENSGALG00000004849	0.203696	0.720467	2.44778	0.0923388	0.761225	NA	WSCD2	15
ENSGALG00000006175	0.203696	0.720467	2.44778	0.0923388	0.761225	NA	DPEP1	11
ENSGALG00000006997	0.203696	0.720467	2.44778	0.0923388	0.761225	NA	BRINP1	17
ENSGALG00000034319	0.203601	0.720467	2.44803	0.0922541	0.761331	NA	NA	16
ENSGALG00000028407	0.202634	0.720467	2.45055	0.0870088	0.768015	NA	GDF9	13
ENSGALG00000012541	0.202597	0.720467	2.45065	0.0868563	0.768212	NA	MB	1
ENSGALG00000008834	0.202475	0.720467	2.45097	0.0863937	0.768813	NA	NA	8
ENSGALG00000054445	0.202475	0.720467	2.45097	0.0863937	0.768813	NA	NA	28
ENSGALG00000047376	0.202458	0.720467	2.45101	0.0912201	0.762632	NA	NA	25
ENSGALG00000013056	0.202366	0.720467	2.45125	0.0919649	0.761694	NA	NA	1
ENSGALG00000002845	0.202349	0.720467	2.4513	0.0911207	0.762757	NA	CTNNA3	6
ENSGALG00000049066	0.202156	0.720467	2.4518	0.0851544	0.77043	NA	NA	4
ENSGALG00000012538	0.202124	0.720467	2.45189	0.0859576	0.769381	NA	NR4A2	7
ENSGALG00000008552	0.20188	0.720467	2.45253	0.0850228	0.770603	NA	MAL	3
ENSGALG00000053633	0.200975	0.720467	2.45492	0.091125	0.762752	NA	NA	3
ENSGALG00000025614	0.200923	0.720467	2.45505	0.0849696	0.770672	NA	NA	10
ENSGALG00000026888	0.200923	0.720467	2.45505	0.0849696	0.770672	NA	NA	2
ENSGALG00000030417	0.200885	0.720467	2.45515	0.0848164	0.770874	NA	PDC	8
ENSGALG00000001806	0.200849	0.720467	2.45525	0.0910046	0.762904	NA	NA	28
ENSGALG00000025184	0.200815	0.720467	2.45534	0.090506	0.763535	NA	gga-mir-1666	19
ENSGALG00000030982	0.200815	0.720467	2.45534	0.090506	0.763535	NA	NA	19
ENSGALG00000017327	0.200777	0.720467	2.45544	0.084715	0.771007	NA	P2RY6	1
ENSGALG00000027036	0.200777	0.720467	2.45544	0.084715	0.771007	NA	PKIB	3
ENSGALG00000004526	0.200672	0.720467	2.45572	0.0850836	0.770523	NA	TNR	8
ENSGALG00000023843	0.200642	0.720467	2.4558	0.0838787	0.772108	NA	FRMD7	4
ENSGALG00000035332	0.200642	0.720467	2.4558	0.0838787	0.772108	NA	NA	6
ENSGALG00000049485	0.200642	0.720467	2.4558	0.0838787	0.772108	NA	NA	14
ENSGALG00000048196	0.200604	0.720467	2.4559	0.0837254	0.772311	NA	NA	2
ENSGALG00000050521	0.200604	0.720467	2.4559	0.0837254	0.772311	NA	NA	4
ENSGALG00000007349	0.20055	0.720467	2.45604	0.0846188	0.771133	NA	RASL12	10
ENSGALG00000018247	0.20055	0.720467	2.45604	0.0846188	0.771133	NA	gga-mir-221	1
ENSGALG00000054986	0.20055	0.720467	2.45604	0.0846188	0.771133	NA	NA	5
ENSGALG00000028341	0.200533	0.720467	2.45608	0.0837771	0.772243	NA	NA	28
ENSGALG00000006676	0.200512	0.720467	2.45614	0.0844654	0.771335	NA	RLBP1	10
ENSGALG00000010737	0.200496	0.720467	2.45618	0.0836237	0.772445	NA	PLD5	3
ENSGALG00000046198	0.200408	0.720467	2.45642	0.0892917	0.76508	NA	NA	1
ENSGALG00000047768	0.200268	0.720467	2.45679	0.0835269	0.772574	NA	NA	1
ENSGALG00000004903	0.200171	0.720467	2.45704	0.0890622	0.765373	NA	CHST8	11
ENSGALG00000003217	0.199033	0.720467	2.46008	0.0836243	0.772445	NA	LITAF	14
ENSGALG00000012984	0.198996	0.720467	2.46018	0.0834702	0.772649	NA	NA	28
ENSGALG00000003432	0.198874	0.720467	2.46051	0.0830034	0.773268	NA	AGXT2	Z
ENSGALG00000053430	0.198836	0.720467	2.46061	0.0828493	0.773473	NA	NA	13
ENSGALG00000054856	0.198759	0.720467	2.46081	0.0832365	0.772958	NA	NA	4
ENSGALG00000012377	0.198718	0.720467	2.46092	0.0820303	0.774565	NA	HNMT	7
ENSGALG00000013720	0.198718	0.720467	2.46092	0.0820303	0.774565	NA	FBXO15	2
ENSGALG00000020788	0.198637	0.720467	2.46114	0.0827694	0.773579	NA	NA	7
ENSGALG00000025454	0.198592	0.720467	2.46126	0.0819066	0.77473	NA	gga-mir-1603	7
ENSGALG00000031177	0.198555	0.720467	2.46136	0.0817524	0.774936	NA	NA	1
ENSGALG00000040313	0.198259	0.720467	2.46216	0.0697854	0.79165	NA	NA	27
ENSGALG00000050409	0.198221	0.720467	2.46226	0.0696317	0.791874	NA	NA	33
ENSGALG00000008444	0.197945	0.720467	2.463	0.069489	0.792082	NA	TUBAL3	1
ENSGALG00000048145	0.197945	0.720467	2.463	0.069489	0.792082	NA	NA	7
ENSGALG00000041296	0.197908	0.720467	2.4631	0.0693352	0.792307	NA	NA	3
ENSGALG00000009289	0.19785	0.720467	2.46326	0.0693987	0.792214	NA	SLC18A2	6
ENSGALG00000049542	0.19785	0.720467	2.46326	0.0693987	0.792214	NA	NA	2
ENSGALG00000051253	0.19785	0.720467	2.46326	0.0693987	0.792214	NA	NA	3
ENSGALG00000054167	0.19785	0.720467	2.46326	0.0693987	0.792214	NA	NA	5
ENSGALG00000048646	0.197813	0.720467	2.46336	0.0692449	0.792439	NA	NA	32
ENSGALG00000012018	0.196707	0.720467	2.46635	0.0682959	0.793834	NA	UGT8	4
ENSGALG00000020505	0.196669	0.720467	2.46645	0.0681417	0.794062	NA	KCNJ11	5
ENSGALG00000025329	0.196669	0.720467	2.46645	0.0681417	0.794062	NA	5S_rRNA	4
ENSGALG00000050702	0.196599	0.720467	2.46664	0.06819	0.793991	NA	NA	6
ENSGALG00000054033	0.196599	0.720467	2.46664	0.06819	0.793991	NA	NA	5
ENSGALG00000051787	0.196561	0.720467	2.46674	0.0680357	0.794219	NA	NA	4
ENSGALG00000011801	0.196405	0.720467	2.46717	0.0622502	0.802974	NA	ESR2	5
ENSGALG00000047368	0.196405	0.720467	2.46717	0.0622502	0.802974	NA	NA	4
ENSGALG00000049180	0.196092	0.720467	2.46802	0.0619479	0.803443	NA	NA	2
ENSGALG00000002012	0.195997	0.720467	2.46828	0.0618558	0.803586	NA	NA	6
ENSGALG00000043368	0.195997	0.720467	2.46828	0.0618558	0.803586	NA	NA	1
ENSGALG00000049405	0.195997	0.720467	2.46828	0.0618558	0.803586	NA	NA	3
ENSGALG00000053834	0.194853	0.720467	2.47141	0.060731	0.805344	NA	NA	20
ENSGALG00000028875	0.194745	0.720467	2.47171	0.0662137	0.796932	NA	NA	2
ENSGALG00000053324	0.194745	0.720467	2.47171	0.0662137	0.796932	NA	NA	7
ENSGALG00000052027	0.194745	0.720467	2.47171	0.060623	0.805514	NA	NA	1
ENSGALG00000052388	0.194658	0.720467	2.47195	0.0662398	0.796893	NA	METRN	14
ENSGALG00000001835	0.194421	0.720467	2.4726	0.0659951	0.79726	NA	SCNN1D	21
ENSGALG00000028457	0.194421	0.720467	2.4726	0.0659951	0.79726	NA	NA	7
ENSGALG00000050746	0.194421	0.720467	2.4726	0.0659951	0.79726	NA	NA	14
ENSGALG00000054831	0.194421	0.720467	2.4726	0.0659951	0.79726	NA	TMEM121	8
ENSGALG00000047918	0.192929	0.720467	2.47673	0.0587655	0.808458	NA	NA	4
ENSGALG00000004367	0.192804	0.720467	2.47708	0.0586339	0.808668	NA	AWAT1	4
ENSGALG00000003058	0.199666	0.720461	3.13504	0.0496105	0.823742	NA	NA	28
ENSGALG00000004146	0.196599	0.720461	3.13504	0.0476237	0.827251	NA	RIMS4	20
ENSGALG00000006091	0.194816	0.720461	3.13504	0.0378496	0.845745	NA	NA	8
ENSGALG00000007441	0.194517	0.720461	3.13504	0.037811	0.845823	NA	MAP6	1
ENSGALG00000012089	0.192529	0.720461	3.13504	0.0361603	0.849185	NA	NA	5
ENSGALG00000014875	0.194442	0.720461	3.13504	0.0375828	0.846283	NA	HCN1	Z
ENSGALG00000027018	0.206019	0.720461	3.13504	0.0709217	0.789999	NA	NA	3
ENSGALG00000027314	0.192529	0.720461	3.13504	0.0361603	0.849185	NA	SAXO1	Z
ENSGALG00000028142	0.204106	0.720461	3.13504	0.0699267	0.791444	NA	HACD4	Z
ENSGALG00000028210	0.204106	0.720461	3.13504	0.0699267	0.791444	NA	NA	19
ENSGALG00000033589	0.207631	0.720461	3.13504	0.071695	0.788885	NA	SYN3	1
ENSGALG00000038782	0.198523	0.720461	3.13504	0.0488967	0.824994	NA	ZC3H12D	3
ENSGALG00000051433	0.206901	0.720461	3.13504	0.0733169	0.786567	NA	NA	12
ENSGALG00000052778	0.207274	0.720461	3.13504	0.0734951	0.786314	NA	gga-mir-7478	6
ENSGALG00000053895	0.206901	0.720461	3.13504	0.0733169	0.786567	NA	NA	KZ626838.1
ENSGALG00000005458	0.207536	0.720461	3.13504	0.071651	0.788948	NA	RPL3L	14
ENSGALG00000008309	0.192892	0.720461	3.13504	0.0364371	0.848616	NA	NA	1
ENSGALG00000012419	0.196237	0.720461	3.13504	0.0473735	0.827698	NA	NA	1
ENSGALG00000025484	0.194783	0.720461	3.13504	0.0380005	0.845442	NA	5S_rRNA	2
ENSGALG00000026247	0.205031	0.720461	3.13504	0.0716687	0.788923	NA	NA	2
ENSGALG00000034054	0.208826	0.720461	3.13504	0.0742026	0.785313	NA	NA	27
ENSGALG00000044763	0.208194	0.720461	3.13504	0.0732087	0.786721	NA	GPR82	1
ENSGALG00000047056	0.207944	0.720461	3.13504	0.0718387	0.788678	NA	NA	Z
ENSGALG00000047090	0.200075	0.720461	3.13504	0.0498581	0.82331	NA	NA	KZ626839.1
ENSGALG00000048086	0.196034	0.720461	3.13504	0.038871	0.843704	NA	NA	13
ENSGALG00000048966	0.200075	0.720461	3.13504	0.0498581	0.82331	NA	NA	9
ENSGALG00000050363	0.204988	0.720461	3.13504	0.0723535	0.78794	NA	NA	Z
ENSGALG00000050730	0.192841	0.720461	3.13504	0.0365723	0.848338	NA	NA	1
ENSGALG00000050866	0.208418	0.720461	3.13504	0.0740214	0.785569	NA	HSD3B1	1
ENSGALG00000051783	0.200075	0.720461	3.13504	0.0498581	0.82331	NA	NA	6
ENSGALG00000052349	0.192892	0.720461	3.13504	0.0364371	0.848616	NA	NA	1
ENSGALG00000052372	0.192841	0.720461	3.13504	0.0365723	0.848338	NA	NA	9
ENSGALG00000052899	0.204906	0.720461	3.13504	0.0716028	0.789017	NA	NA	4
ENSGALG00000055057	0.196474	0.720461	3.13504	0.0475374	0.827405	NA	NA	Z
ENSGALG00000054784	10.5732	0.719446	0.572715	1.60192	0.205632	0.54527	NA	7
ENSGALG00000049422	38.3003	0.718394	0.267605	7.31596	0.00683447	0.0748796	ATF3	3
ENSGALG00000005845	147.398	0.717869	0.2622	7.65252	0.0056693	0.0652657	SLC7A5	11
ENSGALG00000017658	13.829	0.716814	0.286842	6.28067	0.0122062	0.111008	GAS1	Z
ENSGALG00000005331	118.906	0.716346	0.240885	9.02213	0.0026673	0.0380988	GJC2	2
ENSGALG00000036240	41.1125	0.715516	0.74828	0.934683	0.333649	0.67688	AKAP12	3
ENSGALG00000007766	33.8705	0.715217	0.33751	4.56474	0.0326366	0.204763	KIAA1217	2
ENSGALG00000003373	111.378	0.71486	0.189834	14.4417	0.000144567	0.00405477	BRIX1	Z
ENSGALG00000002506	86.9468	0.714385	0.236125	9.32039	0.00226617	0.0337356	SPSB1	21
ENSGALG00000040546	24.8734	0.714201	0.230385	9.68389	0.00185891	0.0295628	NA	20
ENSGALG00000020528	72.5808	0.713587	0.125647	32.5038	1.18959963718488e-08	1.42532515752413e-06	INIP	Z
ENSGALG00000047642	4.32925	0.711225	0.441904	2.59455	0.107232	0.395619	TMEM42	2
ENSGALG00000002125	8.36622	0.71064	0.311748	5.20316	0.0225459	0.163278	TMOD1	Z
ENSGALG00000034505	202.734	0.710317	0.078731	82.0663	1.31600564765106e-19	6.24647142217761e-17	CDKN2A	Z
ENSGALG00000004155	4.8218	0.71027	0.704214	1.03639	0.308662	0.652608	MYOM3	23
ENSGALG00000053105	3.62196	0.709221	0.471417	2.27022	0.131881	0.43881	RAP1GAP	21
ENSGALG00000011335	3.36269	0.708307	0.527598	1.81268	0.178187	0.507736	NHEJ1	7
ENSGALG00000004781	4.70562	0.70664	0.546715	1.68743	0.19394	0.530231	ZBTB40	21
ENSGALG00000038723	35.7785	0.706273	0.161206	19.2725	1.13325380938639e-05	0.000523801	RPP25L	Z
ENSGALG00000020876	1.08117	0.706121	1.11847	0.400889	0.526631	0.813904	AOX2	7
ENSGALG00000054059	24.2081	0.705651	0.391003	3.31909	0.0684798	0.310018	NA	3
ENSGALG00000031656	35.6472	0.704426	0.176569	16.0357	6.21577692223532e-05	0.00204013	EYA4	3
ENSGALG00000031313	4.58528	0.703228	0.504457	1.95697	0.161837	0.485827	NA	10
ENSGALG00000005395	93.1941	0.702876	0.156608	20.439	6.15607897390773e-06	0.000315237	POLR1E	Z
ENSGALG00000049751	22.629	0.702558	0.320387	4.87205	0.0272951	0.182673	NA	1
ENSGALG00000037160	27.6635	0.701425	0.18537	14.385	0.00014898	0.00415966	NA	Z
ENSGALG00000008332	5.09231	0.698987	0.388105	3.24574	0.0716095	0.319078	F2	5
ENSGALG00000015603	35.2428	0.697365	0.161278	18.7639	1.47940841600835e-05	0.000654386	ZCCHC9	Z
ENSGALG00000033254	0.678482	0.696948	1.28066	0.297171	0.585661	NA	NA	2
ENSGALG00000029102	73.1944	0.69677	0.260403	7.28807	0.00694141	0.0756081	PXYLP1	9
ENSGALG00000040397	58.5334	0.696731	0.239411	8.61832	0.00332799	0.0449237	HAUS1	Z
ENSGALG00000013072	511.19	0.696624	0.295413	5.68581	0.0171027	0.137501	AKR1B10	1
ENSGALG00000046358	14.419	0.696044	0.692364	1.0292	0.310346	0.65392	FBLN7	3
ENSGALG00000023920	37.6664	0.694905	0.278861	6.30029	0.0120718	0.110216	PHYKPL	13
ENSGALG00000039738	7.84393	0.694674	0.896388	0.613714	0.433393	0.752568	SLC9A3	2
ENSGALG00000012004	14.9418	0.694499	0.325404	4.59594	0.0320478	0.202614	PRSS12	4
ENSGALG00000015109	185.582	0.693824	0.206442	11.52	0.000688497	0.0141612	TJP2	Z
ENSGALG00000035804	98.2693	0.693122	0.169387	16.9996	3.73867807056884e-05	0.0013707	SQSTM1	13
ENSGALG00000029286	0.54253	0.691186	1.58768	0.191029	0.662061	NA	NA	4
ENSGALG00000052674	0.545773	0.691149	1.58632	0.186295	0.666018	NA	NA	27
ENSGALG00000033098	13.9348	0.69046	0.243131	8.07508	0.00448781	0.0555741	C5orf51	Z
ENSGALG00000019484	1.48049	0.690016	0.880967	0.616014	0.432532	0.751708	NA	2
ENSGALG00000009606	0.66611	0.689689	1.27681	0.2931	0.588241	NA	NA	6
ENSGALG00000014790	48.7529	0.689235	0.156344	19.5822	9.6362421424271e-06	0.000462727	CDK7	Z
ENSGALG00000028696	88.7129	0.688881	0.201007	11.9605	0.000543395	0.0117444	FTL	5
ENSGALG00000038260	17.6725	0.688127	0.24446	7.96431	0.00477086	0.05795	PTCD2	Z
ENSGALG00000050713	103.382	0.687713	0.225646	9.46191	0.00209783	0.0320596	NA	KZ626835.1
ENSGALG00000008811	96.5112	0.685797	0.267436	6.70233	0.0096287	0.0953674	SLC1A4	3
ENSGALG00000049241	0.670641	0.685078	1.2783	0.288315	0.591302	NA	NA	22
ENSGALG00000002605	54.4102	0.684418	0.184692	13.9027	0.000192522	0.00516502	MRPL17	Z
ENSGALG00000014753	126.086	0.68419	0.137641	25.0656	5.54113043495565e-07	4.27394316861173e-05	CENPK	Z
ENSGALG00000026677	1.89971	0.68383	0.826786	0.687525	0.407007	0.732091	F10	1
ENSGALG00000012598	59.4585	0.683049	0.174033	15.5897	7.86807349544462e-05	0.00247074	NAA35	Z
ENSGALG00000050829	0.798816	0.682906	1.13725	0.361976	0.547411	NA	NA	31
ENSGALG00000004569	78.2948	0.682643	0.277329	6.17077	0.0129878	0.115394	UNC5B	6
ENSGALG00000016570	0.673162	0.682492	1.16691	0.342544	0.558364	NA	NA	3
ENSGALG00000047747	0.810642	0.681992	1.14087	0.358412	0.549389	NA	NA	4
ENSGALG00000004870	10.0189	0.681656	0.322794	4.48256	0.0342424	0.209928	PIH1D3	4
ENSGALG00000029429	1169.41	0.681348	0.386605	3.17617	0.0747196	0.326245	TGFBI	13
ENSGALG00000017329	26.0511	0.681053	0.2611	6.87541	0.00873899	0.0888368	FCHSD2	1
ENSGALG00000048213	0.676231	0.68087	1.28019	0.283858	0.594184	NA	NA	9
ENSGALG00000013817	34.9371	0.680506	0.359073	3.65199	0.0560023	0.27859	SPIRE1	2
ENSGALG00000052753	0.538722	0.680012	1.62049	0.178355	0.672791	NA	NA	9
ENSGALG00000052649	1.87234	0.679681	0.708649	0.921626	0.337048	0.678852	HIST1H2B5	1
ENSGALG00000029197	0.796627	0.679678	1.1366	0.359127	0.548992	NA	KIRREL3	24
ENSGALG00000033698	1.86702	0.679633	0.752681	0.81859	0.365593	0.704904	NA	2
ENSGALG00000049040	1.6061	0.679582	0.792846	0.736824	0.39068	0.72074	NA	6
ENSGALG00000007320	0.67174	0.678262	1.16665	0.33846	0.560719	NA	FXYD2	24
ENSGALG00000008229	140.404	0.678057	0.17296	15.633	7.69005656172567e-05	0.00242719	ALDH7A1	Z
ENSGALG00000001782	115.728	0.677779	0.139086	24.0808	9.2375133592154e-07	6.36872359587024e-05	PLAA	Z
ENSGALG00000047864	1.07204	0.677734	0.95867	0.501022	0.479051	0.78661	NA	5
ENSGALG00000049898	1.33396	0.677017	0.796987	0.721869	0.395532	0.724343	gga-mir-12288	30
ENSGALG00000050020	0.542934	0.676443	1.88621	0.123109	0.725687	NA	NA	13
ENSGALG00000046904	5.78001	0.676307	0.525137	1.67236	0.195943	0.532748	NA	1
ENSGALG00000002227	56.3621	0.676077	0.128648	27.7098	1.40946829076999e-07	1.30783820875131e-05	DMXL1	Z
ENSGALG00000005407	103.115	0.675719	0.241347	7.98367	0.00472011	0.0575601	AGL	8
ENSGALG00000029118	17.4049	0.675473	0.240679	7.91574	0.00490064	0.0589135	NA	Z
ENSGALG00000003175	1.71676	0.674617	0.817318	0.686229	0.40745	0.732245	NA	17
ENSGALG00000025635	0.799593	0.673832	1.11214	0.368244	0.543963	NA	SNORD54	2
ENSGALG00000047483	0.813934	0.673364	1.11644	0.364859	0.54582	NA	C1QTNF6	1
ENSGALG00000005831	0.664531	0.673284	1.11119	0.367184	0.544543	NA	DNAI1	Z
ENSGALG00000040444	182.982	0.673269	0.221036	9.46207	0.00209765	0.0320596	SEMA3C	1
ENSGALG00000005861	0.789127	0.672749	1.22785	0.302868	0.58209	NA	NA	14
ENSGALG00000047024	138.969	0.672406	0.162699	17.3608	3.09137221337827e-05	0.00118113	ZNF469	11
ENSGALG00000048246	4.93269	0.672258	0.448496	2.25379	0.133288	0.441229	NA	21
ENSGALG00000052880	1.19626	0.67224	0.900135	0.559507	0.454459	0.768284	NA	7
ENSGALG00000004960	3963.5	0.672045	0.252359	7.25114	0.0070856	0.0769748	FBN1	10
ENSGALG00000046687	0.674907	0.672013	1.16726	0.332052	0.564453	NA	EPS8L3	26
ENSGALG00000015193	1340.4	0.671997	0.16719	16.5094	4.84089852968128e-05	0.00167813	CCDC80	1
ENSGALG00000050329	1.61085	0.671471	0.788721	0.726748	0.393939	0.722915	NA	16
ENSGALG00000028658	0.536652	0.671051	1.28931	0.272329	0.601774	NA	KBTBD3	1
ENSGALG00000013247	0.802408	0.670056	1.11296	0.363508	0.546564	NA	NA	1
ENSGALG00000041407	0.667983	0.669695	1.11146	0.36308	0.546801	NA	NA	2
ENSGALG00000001325	2.69077	0.669402	0.652689	1.05637	0.304045	0.648651	CYP1A1	10
ENSGALG00000020402	0.669879	0.669208	1.24968	0.28775	0.591666	NA	EFCAB11	5
ENSGALG00000011592	63.42	0.66902	0.304715	4.90746	0.0267409	0.18053	MRAS	7
ENSGALG00000044125	0.80685	0.668637	1.01152	0.437161	0.508496	NA	MLLT11	25
ENSGALG00000037880	694.587	0.668564	0.0824112	67.0199	2.68773918046014e-16	9.75570271354664e-14	ATP5A1Z	Z
ENSGALG00000047687	2.38682	0.668462	0.580602	1.32577	0.24956	0.597785	NA	Z
ENSGALG00000002855	2.10985	0.66818	0.642781	1.08367	0.297878	0.64292	SARDH	17
ENSGALG00000005037	1.47336	0.667822	0.81482	0.673454	0.41185	0.735102	NA	19
ENSGALG00000027565	0.930514	0.667802	1.11637	0.359986	0.548514	0.826563	NA	8
ENSGALG00000047094	8.80375	0.667793	0.502147	1.79929	0.179798	0.510442	NA	KZ626839.1
ENSGALG00000027418	5.72358	0.667636	0.377263	3.13195	0.0767719	0.331788	NA	Z
ENSGALG00000048315	2.27974	0.667424	0.603675	1.22276	0.268819	0.615117	NA	22
ENSGALG00000039440	0.803763	0.667382	1.01118	0.435666	0.509222	NA	NA	2
ENSGALG00000020160	0.542328	0.667309	1.40257	0.217617	0.640861	NA	ADH6	4
ENSGALG00000035365	7.44692	0.667056	0.350373	3.63259	0.0566585	0.279622	NA	33
ENSGALG00000047622	3.84287	0.666854	0.560984	1.42334	0.232855	0.579484	NA	25
ENSGALG00000049986	4.1342	0.666629	0.483528	1.90599	0.167409	0.491787	NA	2
ENSGALG00000047596	3.07306	0.666568	0.551026	1.46634	0.225925	0.571748	SMKR1	1
ENSGALG00000010551	152.564	0.66624	0.177808	14.2867	0.000156969	0.00433765	CDC42EP3	3
ENSGALG00000029796	0.795934	0.665771	1.05112	0.401929	0.526095	NA	NA	1
ENSGALG00000024964	1.19629	0.665031	0.911019	0.534838	0.46458	0.776881	SNORA53	1
ENSGALG00000052376	0.5391	0.664517	1.2877	0.260804	0.609568	NA	NA	16
ENSGALG00000029680	43.6462	0.664489	0.149905	19.7142	8.99317539256956e-06	0.000435234	NA	12
ENSGALG00000027232	0.666868	0.664306	1.24878	0.284089	0.594033	NA	C1QTNF2	13
ENSGALG00000009241	4.14239	0.664301	0.467838	2.01958	0.155282	0.477176	SFRP2	4
ENSGALG00000026902	2.13689	0.66409	0.626379	1.1246	0.28893	0.635019	P2RX6	15
ENSGALG00000021737	0.936699	0.6639	1.13117	0.346341	0.556192	0.829132	gga-mir-365-2	18
ENSGALG00000049205	1.05863	0.663642	0.974756	0.465726	0.49496	0.79713	NA	33
ENSGALG00000043681	0.536316	0.663449	1.21548	0.295066	0.586992	NA	DAPP1	4
ENSGALG00000014124	1.20101	0.663237	0.864938	0.588954	0.442824	0.760322	TEC	4
ENSGALG00000027853	5.31731	0.663198	0.407792	2.6495	0.103583	0.386847	CTNNA2	4
ENSGALG00000037267	0.660106	0.66298	1.2467	0.284392	0.593837	NA	NA	3
ENSGALG00000047364	0.659116	0.662539	1.11076	0.356369	0.55053	NA	NA	30
ENSGALG00000048701	1.06469	0.66233	0.841105	0.619346	0.431291	0.751031	NA	5
ENSGALG00000005553	1.06371	0.662257	0.868847	0.581001	0.44592	0.762308	NLGN3	4
ENSGALG00000041437	2.37696	0.662155	0.619385	1.14689	0.284201	0.630905	FAM155B	4
ENSGALG00000034168	7.48661	0.662004	0.655741	1.03455	0.309091	0.652608	WNT5A	12
ENSGALG00000053254	7.85593	0.661966	0.34861	3.61596	0.0572277	0.281373	EHHADH	9
ENSGALG00000043256	2.76152	0.661916	0.591214	1.26058	0.261542	0.608684	NA	4
ENSGALG00000040070	0.533202	0.661827	1.58479	0.177122	0.673858	NA	PDIA2	14
ENSGALG00000025593	0.535157	0.661822	1.58395	0.174353	0.676272	NA	NA	19
ENSGALG00000004270	0.800264	0.661699	1.01079	0.428641	0.512657	NA	ALDH1A2	10
ENSGALG00000005377	6.53929	0.661696	0.368072	3.2365	0.0720142	0.320378	WWOX	11
ENSGALG00000021225	6.50323	0.661524	0.359596	3.38795	0.0656744	0.302946	CDCA9	11
ENSGALG00000055124	1.45536	0.661479	0.801946	0.682796	0.408625	0.732865	NA	3
ENSGALG00000020647	3.18241	0.661202	0.500857	1.74316	0.18674	0.52151	LDLRAD1	8
ENSGALG00000045232	0.659545	0.661178	1.44761	0.210731	0.646195	NA	NA	20
ENSGALG00000046709	2.91142	0.660965	0.507517	1.69479	0.192971	0.529211	NA	9
ENSGALG00000050373	3.31829	0.660901	0.496656	1.77182	0.183157	0.515588	NA	1
ENSGALG00000003987	3.31325	0.660836	0.698101	0.90581	0.341228	0.683066	TRAF4	19
ENSGALG00000044641	4.24481	0.660171	0.447773	2.17675	0.14011	0.451875	DAPL1	7
ENSGALG00000051083	1.98814	0.659382	0.648831	1.03409	0.309201	0.652728	NA	3
[truncated: 13,311 more rows]

## Sheet: male_vs_intersex
Supplementary Data 3: Male vs Intersex differential gene expression using DESeq2 LRT test
gene_id	baseMean	log2FoldChange	lfcSE	stat	pvalue	padj	gene_name	chr
ENSGALG00000000003	8.74772	0.480266	0.509719	0.889552	0.345599	0.797589	PANX2	1
ENSGALG00000000011	46.7832	0.145092	0.228045	0.404272	0.524891	0.885492	C10orf88	6
ENSGALG00000000044	1.27212	-1.91951	1.49058	1.76863	0.183552	0.642139	WFIKKN1	14
ENSGALG00000000048	1.08032	-1.47989	1.25314	1.4424	0.229752	NA	NA	25
ENSGALG00000000055	64.0078	-0.0143323	0.197498	0.00575399	0.939534	0.991408	LAMTOR3	4
ENSGALG00000000059	37.0543	0.302714	0.23942	1.60068	0.205807	0.668626	TUBB3	11
ENSGALG00000000067	23.3485	-0.0769312	0.295549	0.068486	0.793554	0.965375	SPR	4
ENSGALG00000000071	12.0996	0.639333	0.472518	1.82391	0.176848	0.635976	NA	1
ENSGALG00000000086	174.786	0.0473593	0.114003	0.172881	0.677564	0.933873	TIMM17B	26
ENSGALG00000000091	80.2589	-0.0601471	0.170311	0.124835	0.723848	0.947616	INTS4	1
ENSGALG00000000094	156.963	0.223612	0.167061	1.77583	0.182663	0.641876	ADIPOR1	26
ENSGALG00000000102	36.9251	0.135524	0.248007	0.298672	0.584716	0.905641	UBE2T	26
ENSGALG00000000104	3.79953	0.3827	0.794847	0.231895	0.630122	0.922757	NA	26
ENSGALG00000000106	72.3628	0.251587	0.180169	1.94726	0.162882	0.615903	LRIF1	26
ENSGALG00000000107	0.565689	1.02037	2.10498	0.246074	0.619853	NA	TRIM7.1	16
ENSGALG00000000109	29.5829	0.0251377	0.262347	0.00929099	0.923211	0.990603	AFMID	18
ENSGALG00000000122	1077.59	-0.168822	0.0649603	6.80306	0.00910017	0.135345	GNB2L1	16
ENSGALG00000000129	109.276	-0.0290349	0.139612	0.0433956	0.834982	0.974919	TCF25	11
ENSGALG00000000137	111.399	-0.228107	0.1432	2.54598	0.110575	0.523182	SNRPE	26
ENSGALG00000000142	50.4991	0.330138	0.207123	2.54335	0.11076	0.523653	CEPT1	26
ENSGALG00000000146	223.785	0.165422	0.112416	2.15829	0.141802	0.581675	SUPT6H	19
ENSGALG00000000150	1000.86	-0.255678	0.0632297	16.517	4.82170391136467e-05	0.00264032	RPL9	4
ENSGALG00000000151	0.225144	1.07	3.5338	0.184325	0.667682	NA	ADAMTS19	Z
ENSGALG00000000154	3.46651	0.639822	0.843263	0.576873	0.447541	0.849193	DENND2D	26
ENSGALG00000000156	344.543	0.100353	0.120957	0.68537	0.407744	0.832051	BRD2	16
ENSGALG00000000158	3.63489	-0.62091	0.729745	0.728803	0.393271	0.824816	DMA	16
ENSGALG00000000161	40.7805	0.0431132	0.219723	0.0385154	0.844412	0.976916	ISOC1	Z
ENSGALG00000000162	0.796781	2.77753	1.61503	3.30885	0.0689077	NA	DMB1	16
ENSGALG00000000184	0.798974	0.470992	2.11452	0.0490658	0.824697	NA	SLC27A6	Z
ENSGALG00000000186	20.2603	0.0763623	0.334753	0.0524199	0.818905	0.969637	MTCH1	26
ENSGALG00000000189	52.835	0.613084	0.216071	8.05833	0.00452948	0.0859097	YTHDC2	Z
ENSGALG00000000195	14.6445	0.359037	0.450383	0.63162	0.426762	0.842267	SLC23A2	22
ENSGALG00000000201	37.4305	-0.0601879	0.289427	0.0436299	0.834544	0.974809	PLEKHM1	27
ENSGALG00000000208	62.1772	-0.0620513	0.321736	0.0374492	0.846553	0.977286	MCC	Z
ENSGALG00000000209	36.567	0.497663	0.244721	4.15375	0.0415424	0.326885	PRNP	22
ENSGALG00000000215	45.9204	0.423993	0.21459	3.91873	0.047751	0.352918	DCP2	Z
ENSGALG00000000218	149.622	0.629486	0.163698	14.4816	0.000141538	0.00613347	SRP19	Z
ENSGALG00000000220	257.866	0.341441	0.18698	3.26538	0.0707566	0.428991	APC	Z
ENSGALG00000000223	69.856	0.199882	0.176275	1.28561	0.256858	0.722815	TMEM183A	26
ENSGALG00000000225	0.643788	0.0698118	2.07995	0.00134702	0.970723	NA	MGAT4C	26
ENSGALG00000000226	2.51231	0.285901	0.984234	0.0844342	0.771376	0.95993	TMEM9	26
ENSGALG00000000227	381.034	0.27601	0.18909	2.09058	0.14821	0.59242	DPYSL2	22
ENSGALG00000000233	15.9896	-0.00986257	0.359259	0.000771824	0.977836	0.99179	SP2	27
ENSGALG00000000234	29.8859	0.454243	0.499308	0.805823	0.369358	0.813168	EPB41L4A	Z
ENSGALG00000000235	291.405	0.0696784	0.0888817	0.614709	0.43302	0.844393	PPP2R2A	22
ENSGALG00000000241	302.372	0.215403	0.128228	2.79419	0.0946065	0.490581	STARD4	Z
ENSGALG00000000242	1.16927	-2.95707	1.33502	5.14522	0.0233104	0.240369	EBF2	22
ENSGALG00000000243	30.1222	-0.0787661	0.312185	0.0640796	0.80016	0.967242	RDM1	27
ENSGALG00000000247	185.785	0.649469	0.138133	21.7456	3.11304342281984e-06	0.00025864	WDR36	Z
ENSGALG00000000249	0.684084	1.34827	2.05591	0.429741	0.512116	NA	GH	27
ENSGALG00000000253	37.3754	-0.143233	0.285556	0.253661	0.614509	0.917717	SLC25A46	Z
ENSGALG00000000255	77.1416	-0.313263	0.168119	3.48994	0.0617427	0.400919	MAN2A1	Z
ENSGALG00000000259	60.0064	0.218825	0.182029	1.44739	0.228947	0.696775	PSMF1	20
ENSGALG00000000264	24.8569	0.113776	0.283134	0.161671	0.687623	0.936211	NA	Z
ENSGALG00000000273	65.4063	0.0408268	0.18719	0.0475705	0.827346	0.972005	FER	Z
ENSGALG00000000275	148.432	-0.117604	0.128444	0.841392	0.358999	0.807124	KCTD9	22
ENSGALG00000000276	14.9482	-0.0203732	0.36191	0.00327369	0.954373	0.991409	FBXL17	Z
ENSGALG00000000277	0.683295	1.34417	1.83234	0.541345	0.461876	NA	GnRH-I	22
ENSGALG00000000280	3.74335	0.352419	1.19989	0.0848959	0.770769	0.959653	EFNA5	Z
ENSGALG00000000284	26.6456	0.203163	0.304365	0.444695	0.504865	0.876623	HOXB4	27
ENSGALG00000000293	1.09982	-0.307585	1.31196	0.0550356	0.814522	NA	NA	27
ENSGALG00000000295	0.323623	0.108231	2.66782	-0.00776971	1	NA	NA	26
ENSGALG00000000296	211.634	0.232122	0.117223	3.90295	0.0482014	0.35494	PCNX1	5
ENSGALG00000000299	1.22665	-0.0674925	1.42439	0.00236422	0.96122	0.99179	PKP1	26
ENSGALG00000000302	0.2226	-0.372667	3.5338	-0.00889712	1	NA	TNNT2	26
ENSGALG00000000309	0.317551	-1.2689	2.62361	0.361218	0.547831	NA	NA	26
ENSGALG00000000311	29.8743	0.906558	0.276365	10.9929	0.000914623	0.027006	DOCK5	22
ENSGALG00000000314	10.2807	0.179136	0.423788	0.179222	0.672042	0.931764	NEFL	22
ENSGALG00000000317	0.558101	1.00557	2.10341	0.239994	0.624211	NA	NEFM	22
ENSGALG00000000318	617.387	0.270648	0.189287	2.00407	0.156877	0.604961	CSRP1	26
ENSGALG00000000329	52.0297	0.139761	0.236786	0.347455	0.555557	0.898055	AHCYL1	26
ENSGALG00000000336	28.2191	0.394653	0.299837	1.72761	0.188716	0.646605	PPP1R12B	26
ENSGALG00000000337	1.57252	0.443967	1.23499	0.129409	0.719046	0.944845	CTXN1	28
ENSGALG00000000341	1.1127	2.16578	1.57942	1.89131	0.169054	0.623717	KRTAP10-4	25
ENSGALG00000000349	221.19	-0.0136609	0.111296	0.0151603	0.902006	0.988527	PSMC5	27
ENSGALG00000000352	118.737	0.112475	0.159881	0.493553	0.482347	0.86823	TIMM44	28
ENSGALG00000000364	0.588564	2.33256	2.43471	1.24772	0.263988	NA	STC1	22
ENSGALG00000000374	32.1027	-0.51812	0.295542	3.12268	0.0772097	0.4454	RNPEP	26
ENSGALG00000000377	518.935	-0.0583052	0.122915	0.225761	0.634685	0.923788	HNRNPM	28
ENSGALG00000000378	24.3855	-0.228011	0.327974	0.4868	0.485358	0.868684	SLC25A37	22
ENSGALG00000000379	37.8999	1.54259	0.483676	9.28979	0.00230434	0.0537948	ITGB3	27
ENSGALG00000000390	56.7518	0.720696	0.20238	12.7901	0.00034845	0.0129162	ENTPD4	22
ENSGALG00000000394	0.839027	-3.74908	1.74849	5.85027	0.0155746	NA	SLC6A17	26
ENSGALG00000000396	24.2238	-0.108465	0.297352	0.133857	0.714466	0.943107	METTL2B	27
ENSGALG00000000397	274.445	-0.0457656	0.112008	0.167606	0.682248	0.934634	IPO9	26
ENSGALG00000000401	18.8658	-0.485751	0.307723	2.49909	0.113912	0.529955	RBM15	26
ENSGALG00000000402	844.344	1.62433	0.660705	5.16263	0.0230779	0.239879	LOXL2	22
ENSGALG00000000404	214.497	0.0622055	0.111984	0.308304	0.578723	0.904744	COPS2	10
ENSGALG00000000407	43.8757	0.0342833	0.214545	0.0260803	0.871704	0.982819	NA	28
ENSGALG00000000409	130.788	-0.189138	0.13005	2.1225	0.145149	0.588169	CHMP7	22
ENSGALG00000000410	77.5282	-0.0498966	0.162511	0.0942993	0.758781	0.955146	TLK2	27
ENSGALG00000000417	1.85784	-0.382094	0.959103	0.159056	0.690027	0.937131	SLC16A4	26
ENSGALG00000000419	43.2022	0.150068	0.221857	0.457502	0.498794	0.873855	LAMTOR5	26
ENSGALG00000000424	384.352	-0.104351	0.0868864	1.44685	0.229034	0.696775	CMTM3	11
ENSGALG00000000430	134.56	0.492661	0.159845	9.37663	0.00219769	0.0523234	SPPL2C	28
ENSGALG00000000433	127.574	-0.174387	0.25507	0.472412	0.49188	0.87218	NA	7
ENSGALG00000000436	37.5435	0.061644	0.218993	0.0793177	0.778224	0.961232	RABIF	26
ENSGALG00000000438	24.5554	-0.168197	0.340162	0.24552	0.620248	0.920277	ERMP1	Z
ENSGALG00000000452	128.839	0.296414	0.162978	3.27978	0.0701383	0.42761	TNFRSF10B	22
ENSGALG00000000458	1.10785	1.10195	1.4159	0.632909	0.42629	0.842259	TMPRSS9	28
ENSGALG00000000461	455.104	0.387565	0.147972	6.69062	0.00969213	0.141033	MRC2	27
ENSGALG00000000466	0.653525	0.0970769	1.64456	0.00365098	0.951818	NA	LCK	23
ENSGALG00000000469	0.2226	-0.372667	3.5338	-0.00889712	1	NA	ADRA1A	22
ENSGALG00000000470	899.605	-0.0444725	0.0687984	0.418606	0.517633	0.882401	LMNA	28
ENSGALG00000000474	434.165	-0.110216	0.0851936	1.67986	0.194943	0.654897	RPL36	28
ENSGALG00000000476	0.989778	0.104357	1.39079	0.00564058	0.940132	NA	LRRTM4	22
ENSGALG00000000478	40.2206	0.189115	0.21416	0.781663	0.376633	0.816836	TANC2	27
ENSGALG00000000504	0.225364	1.07	3.5338	0.184683	0.667379	NA	ETV7	26
ENSGALG00000000505	0.215403	1.07	3.5338	0.167445	0.682393	NA	KCNH6	27
ENSGALG00000000507	0.668197	-0.875961	1.72339	0.254945	0.613614	NA	CPNE7	11
ENSGALG00000000510	57.2173	0.479549	0.183001	6.93751	0.00844067	0.130198	DCAF7	27
ENSGALG00000000511	117.221	0.0291096	0.194755	0.0226224	0.880443	0.984929	KCTD20	26
ENSGALG00000000513	32.8226	0.108942	0.249883	0.190419	0.662568	0.930732	ZNF276	11
ENSGALG00000000516	35.5488	0.0384455	0.269763	0.0203208	0.886645	0.986289	FANCA	11
ENSGALG00000000518	61.0117	-0.198686	0.175117	1.28814	0.256392	0.722515	KLHL12	26
ENSGALG00000000521	4.45921	0.695682	0.676967	1.075	0.299818	0.762668	SPIRE2	11
ENSGALG00000000523	40.3849	0.354074	0.259818	1.84877	0.173926	0.631548	STK38	26
ENSGALG00000000525	47.2192	0.0481485	0.26286	0.0339654	0.853781	0.978763	MAP3K3	27
ENSGALG00000000528	5.99467	1.07145	0.639813	2.87811	0.0897914	0.478064	DBNDD1	11
ENSGALG00000000529	1.60502	-1.49334	1.24602	1.50336	0.220156	0.686652	LIMD2	27
ENSGALG00000000533	414.971	-0.0522684	0.0983247	0.283166	0.594634	0.910458	SRSF3	26
ENSGALG00000000535	77.5705	-0.0890551	0.222407	0.16137	0.687899	0.936291	ERRFI1	21
ENSGALG00000000538	25.0017	-0.172025	0.278647	0.382213	0.536421	0.891212	RNF113B	27
ENSGALG00000000540	23.7183	0.126719	0.291251	0.189394	0.663422	0.930825	GAS8	11
ENSGALG00000000541	86.0235	-0.0779809	0.206946	0.142446	0.705861	0.941463	ZC3H11B	26
ENSGALG00000000542	55.8208	0.124818	0.205988	0.367801	0.544206	0.894134	ZNF593	23
ENSGALG00000000544	5.40977	0.426982	0.665755	0.410996	0.521464	0.88368	NA	26
ENSGALG00000000545	0.222553	-0.372667	3.5338	-0.00924195	1	NA	REN	26
ENSGALG00000000550	96.5852	-0.105162	0.155131	0.460369	0.497451	0.873855	STRADA	27
ENSGALG00000000551	66.4708	-0.0891004	0.188237	0.224392	0.635713	0.923788	C26H6orf89	26
ENSGALG00000000557	0.958352	-1.24408	1.60253	0.626651	0.428587	NA	ETNK2	26
ENSGALG00000000558	1.15383	2.20419	1.79649	1.44443	0.229424	0.696782	SLC1A6	28
ENSGALG00000000560	0.222553	-0.372667	3.5338	-0.00924195	1	NA	NA	26
ENSGALG00000000564	124.049	0.0717872	0.136879	0.275153	0.599896	0.912541	CCDC47	27
ENSGALG00000000573	24.3913	0.593385	0.305203	3.80002	0.0512519	0.364697	PER3	21
ENSGALG00000000576	9.97316	0.56716	0.494816	1.31456	0.251571	0.718202	RRNAD1	25
ENSGALG00000000577	143.177	-0.0298274	0.140033	0.045412	0.831248	0.973261	RANBP3	28
ENSGALG00000000579	107.283	0.0423906	0.147309	0.0830687	0.773181	0.960161	VAMP3	21
ENSGALG00000000581	97.6972	-0.114314	0.139348	0.673244	0.411923	0.834303	DDX42	27
ENSGALG00000000583	2.51144	-0.261508	0.860015	0.092899	0.760524	0.955572	SOX13	26
ENSGALG00000000584	52.8409	-0.513158	0.465578	1.2523	0.263114	0.728841	NA	26
ENSGALG00000000585	1.08433	1.08025	1.55754	0.490101	0.483882	NA	MYL4	27
ENSGALG00000000589	7.62752	-0.145344	0.548942	0.0710795	0.789771	0.965111	BTN1A1	28
ENSGALG00000000596	198.673	0.0849534	0.117408	0.522755	0.469669	0.861089	CDC27	27
ENSGALG00000000599	19.8199	0.177033	0.319116	0.308031	0.578891	0.904761	MARCHF2	28
ENSGALG00000000603	67.0465	-0.304602	0.172074	3.14272	0.0762666	0.443124	KANSL1	27
ENSGALG00000000604	5.32124	-0.000668534	0.718038	0.000548321	0.981318	0.99179	NA	23
ENSGALG00000000606	100.059	0.0127944	0.148714	0.00740852	0.931409	0.990973	ARL8A	26
ENSGALG00000000608	0.352696	1.59115	3.4171	0.41687	0.518503	NA	CDH1	11
ENSGALG00000000611	95.1122	0.0740889	0.152602	0.235624	0.627385	0.922524	NA	26
ENSGALG00000000613	254.198	-0.0896381	0.15532	0.334941	0.562764	0.900701	RAB11B	28
ENSGALG00000000615	86.7548	-0.0896343	0.186048	0.232645	0.629569	0.922757	NWD1	23
ENSGALG00000000618	23.1782	0.32384	0.33368	0.938853	0.332573	0.78559	ZCCHC17	23
ENSGALG00000000619	47.2934	0.628654	0.287171	4.69776	0.0302019	0.276476	ANGPTL4	28
ENSGALG00000000621	90.499	-0.156503	0.422308	0.138858	0.709419	0.941463	KANK3	28
ENSGALG00000000625	20.5247	0.107594	0.351006	0.0938413	0.759349	0.955293	MAPT	27
ENSGALG00000000627	109.811	0.130572	0.148206	0.775579	0.378497	0.818186	DNAJC11	21
ENSGALG00000000629	29.0383	-0.062764	0.260061	0.0583478	0.809127	0.968315	NA	28
ENSGALG00000000632	22.9184	-0.404976	0.296065	1.8798	0.170357	0.624364	CHTF8	11
ENSGALG00000000636	119.659	-0.0192108	0.179632	0.0118785	0.913212	0.989701	MDM4	26
ENSGALG00000000637	23.2108	0.0240069	0.295184	0.00667499	0.934885	0.991358	ZBTB48	21
ENSGALG00000000638	58.4378	-0.128601	0.184884	0.484794	0.486259	0.869461	UTP4	11
ENSGALG00000000639	0.212591	-0.372667	3.5338	-0.015789	1	NA	LRRN2	26
ENSGALG00000000643	26.099	0.38215	0.283905	1.81734	0.17763	0.636865	ANKS3	14
ENSGALG00000000650	72.2256	-0.147706	0.195763	0.571197	0.449784	0.851169	NIP7	11
ENSGALG00000000652	80.554	0.0535033	0.272678	0.0385881	0.844267	0.976842	ACOT7	21
ENSGALG00000000657	88.4669	-0.104747	0.155845	0.452746	0.501034	0.874611	TERF2	11
ENSGALG00000000660	209.876	0.0617521	0.109388	0.318438	0.572548	0.903209	CYB5B	11
ENSGALG00000000667	59.8899	-0.119464	1.09612	0.0119865	0.912819	0.989632	EDN2	23
ENSGALG00000000668	106.083	-0.102289	0.148185	0.477092	0.489742	0.870345	RBBP5	26
ENSGALG00000000669	57.7772	0.21032	0.20056	1.09893	0.2945	0.75756	ETV3	25
ENSGALG00000000672	31.2316	0.00681404	0.256103	0.000826308	0.977068	0.99179	SCMH1	23
ENSGALG00000000674	101.761	-0.264128	0.147182	3.23336	0.0721525	0.432448	MYO1D	27
ENSGALG00000000678	77.4739	-0.0317316	0.462114	0.00476298	0.944978	0.991408	CITED4	23
ENSGALG00000000681	204.146	0.135572	0.200375	0.454283	0.500308	0.874016	PAK1	1
ENSGALG00000000684	47.1709	0.016169	0.30318	0.00310903	0.955534	0.991409	KLHDC8A	26
ENSGALG00000000685	121.673	-0.175296	0.171817	1.04875	0.305794	0.766681	MAP3K14	27
ENSGALG00000000692	14.3261	0.066165	0.440367	0.0229704	0.879534	0.984736	CDK18	26
ENSGALG00000000693	63.352	0.177141	0.173971	1.03923	0.308	0.768619	NOB1	11
ENSGALG00000000695	1.56815	0.444581	1.31007	0.114735	0.734816	0.948228	MFSD4A	26
ENSGALG00000000699	120.056	1.16077	0.492721	5.03433	0.0248496	0.248435	WWP2	11
ENSGALG00000000703	33.987	2.18727	0.662361	9.33213	0.0022517	0.0530846	SLC45A3	26
ENSGALG00000000707	354.308	0.123413	0.11518	1.14207	0.285216	0.748745	PSMD7	11
ENSGALG00000000708	612.291	-0.0872259	0.0796341	1.2036	0.272604	0.739983	NUCKS1	26
ENSGALG00000000712	79.6305	-0.0586623	0.180864	0.105448	0.745388	0.950817	RAB29	26
ENSGALG00000000713	169.286	-0.632374	0.123342	26.7218	2.34950530176376e-07	2.46126003220418e-05	ZFHX3	11
ENSGALG00000000719	311.713	-0.116725	0.0980775	1.42072	0.233284	0.700493	RPL22	21
ENSGALG00000000720	23.4333	-0.0122928	0.382644	0.0012589	0.971696	0.99179	NA	23
ENSGALG00000000721	118.367	-0.106532	0.141179	0.570857	0.449919	0.851197	SLC41A1	26
ENSGALG00000000723	167.737	0.167264	0.142189	1.37723	0.240574	0.707185	STX12	23
ENSGALG00000000724	76.2097	0.365033	0.177987	4.19929	0.0404408	0.321578	PM20D1	26
ENSGALG00000000726	270.505	-0.0771793	0.116218	0.442182	0.506071	0.876623	ELAVL1	28
ENSGALG00000000729	65.1626	-0.0494546	0.18591	0.0711831	0.789622	0.965111	PPP1R8	23
ENSGALG00000000731	0.328264	-1.2719	3.42461	0.218872	0.639901	NA	THEMIS2	23
ENSGALG00000000734	93.4933	-0.0202055	0.152925	0.0176815	0.894216	0.987872	RPA2	23
ENSGALG00000000737	8.47457	-0.395662	0.517626	0.587931	0.44322	0.847721	SMPDL3B	23
ENSGALG00000000740	31.9349	0.0948397	0.296256	0.102392	0.748978	0.951029	APBA3	28
ENSGALG00000000747	28.9539	0.272644	0.323353	0.707316	0.400336	0.82845	CHD5	21
ENSGALG00000000748	4.63107	-1.10726	0.727592	2.39045	0.122079	0.545468	TJP3	28
ENSGALG00000000751	121.595	-0.181342	0.151208	1.44429	0.229446	0.696782	ARNT	25
ENSGALG00000000755	79.7242	0.135156	0.342229	0.154833	0.693959	0.93797	ACER3	1
ENSGALG00000000761	165.989	0.890505	0.707545	1.46573	0.22602	0.695551	TSKU	1
ENSGALG00000000764	252.396	-0.137065	0.154087	0.796628	0.372104	0.815487	SSR2	25
ENSGALG00000000769	58.7853	-0.0115788	0.428461	0.000803615	0.977385	0.99179	RAB7B	26
ENSGALG00000000775	6.6034	1.9908	0.795465	6.44079	0.0111529	0.153905	CTSS	25
ENSGALG00000000776	35.9749	-0.0875288	0.248698	0.124049	0.724684	0.947616	BRPF3	26
ENSGALG00000000777	144.937	-0.118683	0.125205	0.899954	0.342794	0.794057	EYA3	23
ENSGALG00000000783	2.58636	2.50084	1.18937	5.66928	0.0172646	0.201927	PTAFR	23
ENSGALG00000000784	48.8601	0.221746	0.267399	0.683475	0.408393	0.832471	PIP5K1C	28
ENSGALG00000000785	11.2116	0.563392	0.431188	1.72309	0.189296	0.64736	HYAL1	12
ENSGALG00000000787	161.593	-0.140599	0.128084	1.2084	0.27165	0.738152	DHX38	11
ENSGALG00000000790	211.262	0.00241777	0.137665	0.000515777	0.981881	0.99179	DNAJC8	23
ENSGALG00000000791	126.816	0.263842	0.214643	1.49071	0.222107	0.690125	NA	26
ENSGALG00000000793	73.31	-0.198804	0.165269	1.45042	0.22846	0.696775	VPS72	25
ENSGALG00000000795	19.3716	-0.35085	0.30474	1.32883	0.249013	0.715218	MFSD12	28
ENSGALG00000000802	116.35	-0.0221335	0.160153	0.0195072	0.888922	0.986718	DHODH	11
ENSGALG00000000808	0.565345	1.01697	1.87356	0.307177	0.579418	NA	NA	1
ENSGALG00000000811	164.433	0.138868	0.141188	0.964193	0.326133	0.781283	IST1	11
ENSGALG00000000812	779.393	0.174945	0.195159	0.793162	0.373146	0.815989	OAZ1	28
ENSGALG00000000814	404.362	-0.10129	0.095728	1.12352	0.289162	0.752221	HNRNPR	23
ENSGALG00000000816	124.407	0.593057	0.336032	2.98519	0.0840292	0.460555	NA	26
ENSGALG00000000817	23.3337	0.212343	0.285139	0.556203	0.455794	0.855155	ZNF821	11
ENSGALG00000000818	381.737	-0.334581	1.1842	0.0817562	0.774931	0.960453	NA	1
ENSGALG00000000820	11.7804	-0.571292	0.692512	0.700237	0.402704	0.829153	NA	23
ENSGALG00000000830	14.0481	-0.204983	0.345644	0.351759	0.553119	0.898055	NA	1
ENSGALG00000000835	82.1285	-0.136735	0.214015	0.411026	0.521449	0.88368	PLEKHJ1	28
ENSGALG00000000836	14.1989	0.250456	0.458585	0.296776	0.585911	0.906644	RFX5	25
ENSGALG00000000838	51.0466	-0.0364698	0.193072	0.0358175	0.849893	0.978075	THAP12	1
ENSGALG00000000843	236.363	-0.321749	0.197248	2.71133	0.0996379	0.503042	DOT1L	28
ENSGALG00000000845	29.8308	-0.136365	0.252932	0.291669	0.589153	0.908425	UVRAG	1
ENSGALG00000000847	100.944	-0.433632	0.154721	7.92931	0.00486404	0.0901494	GARNL3	17
ENSGALG00000000848	184.058	0.0499768	0.144257	0.12005	0.72898	0.947616	AP1G1	11
ENSGALG00000000853	34.33	-0.0422562	0.293473	0.0211152	0.884466	0.986132	SLC2A8	17
ENSGALG00000000855	173.621	0.0803622	0.120526	0.444661	0.504881	0.876623	ZMPSTE24	23
ENSGALG00000000856	63.5472	-0.170928	0.188342	0.825302	0.363635	0.809144	EIF2D	26
ENSGALG00000000857	112.597	-0.0502009	0.144986	0.119961	0.729077	0.947616	NMT1	27
ENSGALG00000000862	60.6045	-0.016715	0.183703	0.0082835	0.927482	0.990603	RLF	23
ENSGALG00000000863	25.1689	-0.133073	0.273305	0.237316	0.626151	0.922524	DYRK3	26
ENSGALG00000000864	85.7097	-0.235433	0.172122	1.88198	0.170109	0.623894	FBXW2	17
ENSGALG00000000866	14.8329	1.07697	0.47723	5.03745	0.024805	0.248435	SELENBP1	25
ENSGALG00000000868	40.6115	-0.184619	0.230505	0.642544	0.422791	0.839984	RNF121	1
ENSGALG00000000870	1.75521	0.67767	1.18501	0.32808	0.566792	0.902012	DCAKD	27
ENSGALG00000000875	52.0963	0.123842	0.208751	0.352268	0.552832	0.898055	PHLPP2	11
ENSGALG00000000881	9.40729	-0.556107	0.472475	1.39805	0.237051	0.703561	GPATCH3	23
ENSGALG00000000883	156.324	-0.265928	0.180661	2.19498	0.138461	0.576975	MAPKAPK2	26
ENSGALG00000000884	54.1861	-0.636942	0.183289	12.1612	0.000487933	0.0167468	CXXC5	13
ENSGALG00000000887	0.554819	0.998411	2.55363	0.162309	0.68704	NA	NR0B2	23
ENSGALG00000000891	58.3077	0.580997	0.281974	4.14493	0.0417595	0.327821	NSUN5	19
ENSGALG00000000892	0.320081	-1.26596	3.44773	0.219879	0.639132	NA	IL10	26
ENSGALG00000000895	376.182	-0.072713	0.102592	0.503723	0.477869	0.865177	NUDC	23
ENSGALG00000000901	0.212858	-0.372667	3.5338	-0.0152889	1	NA	NA	11
ENSGALG00000000902	0.986385	0.900236	1.56541	0.335802	0.562263	NA	KDF1	23
ENSGALG00000000903	83.3456	-0.138156	0.15114	0.836188	0.360489	0.807124	TERF2IP	11
ENSGALG00000000905	256.877	0.0378363	0.11687	0.104685	0.746278	0.950817	PSMB4	25
ENSGALG00000000906	2.27347	-1.30864	0.834638	2.51796	0.112556	0.526792	RALGPS1	17
ENSGALG00000000907	534.139	-0.261439	0.077096	11.595	0.000661301	0.02091	KARS	11
ENSGALG00000000908	9.64688	0.34009	0.542712	0.390404	0.532087	0.888065	ADAT1	11
ENSGALG00000000909	1.73702	-0.897353	0.981791	0.845175	0.357921	0.807124	GFAP	27
ENSGALG00000000913	88.3175	0.747673	0.33313	4.79615	0.0285235	0.269719	CHST6	11
ENSGALG00000000918	0.758245	-0.487354	1.43463	0.115975	0.733441	NA	CCDC103	27
ENSGALG00000000920	2.73539	-0.775409	0.762048	1.04028	0.307758	0.768619	CGN	25
ENSGALG00000000927	215.386	-0.837284	0.4781	3.22598	0.0724783	0.433448	ANGPTL2	17
ENSGALG00000000934	26.4189	0.209129	0.279747	0.559448	0.454483	0.854629	ZBTB43	17
ENSGALG00000000943	121.279	-0.202772	0.154009	1.74246	0.186827	0.644629	WDTC1	23
ENSGALG00000000944	32.2652	0.0548801	0.237133	0.0536019	0.81691	0.969519	SUPT4H1	19
ENSGALG00000000946	92.9992	-0.258365	0.203765	1.62464	0.202446	0.665266	PFDN1	13
ENSGALG00000000949	12.3203	-0.309076	1.18819	0.0690998	0.792652	0.965284	HBEGF	13
ENSGALG00000000950	66.1586	-0.0458645	0.282301	0.0267287	0.870133	0.982372	MVB12B	17
ENSGALG00000000955	38.9281	-0.207857	0.225386	0.852827	0.355754	0.806718	TMEM222	23
ENSGALG00000000962	14.373	-0.0677077	0.39156	0.0300756	0.862319	0.980464	PUS3	24
ENSGALG00000000966	13.286	-0.529482	0.386516	1.88825	0.169399	0.623717	NPHP4	21
ENSGALG00000000972	49.3848	-0.363202	0.213931	2.8985	0.0886618	0.473888	PBX3	17
ENSGALG00000000975	35.2085	-0.136396	0.27027	0.255397	0.6133	0.917717	C1orf174	21
ENSGALG00000000977	53.6015	-0.119989	0.270382	0.198143	0.656224	0.928817	MAPKAP1	17
ENSGALG00000000978	75.5012	-0.117469	0.174771	0.452495	0.501153	0.874611	CEP104	21
ENSGALG00000000988	245.838	-0.192215	0.104217	3.4173	0.0645166	0.408639	EFTUD2	27
ENSGALG00000000990	560.363	-0.00756086	0.106863	0.00510649	0.943032	0.991408	SRSF6	20
ENSGALG00000000991	60.2756	-0.0625996	0.18807	0.110834	0.739197	0.949979	TAF12	23
ENSGALG00000000993	179.431	-0.00225009	0.117699	0.000591655	0.980594	0.99179	GAPVD1	17
ENSGALG00000000996	188.785	-0.245773	0.109579	5.05149	0.0246048	0.247167	NA	28
ENSGALG00000000997	20.1322	1.73925	0.376436	23.4563	1.27783683648753e-06	0.000122175	GJC3	27
ENSGALG00000000998	54.4342	0.228344	0.224965	1.02681	0.310909	0.770892	MTFR1L	23
ENSGALG00000000999	18.1537	0.263075	0.333213	0.624696	0.429308	0.843329	ZNF319	11
ENSGALG00000001000	2380.43	0.202992	0.318091	0.400712	0.526722	0.88564	HSPA5	17
ENSGALG00000001003	69.6273	0.797909	0.207011	14.7515	0.000122649	0.00549274	NA	23
ENSGALG00000001006	5.40424	0.424396	0.675122	0.394431	0.52998	0.887288	TP73	21
ENSGALG00000001013	71.7287	-0.179187	0.213964	0.70517	0.401052	0.82845	PPP6C	17
ENSGALG00000001014	35.9786	0.260527	0.291591	0.793484	0.373049	0.815963	ARPC5L	17
ENSGALG00000001017	35.6317	-0.127689	0.234991	0.295535	0.586695	0.907124	WRAP73	21
ENSGALG00000001019	32.1373	-0.308786	0.252544	1.49915	0.220802	0.687469	BTBD2	28
ENSGALG00000001021	9.7765	1.50437	0.509216	9.44222	0.00212046	0.0508301	MYOCD	18
ENSGALG00000001022	36.5727	-0.105092	0.276016	0.14552	0.702854	0.940022	CCDC43	27
ENSGALG00000001024	180.805	-0.202953	0.116065	3.07163	0.0796697	0.449467	TPRG1L	21
ENSGALG00000001025	64.2512	0.0749116	0.172987	0.187966	0.664615	0.930913	GOLGA1	17
ENSGALG00000001028	1.3096	-0.416703	1.36451	0.0941961	0.758909	0.955146	NA	19
ENSGALG00000001030	174.573	-0.122196	0.123335	0.983967	0.321221	0.779176	SCAMP4	28
ENSGALG00000001034	70.9792	-0.0709138	0.182624	0.151001	0.697581	0.939477	AAR2	20
ENSGALG00000001035	0.885704	-0.14808	1.49498	0.00983619	0.920997	NA	NA	28
ENSGALG00000001036	73.144	0.0103553	0.189553	0.00333676	0.953936	0.991409	ELAC2	18
ENSGALG00000001037	5.0173	-0.156203	0.668442	0.0552406	0.814183	0.969313	SCAI	17
ENSGALG00000001038	60.9518	1.64479	0.559061	7.58823	0.00587507	0.102131	MAN1C1	23
ENSGALG00000001042	85.6302	-0.0916849	0.165341	0.308776	0.578432	0.904744	MTMR4	19
ENSGALG00000001043	97.2021	0.186629	0.172583	1.16493	0.280445	0.747625	REXO1	28
ENSGALG00000001046	201.807	0.210548	0.182551	1.31494	0.251502	0.718202	DLGAP4	20
ENSGALG00000001048	18.0335	0.631628	0.336846	3.56435	0.0590327	0.391455	OLFML2A	17
ENSGALG00000001049	36.8403	0.516891	0.23447	4.90296	0.0268107	0.259429	NA	19
ENSGALG00000001051	84.8271	0.310677	0.172322	3.24183	0.0717805	0.431507	NA	23
ENSGALG00000001054	216.404	-0.0890686	0.117725	0.573758	0.448769	0.850352	C20H20ORF24	20
ENSGALG00000001055	174.81	-0.0362548	0.135903	0.0714745	0.789202	0.965111	NSF	27
ENSGALG00000001056	4.0957	-0.00362452	0.704766	0.000136069	0.990693	0.993109	ABHD11	19
ENSGALG00000001058	2.26565	-0.495385	0.944168	0.278823	0.597474	0.911731	ARHGEF16	21
ENSGALG00000001062	3.0028	1.24101	0.950802	1.74955	0.185934	0.643847	GGT7	20
ENSGALG00000001067	150.844	0.266104	0.149506	3.14431	0.0761921	0.443124	TMEM57	23
ENSGALG00000001073	4.81687	-0.0925045	0.661894	0.0197554	0.888222	0.986568	NR6A1	17
ENSGALG00000001076	5.83638	-0.589606	0.715651	0.69305	0.405129	0.830565	LIMK1	19
ENSGALG00000001084	0.777321	-0.454434	1.98742	0.0529314	0.818039	NA	ATP8B3	28
ENSGALG00000001091	1.47281	-3.97013	1.38358	8.90339	0.00284642	0.0617212	NA	26
ENSGALG00000001093	241.154	-0.0941098	0.120238	0.614695	0.433026	0.844393	TCF3	28
ENSGALG00000001096	60.5709	-0.226077	0.177255	1.6284	0.201925	0.664279	UQCR11	28
ENSGALG00000001099	182.346	0.0201042	0.106652	0.035534	0.850481	0.978075	ANKHD1	13
ENSGALG00000001101	56.9605	0.377724	0.210655	3.20575	0.0733797	0.436348	MBD3	28
ENSGALG00000001103	315.626	-0.0943372	0.0922094	1.04898	0.305741	0.766681	PSMB7	17
ENSGALG00000001107	116.447	0.11102	0.14304	0.602295	0.437704	0.845792	GOSR2	27
ENSGALG00000001108	22.8291	-0.040792	0.337723	0.0147945	0.90319	0.988527	MIER2	28
ENSGALG00000001109	6.16967	-2.33673	1.14505	4.46496	0.0345969	0.298132	GTSF1	27
ENSGALG00000001110	38.2361	0.322022	0.234208	1.89477	0.168664	0.623717	NA	19
ENSGALG00000001117	19.6798	0.130138	0.411187	0.10021	0.751577	0.951477	PFKFB2	26
ENSGALG00000001118	404.033	-0.300148	0.270063	1.26068	0.261523	0.728245	NEK6	17
ENSGALG00000001121	164.563	0.12037	0.131587	0.834957	0.360843	0.807124	SH3GL1	28
ENSGALG00000001122	0.527598	-2.2693	1.85089	1.84771	0.17405	NA	CALN1	19
ENSGALG00000001124	21.9151	0.11601	1.64774	0.00491453	0.944111	0.991408	LHX2	17
ENSGALG00000001126	98.2095	0.00876084	0.163539	0.00302978	0.956104	0.991409	CHAF1A	28
ENSGALG00000001130	14.9746	-0.610331	0.403333	2.32713	0.127136	0.553529	GALNT17	19
ENSGALG00000001136	0.339509	0.108226	3.43306	-0.000409376	1	NA	NA	21
ENSGALG00000001143	42.4272	-0.175993	0.202419	0.755837	0.384634	0.821249	ETS1	24
ENSGALG00000001144	16.7118	-0.00158895	0.341255	0.000505299	0.982066	0.99179	ZNF346	13
ENSGALG00000001146	29.491	-0.314816	0.294436	1.15317	0.282887	0.747902	UBXN6	28
ENSGALG00000001153	30.6354	1.49078	0.412469	12.4654	0.000414559	0.0146977	AUTS2	19
ENSGALG00000001157	67.4125	-0.450984	0.186456	5.90485	0.0150992	0.186484	DENND1A	17
ENSGALG00000001158	25.6432	-0.123936	0.287292	0.186463	0.665877	0.930954	UIMC1	13
ENSGALG00000001161	14.7774	0.772372	0.566859	1.80168	0.17951	0.638377	FLI1	24
ENSGALG00000001163	109.088	0.20635	0.173257	1.41106	0.23488	0.702145	NDEL1	18
ENSGALG00000001165	37.3602	-0.0427527	0.226232	0.0357159	0.850103	0.978075	PANK4	21
ENSGALG00000001168	105.499	-0.195624	0.145756	1.80596	0.178993	0.638377	POLR2C	11
ENSGALG00000001169	4.26683	0.264391	0.831257	0.100793	0.75088	0.951477	NA	17
ENSGALG00000001172	0.428316	-0.787948	2.09506	0.1719	0.678429	NA	KBP	21
ENSGALG00000001174	27.8674	-0.199923	0.261526	0.585548	0.444146	0.847825	RCC1L	19
ENSGALG00000001175	104.448	0.243501	0.215476	1.2638	0.260934	0.727318	C4BPA	26
ENSGALG00000001177	0.333294	0.108232	2.65005	-0.00377973	1	NA	CD34	26
ENSGALG00000001181	17.9336	0.114896	1.86626	0.00375791	0.951119	0.991408	KCNJ5	24
ENSGALG00000001182	121.582	0.0977923	0.135185	0.523214	0.469474	0.861089	NCOA6	20
ENSGALG00000001183	1967.63	-0.0661198	0.0635902	1.08517	0.297545	0.760722	MYH10	18
ENSGALG00000001184	27.746	-0.210061	0.28275	0.554089	0.456652	0.855565	COQ9	11
ENSGALG00000001189	1.1866	-0.646275	1.37826	0.223683	0.636248	0.923788	NCF1C	19
ENSGALG00000001201	65.1766	-0.00679709	0.229792	0.00113951	0.973071	0.99179	GFOD2	11
ENSGALG00000001204	14.0208	-0.0156767	0.377664	0.00229271	0.96181	0.99179	ENKD1	11
ENSGALG00000001207	1.31127	-0.413785	1.34526	0.0954749	0.757329	0.954541	PLCH2	21
ENSGALG00000001209	5.58248	-0.60768	0.564684	1.16423	0.28059	0.747846	TP53INP2	20
ENSGALG00000001214	1.17905	-0.123177	1.63477	0.0060049	0.938233	0.991408	PARD6A	11
ENSGALG00000001219	35.2022	0.137391	0.283936	0.233579	0.628882	0.922757	PIGU	20
ENSGALG00000001220	98.6515	-0.115405	0.170093	0.461616	0.49687	0.873855	HERPUD1	11
ENSGALG00000001223	36.4688	0.349802	0.2247	2.44019	0.118262	0.537694	PEX10	21
ENSGALG00000001225	79.6658	0.247757	0.158709	2.44166	0.118151	0.537524	RABGAP1	17
ENSGALG00000001229	56.7044	0.160002	0.229891	0.482714	0.487196	0.869461	SKI	21
ENSGALG00000001231	55.17	-0.0434188	0.194591	0.0501525	0.822798	0.971028	SAMHD1	20
ENSGALG00000001235	0.320579	-1.2689	2.61769	0.359641	0.548705	NA	ANKRD24	28
ENSGALG00000001238	36.1028	-0.0802256	0.236495	0.115143	0.734363	0.947932	STX8	18
ENSGALG00000001239	23.373	-0.190731	0.314477	0.369256	0.54341	0.894134	SLC26A2	13
ENSGALG00000001244	0.210384	-1.75281	3.48404	0.499382	0.479772	NA	NA	18
ENSGALG00000001245	44.415	-0.208715	0.199877	1.09031	0.296402	0.7595	SIRT6	28
ENSGALG00000001250	1330.8	0.321252	0.0565339	31.8879	1.63328232134911e-08	2.09320767290348e-06	APLP2	24
ENSGALG00000001252	0.215333	1.07	3.5338	0.167318	0.682506	NA	CREB3L3	28
ENSGALG00000001253	85.2596	-0.0234864	0.17214	0.0187269	0.891152	0.987301	RC3H2	17
ENSGALG00000001256	0.869423	-0.897339	1.64386	0.304662	0.580975	NA	NLRC5	11
ENSGALG00000001258	216.853	0.0690758	0.150553	0.209961	0.646798	0.925522	NUMA1	1
ENSGALG00000001262	997.669	-0.228553	0.0557003	16.9538	3.83003038584581e-05	0.00220767	CLIC4	23
ENSGALG00000001263	54.5026	0.286869	0.18891	2.31398	0.128216	0.555817	GTF2IRD1	19
ENSGALG00000001264	19.244	-0.560514	0.813642	0.490841	0.483552	0.86823	PLXNA2	26
ENSGALG00000001267	89.9009	-0.0752883	0.17022	0.19665	0.657439	0.928943	MAP2K2	28
ENSGALG00000001270	9.23329	1.65575	0.700022	5.46724	0.0193762	0.215735	PRKCZ	21
ENSGALG00000001275	108.394	0.151944	0.183256	0.684312	0.408106	0.832169	PDCL	17
ENSGALG00000001276	1.38522	-2.62992	1.2201	5.19319	0.0226756	0.237541	HOXB9	27
ENSGALG00000001279	38.8641	0.339278	0.237435	2.04363	0.152844	0.598023	ZNF652	27
ENSGALG00000001283	288.91	0.0509365	0.0967254	0.277441	0.598383	0.912047	SRRM1	23
ENSGALG00000001288	0.228575	1.07	3.5338	0.190113	0.662823	NA	NA	21
ENSGALG00000001289	12.6334	-0.460279	0.374879	1.51055	0.219055	0.684782	NA	28
ENSGALG00000001304	4.45261	-0.966678	0.639178	2.32474	0.127332	0.553978	NA	21
ENSGALG00000001306	72.0775	-0.0541123	0.167159	0.105443	0.745393	0.950817	NFRKB	24
ENSGALG00000001309	55.0249	-0.102278	0.194856	0.275688	0.599541	0.912368	SNF8	27
ENSGALG00000001310	2.23203	-1.34576	1.17002	1.3872	0.238879	0.704925	TRNAU1AP	23
ENSGALG00000001313	836.869	0.0707451	0.0802388	0.774878	0.378712	0.818358	EIF4H	19
ENSGALG00000001314	1.40457	-0.683317	1.22319	0.317003	0.573414	0.903259	PTGS1	17
ENSGALG00000001315	21.8366	-0.0521161	0.319265	0.0266804	0.87025	0.982372	UBE2Z	27
ENSGALG00000001316	3.40508	0.621065	0.792268	0.620974	0.430686	0.844028	CPNE2	11
ENSGALG00000001317	151.667	-0.0804775	0.144626	0.310525	0.577358	0.904178	NA	28
ENSGALG00000001319	25.5688	-0.543477	0.438048	1.57916	0.208881	0.67211	CAMK1G	26
ENSGALG00000001320	0.432147	-1.85355	1.97228	1.12906	0.287975	NA	CYP1A2	10
ENSGALG00000001325	2.61118	1.8598	1.18788	2.55578	0.109892	0.522042	CYP1A1	10
ENSGALG00000001328	1394.65	0.0880869	0.169181	0.269314	0.603792	0.913844	BSG	28
ENSGALG00000001329	5.48674	1.68386	0.888056	3.54561	0.0597032	0.39346	EPB41	23
ENSGALG00000001330	116.481	-0.16143	0.139723	1.33758	0.247462	0.714311	ATP5MC1	27
ENSGALG00000001331	36.8265	0.311299	0.476692	0.418893	0.51749	0.882334	ST14	24
ENSGALG00000001332	94.5132	-0.110463	0.144724	0.583575	0.444915	0.848274	RBL1	20
ENSGALG00000001333	12.0274	0.500479	0.404301	1.54743	0.213515	0.676719	MRRFP1	17
ENSGALG00000001334	1187.83	0.131631	0.0576685	5.1848	0.0227853	0.238227	GNB1	21
ENSGALG00000001335	188.31	0.215219	0.120594	3.17411	0.0748141	0.439866	FAM18B1	18
ENSGALG00000001341	17.6075	0.404557	0.329547	1.51835	0.21787	0.683745	ZBTB44	24
ENSGALG00000001342	0.320096	0.108231	2.67448	-0.00920409	1	NA	HCN2	28
ENSGALG00000001343	26.0987	1.09797	0.339715	10.4674	0.00121502	0.0333424	LAMB3	26
ENSGALG00000001350	58.6832	0.342463	0.204678	2.79387	0.0946254	0.490581	RSPRY1	11
ENSGALG00000001362	30.5861	-0.40214	0.240856	2.79301	0.0946763	0.490581	CLK3	10
ENSGALG00000001363	163.883	-0.206363	0.1711	1.46934	0.22545	0.69493	MYBBP1A	19
ENSGALG00000001364	524.901	0.19023	0.112101	2.85045	0.0913485	0.481645	CSNK1A1	13
ENSGALG00000001366	15.937	0.340035	0.362902	0.880013	0.348198	0.799919	CASP9	21
ENSGALG00000001370	2.20845	0.327836	0.992268	0.109257	0.740992	0.95028	ADAMTS8	24
ENSGALG00000001371	12.1164	4.82418	1.39007	11.844	0.000578465	0.0190403	HS3ST3A1	18
ENSGALG00000001374	79.2527	-0.117768	0.244431	0.233784	0.628732	0.922757	SLC35E2A	21
ENSGALG00000001375	22.0786	0.102375	0.3176	0.104065	0.747004	0.950936	COX10	18
ENSGALG00000001376	11.6269	-0.229796	0.424982	0.293353	0.58808	0.907653	ARID3B	10
ENSGALG00000001377	78.4157	-0.275962	0.165801	2.78176	0.0953434	0.492117	POLRMT	28
ENSGALG00000001382	102.723	-0.0147132	0.172211	0.00784915	0.929403	0.990843	CDC2L1	21
ENSGALG00000001383	1.75166	0.676505	1.21182	0.311937	0.576494	0.904178	HTR4	13
ENSGALG00000001389	10.7578	0.703034	0.49916	1.9802	0.159369	0.609446	NA	17
ENSGALG00000001392	8.03406	0.696541	0.508318	1.90908	0.167066	0.62253	MMP23B	21
ENSGALG00000001394	78.5887	-0.0470875	0.175868	0.0717429	0.788816	0.965111	UBL7	10
ENSGALG00000001405	1.23136	1.28	1.45297	0.806618	0.369122	0.813074	IRF6	26
ENSGALG00000001412	5.31221	1.02799	0.64082	2.67371	0.102018	0.508015	SEMA7A	10
ENSGALG00000001416	3.81896	0.599213	0.896286	0.442693	0.505826	0.876623	ADRA1B	13
ENSGALG00000001419	34.8607	0.303786	0.268586	1.27618	0.258611	0.723522	DAB2IP	17
ENSGALG00000001420	131.444	0.0572434	0.172813	0.109653	0.740539	0.950185	RALGAPB	20
ENSGALG00000001425	14.7905	0.28734	0.379151	0.574919	0.448311	0.850252	SNX19	24
ENSGALG00000001428	183.181	0.0613056	0.141439	0.187584	0.664935	0.930945	EFHD1	9
ENSGALG00000001429	82.8398	0.010111	0.150057	0.00454081	0.946275	0.991408	TTC1	13
ENSGALG00000001433	3.37939	-0.040216	0.753153	0.00337618	0.953665	0.991409	B3GNTL1	18
ENSGALG00000001434	81.7659	-0.16395	0.422336	0.152413	0.69624	0.939068	STOM	17
ENSGALG00000001437	0.470684	2.00873	2.5257	0.955125	0.328418	NA	NTM	24
ENSGALG00000001439	41.8385	0.0777998	0.246824	0.0997605	0.752117	0.95176	RANBP10	11
ENSGALG00000001441	194.246	0.00568977	0.133291	0.00205003	0.963886	0.99179	UBE2G1	19
ENSGALG00000001445	2.44913	0.218888	1.08417	0.0406721	0.840172	0.975505	FABP6	13
ENSGALG00000001446	726.738	0.331773	0.148226	4.89317	0.0269632	0.260277	GSN	17
ENSGALG00000001450	7.44114	0.892334	1.11986	0.599194	0.438886	0.845792	IGSF9B	24
ENSGALG00000001452	313.789	0.0187365	0.118914	0.0249346	0.87453	0.983462	ATP5PB	26
ENSGALG00000001459	0.422476	-1.85355	1.98101	1.14303	0.285013	NA	TNNC1	12
ENSGALG00000001463	9.70333	0.0585233	0.50074	0.0136543	0.906978	0.98871	PDIK1L	23
ENSGALG00000001465	337.696	-0.138532	0.117356	1.40228	0.236343	0.703561	RPL38	18
ENSGALG00000001467	121.848	0.0750354	0.135496	0.306539	0.579812	0.90494	ANKFY1	19
ENSGALG00000001470	37.9073	-0.149988	0.2242	0.448099	0.503239	0.87596	STOML1	10
ENSGALG00000001472	220.704	1.58719	0.515657	8.18711	0.0042189	0.0815813	JAM3	24
ENSGALG00000001473	40.6176	0.0333483	0.232658	0.0206747	0.885669	0.986287	MIB2	21
ENSGALG00000001474	395.586	0.000784384	0.0984362	0.00014833	0.990283	0.992911	RAB14	17
ENSGALG00000001475	356.298	-0.0522772	0.141934	0.136092	0.712197	0.942828	STMN1	23
ENSGALG00000001476	105.833	0.154192	0.333955	0.211158	0.645861	0.924973	NA	26
ENSGALG00000001479	32.4046	-0.426635	0.244455	3.05728	0.0803759	0.451417	CYB5D2	19
ENSGALG00000001480	12.7296	0.742598	0.539266	1.86092	0.172519	0.629014	INKA2	26
ENSGALG00000001483	23.5052	0.142738	0.305684	0.218242	0.640382	0.923788	NA	21
ENSGALG00000001489	100.968	-0.0480369	0.172357	0.0777874	0.780319	0.962057	SSU72	21
ENSGALG00000001490	0.440914	0.58651	2.15585	0.085349	0.770175	NA	KCNJ13	9
ENSGALG00000001491	101.912	-0.398668	0.148245	7.28276	0.00696196	0.115844	NCAPD3	24
ENSGALG00000001492	72.9365	-0.120469	0.169614	0.505686	0.477013	0.864219	NDRG3	20
ENSGALG00000001501	366.53	0.0555631	0.0838802	0.43841	0.507891	0.877822	MAPK3	15
ENSGALG00000001502	114.455	-0.192064	0.254959	0.573984	0.44868	0.850352	UTP11	23
ENSGALG00000001503	107.435	-0.0418445	0.147775	0.0802821	0.776916	0.960972	TBCD	18
ENSGALG00000001504	71.5972	0.0529442	0.188757	0.0786119	0.779187	0.961599	DDX20	26
ENSGALG00000001506	46.4971	0.393486	0.211269	3.483	0.0620021	0.40096	PTTG2	13
ENSGALG00000001513	103.021	-0.443992	0.160961	7.70103	0.00551894	0.0984988	CNTRL	17
ENSGALG00000001521	100.838	-0.104711	0.137376	0.581054	0.4459	0.848527	VPS26B	24
ENSGALG00000001522	96.834	0.133874	0.140132	0.913733	0.339126	0.791252	PHF20	20
ENSGALG00000001525	128.057	0.00529512	0.143709	0.0013767	0.970402	0.99179	NA	27
ENSGALG00000001527	59.2049	-1.49891	0.260945	34.8089	3.63706342907232e-09	5.03628771609589e-07	VWA1	21
ENSGALG00000001529	134.494	-0.465861	0.198323	5.64085	0.0175467	0.203255	THYN1	24
ENSGALG00000001531	2.09904	1.00832	1.05865	0.931211	0.334548	0.787784	FN3K	18
ENSGALG00000001533	0.777775	0.4343	1.6076	0.0734944	0.786315	NA	NA	11
ENSGALG00000001534	0.320579	-1.2689	2.61769	0.359641	0.548705	NA	TMEM88B	21
ENSGALG00000001536	42.7592	0.0165531	0.362846	0.00222217	0.962402	0.99179	NA	20
ENSGALG00000001538	53.3998	0.205326	0.213659	0.92172	0.337024	0.789374	ST7L	26
ENSGALG00000001540	188.043	-0.0409825	0.12416	0.109189	0.74107	0.95028	SF3A3	23
ENSGALG00000001542	37.7964	0.143879	0.240337	0.359427	0.548825	0.896653	MRPL20	21
ENSGALG00000001545	3.22897	0.504158	0.772049	0.431531	0.511239	0.879645	RAB40B	18
ENSGALG00000001546	131.466	0.0773409	0.131026	0.348237	0.555113	0.898055	ZZEF1	19
ENSGALG00000001547	424.197	-0.00824156	0.0954643	0.00748661	0.931049	0.990843	CAPZA1	26
ENSGALG00000001550	225.834	0.00608121	0.13324	0.00239456	0.960972	0.99179	RBM39	20
ENSGALG00000001551	154.952	0.0592664	0.122239	0.234953	0.627875	0.922757	CCNL2	21
ENSGALG00000001555	58.5538	-0.206226	0.189634	1.18479	0.276382	0.743457	AURKAIP1	21
ENSGALG00000001557	13.2464	-0.43684	0.375819	1.35657	0.244132	0.710184	ACAD8	24
ENSGALG00000001558	5.59582	-1.24406	0.797329	2.54545	0.110612	0.523182	MOV10	26
ENSGALG00000001559	0.419271	-2.74826	3.12392	1.36287	0.24304	NA	ZP3	10
ENSGALG00000001561	370.442	-0.663403	0.262909	6.63178	0.0100175	0.143668	MXRA8	21
ENSGALG00000001563	130.839	0.184067	0.143073	1.65049	0.198892	0.66093	WDR45B	18
ENSGALG00000001564	1.1189	3.2786	1.57018	4.62966	0.0314238	0.282501	ATP2A3	19
ENSGALG00000001565	1.52177	-0.897562	1.16087	0.608688	0.435282	0.845645	C5	17
ENSGALG00000001568	136.823	0.00962025	0.130297	0.00552664	0.940739	0.991408	NFS1	20
ENSGALG00000001569	60.1413	-0.243111	0.176395	1.90098	0.167969	0.623717	RHOC	26
ENSGALG00000001571	0.342954	1.55518	2.63481	0.629009	0.427719	NA	MYO1F	28
ENSGALG00000001572	27.9295	-0.58418	0.302379	3.78577	0.05169	0.366085	COMMD4	10
ENSGALG00000001577	62.0721	0.0667683	0.18575	0.129562	0.718887	0.944739	FOXK2	18
ENSGALG00000001583	22.663	-0.725113	0.505369	2.13226	0.144228	0.586967	TRAF1	17
ENSGALG00000001586	7.67168	0.30645	0.533317	0.330817	0.565178	0.901815	NEIL1	10
ENSGALG00000001592	0.215333	1.07	3.5338	0.167318	0.682506	NA	ACER1	28
ENSGALG00000001593	86.9948	0.0799888	0.172312	0.215741	0.642304	0.923886	UFD1L	15
ENSGALG00000001595	130.467	-1.44839	0.586425	6.54904	0.0104941	0.148209	PHF19	17
ENSGALG00000001596	102.102	0.0384872	0.231937	0.0276314	0.867978	0.981852	MLLT1	28
ENSGALG00000001597	134.263	0.00822103	0.136978	0.00360556	0.952119	0.991408	PSMB3	27
ENSGALG00000001600	94.0786	0.12329	0.146175	0.712127	0.398739	0.828403	DVL1	21
ENSGALG00000001602	193.488	-0.245774	0.118547	4.32716	0.0375087	0.309079	NUTF2	11
ENSGALG00000001603	81.5209	0.0220591	0.219766	0.0104698	0.918501	0.990113	NARF	18
ENSGALG00000001604	15.9697	-1.32763	0.561962	5.89005	0.0152267	0.18737	NA	24
ENSGALG00000001605	1.55125	1.68066	1.5196	1.25064	0.26343	0.729382	PPM1J	26
ENSGALG00000001606	46.4726	0.209143	0.300194	0.48189	0.487567	0.869461	INPP5B	23
ENSGALG00000001607	115.902	0.185422	0.187979	0.966435	0.325571	0.780683	CYBC1	18
ENSGALG00000001610	28.9491	-0.0466849	0.25662	0.0331252	0.85558	0.978932	PIP4K2B	27
ENSGALG00000001613	224.971	-0.0444607	0.116071	0.147397	0.701035	0.939679	GNL3	12
ENSGALG00000001615	48.0319	0.0935757	0.212138	0.194724	0.659014	0.929649	MAN2C1	10
ENSGALG00000001616	107.469	0.28409	0.155923	3.30809	0.0689398	0.423517	CDC45	15
ENSGALG00000001617	7.26536	0.972431	0.760481	1.58836	0.207561	0.67067	CAMKK1	19
ENSGALG00000001618	9.85579	-0.176803	0.435147	0.165727	0.683938	0.935624	OGFOD3	18
ENSGALG00000001619	51.1246	0.196853	0.192941	1.04323	0.307071	0.768124	ATG16L1	9
ENSGALG00000001620	3.42354	-1.4657	1.00436	2.24215	0.134294	0.569086	NA	17
ENSGALG00000001621	36.2819	-0.282987	0.539404	0.28022	0.596557	0.911101	CLDN5	15
ENSGALG00000001624	26.249	0.0591714	0.327541	0.0329279	0.856006	0.979109	CWC25	27
ENSGALG00000001634	799.117	-0.103682	0.0746173	1.93942	0.163732	0.616995	RPL23	27
ENSGALG00000001637	55.7429	-0.269095	0.203525	1.75793	0.184883	0.642992	PSMD5	17
ENSGALG00000001639	56.3508	0.35811	0.224085	2.53974	0.111013	0.524048	MTF1	23
ENSGALG00000001640	3.64277	-1.08448	0.818602	1.81281	0.178172	0.637272	RNF122	22
ENSGALG00000001642	139.752	0.355326	0.229958	2.33882	0.126185	0.552781	GLT8D1	12
ENSGALG00000001644	104.453	0.0378185	0.147633	0.0657212	0.797672	0.966075	SIN3A	10
ENSGALG00000001647	14.4497	-0.147365	0.352196	0.174973	0.675729	0.933873	PSKH1	11
ENSGALG00000001651	11.3393	-0.11767	0.415945	0.0800598	0.777216	0.960972	TTI2	22
ENSGALG00000001652	753.341	-0.0570873	0.0658129	0.753782	0.385282	0.821249	SEPT2L	15
ENSGALG00000001653	1.71928	-0.909273	1.08672	0.715364	0.397669	0.827411	MANEAL	23
ENSGALG00000001654	335.936	-0.320944	0.0829825	15.0439	0.000105038	0.00494296	C1QBP	19
ENSGALG00000001655	94.5242	-0.0701905	0.151484	0.2148	0.643031	0.923886	SPCS1	12
ENSGALG00000001658	1148.17	-0.150412	0.0835307	3.26993	0.0705605	0.428327	RPL19	27
ENSGALG00000001661	0.327454	-1.26975	2.60465	0.356592	0.550405	NA	SLC22A7	3
ENSGALG00000001663	102.432	-0.153177	0.146614	1.09404	0.295577	0.759073	MAK16	22
ENSGALG00000001664	55.7728	0.129483	0.24412	0.280581	0.596321	0.911101	PTPN9	10
ENSGALG00000001666	6.26796	-0.115528	0.561876	0.0423237	0.837004	0.975142	RPAIN	19
ENSGALG00000001668	135.978	0.0114664	0.146832	0.00620299	0.937224	0.991408	UBE2R2	Z
ENSGALG00000001678	10.4787	-0.350603	0.422409	0.692079	0.405458	0.830565	PRKAB2	8
ENSGALG00000001682	24.1357	-0.0431069	0.419159	0.0108858	0.916904	0.989998	FBXL20	27
ENSGALG00000001684	117.084	0.041448	0.169902	0.0594406	0.807382	0.968315	SEC14L1	18
ENSGALG00000001688	634.275	0.380834	0.092764	16.5445	4.75217776836194e-05	0.00262612	SEPT5	15
ENSGALG00000001689	142.66	0.10729	0.122709	0.764483	0.381929	0.820354	SCAMP2	10
ENSGALG00000001691	141.355	-0.102093	0.158179	0.418874	0.517499	0.882334	INTS11	21
ENSGALG00000001692	100.579	0.165	0.203111	0.655987	0.41798	0.836579	CAMSAP1	17
ENSGALG00000001693	6.82757	-0.22816	0.485487	0.22039	0.638743	0.923788	SLC18A1	22
ENSGALG00000001696	0.908115	1.82717	2.04519	0.766505	0.3813	NA	SAG	9
ENSGALG00000001698	0.632291	-2.59064	1.72928	2.64113	0.104129	NA	GABRA1	13
ENSGALG00000001701	6.02647	0.138705	0.589621	0.0555772	0.813628	0.96928	NA	21
ENSGALG00000001702	36.2643	0.0636641	0.263188	0.0586319	0.808672	0.968315	EXOC3L1	11
ENSGALG00000001708	258.897	-0.105451	0.0927232	1.29498	0.255132	0.721314	MED1	27
ENSGALG00000001709	8.53878	-2.04392	0.564913	13.9941	0.000183385	0.00761807	MUSTN1	12
ENSGALG00000001711	10.1121	-0.320058	0.413477	0.599085	0.438927	0.845792	PPCDC	10
ENSGALG00000001714	4.55813	-0.0618153	0.712501	0.0083709	0.927101	0.990603	PUSL1	21
ENSGALG00000001716	0.340007	0.108226	3.4317	-0.000402969	1	NA	C10H15ORF59	10
ENSGALG00000001717	525.435	0.0783824	0.189692	0.169819	0.680273	0.934634	SLC16A1	26
ENSGALG00000001718	826.999	0.116048	0.186346	0.384583	0.535161	0.890112	CCNG1	13
ENSGALG00000001720	83.93	0.132261	0.196378	0.452331	0.50123	0.874612	NA	12
ENSGALG00000001722	53.4845	-0.14955	0.209737	0.510057	0.475114	0.862966	E2F4	11
ENSGALG00000001725	57.0677	-0.133304	0.207684	0.414414	0.519738	0.883239	TNRC6C	18
ENSGALG00000001726	203.594	-0.0792361	0.116699	0.462344	0.496531	0.873855	NUDCD2	13
ENSGALG00000001727	82.3988	-0.0692609	0.191435	0.131161	0.717231	0.943902	LZTS1	22
ENSGALG00000001728	74.9249	0.380879	0.177007	4.62742	0.0314649	0.282501	NACC2	17
ENSGALG00000001729	69.4535	0.227493	0.188275	1.45709	0.227394	0.695872	CD276	10
ENSGALG00000001730	51.3298	-0.0226611	0.369013	0.00390101	0.950198	0.991408	DGKD	9
ENSGALG00000001731	124.552	-0.0834111	0.132506	0.396554	0.528874	0.886906	CDK12	27
ENSGALG00000001733	71.9047	0.199826	0.164444	1.47908	0.223919	0.692568	LRIG2	26
ENSGALG00000001737	127.739	-0.120081	0.130873	0.844158	0.35821	0.807124	RABEP1	19
ENSGALG00000001741	170.249	-0.213671	0.123283	3.02002	0.0822427	0.455863	NPTN	10
ENSGALG00000001749	148.261	-0.187172	0.263832	0.50931	0.475438	0.863035	ACSBG2	28
ENSGALG00000001750	125.935	-0.159828	0.135036	1.40388	0.236075	0.703561	MAT2B	13
ENSGALG00000001753	14.8179	0.190933	0.401962	0.225354	0.634991	0.923788	SFMBT1	12
ENSGALG00000001758	48.0112	-0.128536	0.270188	0.228064	0.632963	0.923384	QSOX2	17
ENSGALG00000001764	0.222553	-0.372667	3.5338	-0.00924195	1	NA	NA	10
ENSGALG00000001765	33.1557	0.374785	0.240317	2.44741	0.117719	0.537436	CAAP1	Z
ENSGALG00000001768	69.8877	-1.0762	0.95796	1.3412	0.246822	0.713969	TENM2	13
ENSGALG00000001773	30.4115	0.762477	0.261853	8.65119	0.00326848	0.0685981	RFX2	28
ENSGALG00000001774	63.6172	0.457804	0.199577	5.24809	0.0219709	0.232382	NEO1	10
ENSGALG00000001777	152.32	-0.00589532	0.153937	0.00159518	0.968141	0.99179	MFSD11	18
ENSGALG00000001779	6.47863	0.287155	0.583097	0.242729	0.622242	0.921457	KIAA0895L	11
ENSGALG00000001782	133.162	0.537672	0.142883	14.0905	0.000174219	0.00728796	PLAA	Z
ENSGALG00000001788	178.947	0.0162298	0.112475	0.0211444	0.884386	0.986132	ADPGK	10
ENSGALG00000001790	10.1619	0.298901	0.469632	0.405018	0.524509	0.885492	METTL23	18
ENSGALG00000001791	3.86743	-1.5524	0.709573	4.98845	0.025517	0.253215	NA	11
ENSGALG00000001792	61.9264	-0.39308	0.176814	4.96138	0.0259195	0.254742	MRPS34	14
ENSGALG00000001797	15.7114	0.609272	0.390892	2.43533	0.118629	0.53848	GPSM1	17
ENSGALG00000001798	15.5757	0.207142	0.397831	0.270915	0.602719	0.913557	BBS4	10
ENSGALG00000001800	34.1257	-0.0676613	0.258799	0.0688862	0.792965	0.965375	NA	28
ENSGALG00000001801	40.0272	0.1749	0.222499	0.619028	0.431409	0.844028	IFT74	Z
ENSGALG00000001802	136.959	0.00390523	0.168127	0.00082436	0.977095	0.99179	JMJD6	18
ENSGALG00000001803	156.436	-0.00298	0.147631	0.000591389	0.980599	0.99179	IWS1	9
ENSGALG00000001805	180.766	0.200686	0.254259	0.614785	0.432992	0.844393	NA	18
ENSGALG00000001806	0.228575	1.07	3.5338	0.190113	0.662823	NA	NA	28
ENSGALG00000001812	1.18694	-0.643648	1.20845	0.286608	0.592402	0.910233	ATCAY	28
ENSGALG00000001816	44.4896	0.278119	0.229805	1.46294	0.226463	0.695551	MAGI3	26
ENSGALG00000001817	152.721	-0.181874	0.131224	1.92929	0.164836	0.619587	CTCF	11
ENSGALG00000001823	62.0683	-0.018637	0.202094	0.00854891	0.926332	0.990603	HIKESHI	1
ENSGALG00000001824	0.780294	0.439368	2.04305	0.0457697	0.830595	NA	NA	11
ENSGALG00000001826	32.7315	0.48598	0.252678	3.72222	0.0536928	0.371746	WWC1	13
ENSGALG00000001828	1.82378	1.92956	1.30361	2.45891	0.11686	0.535899	NA	19
ENSGALG00000001833	24.6678	-0.181617	0.270748	0.449795	0.502432	0.875315	PRKRIP1	19
ENSGALG00000001835	0.218431	1.07	3.5338	0.172871	0.677572	NA	SCNN1D	21
ENSGALG00000001837	80.5236	0.391344	0.17777	4.83121	0.027949	0.265538	ORAI3	19
ENSGALG00000001838	185.558	-0.0749691	0.110508	0.46062	0.497335	0.873855	XPO7	22
ENSGALG00000001840	0.235288	1.07	3.5338	0.200924	0.653976	NA	TEK	Z
ENSGALG00000001841	15.8249	0.52649	0.403525	1.69863	0.192467	0.652116	ROGDI	14
ENSGALG00000001844	6.20007	0.428196	0.66925	0.406934	0.52353	0.885188	ALKBH4	19
ENSGALG00000001845	72.2574	0.512712	0.228418	4.95985	0.0259425	0.254742	PHTF1	26
ENSGALG00000001848	202.843	0.0862228	0.112593	0.585783	0.444055	0.847825	UBE2J2	21
ENSGALG00000001849	2.92722	-0.145528	0.941042	0.0244639	0.87571	0.983462	BSN	12
ENSGALG00000001850	225.361	-0.0461065	0.156218	0.0873642	0.767555	0.958274	RARS	13
ENSGALG00000001852	74.8491	-0.0664017	0.172372	0.148499	0.699974	0.939675	LRWD1	19
ENSGALG00000001856	0.955822	-1.90347	1.77493	1.23909	0.265646	NA	MOB3B	Z
ENSGALG00000001857	293.911	-1.31724	0.124973	116.816	3.14914008765763e-27	2.23162886094185e-24	C1QTNF12	21
ENSGALG00000001859	7.52131	0.0784556	0.486752	0.0262092	0.87139	0.982692	NA	21
ENSGALG00000001860	38.7025	0.0164735	0.231715	0.00508686	0.943141	0.991408	RSBN1	26
ENSGALG00000001862	1.85219	-0.0281508	1.02292	0.00106758	0.973935	0.99179	ST6GALNAC1	18
ENSGALG00000001864	32.3856	0.108374	0.275389	0.155025	0.693779	0.937937	C9orf72	Z
ENSGALG00000001872	347.392	0.068103	0.0949241	0.514059	0.473387	0.862472	SDF4	21
ENSGALG00000001876	15.1616	-0.579789	0.486412	1.45378	0.227923	0.696775	RASA4B	19
ENSGALG00000001883	1.54367	-0.472452	0.998498	0.223301	0.636536	0.923788	ST6GALNAC2	18
ENSGALG00000001889	3.84182	1.09055	0.863241	1.60861	0.204688	0.667963	CARD9	17
ENSGALG00000001895	89.7521	-0.211416	0.177669	1.42526	0.23254	0.700012	PANK3	13
ENSGALG00000001901	218.199	0.10234	0.121586	0.706462	0.400621	0.82845	ARIH1	10
ENSGALG00000001905	32.12	0.331158	0.271102	1.49039	0.222155	0.690125	DTX2	19
ENSGALG00000001907	208.984	-0.029036	0.110168	0.0695347	0.792016	0.965247	WAPL	6
ENSGALG00000001916	149.622	-0.550631	0.869598	0.415942	0.518969	0.882657	SLIT3	13
ENSGALG00000001918	8.41453	-0.174209	0.605586	0.0834227	0.772712	0.960161	DNAJB5	Z
ENSGALG00000001921	0.765893	-1.29976	1.63131	0.647447	0.421027	NA	NA	17
ENSGALG00000001925	17.4672	-0.0160502	0.334863	0.00248015	0.960281	0.99179	GNB1L	15
ENSGALG00000001926	93.1115	0.11463	0.179956	0.405307	0.524361	0.885492	HSPB1	19
ENSGALG00000001933	1.22036	1.2704	1.71814	0.540941	0.462043	0.858519	CORO2A	Z
ENSGALG00000001938	141.455	0.145807	0.15071	0.932447	0.334228	0.787645	SLC25A24	8
ENSGALG00000001939	188.83	0.145487	0.112584	1.66837	0.196476	0.657669	HIPK1	26
ENSGALG00000001942	64.1219	-0.313731	0.195519	2.59008	0.107535	0.517774	SPDL1	13
ENSGALG00000001943	14.0539	-0.0591075	0.515748	0.0135266	0.907412	0.98872	RHBDF2	18
ENSGALG00000001944	34.867	0.562555	0.258469	4.75089	0.0292831	0.272333	TBC1D2	Z
ENSGALG00000001945	46.1099	-0.225541	0.207775	1.17987	0.277382	0.744237	RFT1	12
ENSGALG00000001947	201.048	0.357328	0.107899	10.9581	0.000931967	0.027251	ELP1	Z
ENSGALG00000001948	128.506	-0.119793	0.127267	0.886671	0.346381	0.798207	NA	28
ENSGALG00000001949	475.679	-0.0220979	0.0710746	0.0967807	0.755728	0.953724	MDH2	19
ENSGALG00000001950	112.401	-0.0215075	0.157288	0.0190867	0.890118	0.986979	PMPCA	17
ENSGALG00000001951	24.9405	0.207021	0.340558	0.368208	0.543982	0.894134	NA	8
ENSGALG00000001954	21.8781	0.625956	0.306595	4.22315	0.0398762	0.319567	APTX	Z
ENSGALG00000001955	0.225434	1.07	3.5338	0.184803	0.667278	NA	AANAT	18
ENSGALG00000001956	140.249	0.327326	0.135373	5.82676	0.0157842	0.191493	OLFML3	26
ENSGALG00000001959	2.62707	-0.410008	0.817844	0.251883	0.615752	0.918031	HENMT1	8
ENSGALG00000001962	662.952	-0.207018	0.101907	4.17351	0.0410606	0.323911	PTBP1	28
ENSGALG00000001963	1.87052	0.364461	1.00004	0.133733	0.714592	0.943107	NA	19
ENSGALG00000001964	64.5627	0.0787876	0.223694	0.124055	0.724677	0.947616	INPP5E	17
ENSGALG00000001965	355.623	-0.116097	0.101022	1.32601	0.249516	0.715802	AARS	11
ENSGALG00000001968	1.75347	2.86131	2.03027	1.76501	0.184001	0.642199	SYT6	26
ENSGALG00000001971	73.5401	0.00829233	0.175318	0.00254961	0.959729	0.99179	UBE2O	18
ENSGALG00000001972	121.897	0.035918	0.172294	0.0434638	0.834854	0.974919	NA	8
ENSGALG00000001973	125.898	-0.0544057	0.150432	0.130963	0.717436	0.944069	GNL2	23
ENSGALG00000001975	21.2468	0.115857	0.31558	0.134788	0.713519	0.942828	TMEM120A	19
ENSGALG00000001976	68.2848	0.203251	0.176993	1.31908	0.250756	0.717374	TRIM33	26
ENSGALG00000001978	39.0012	-0.141005	0.21876	0.415389	0.519247	0.88271	MED16	28
ENSGALG00000001981	19.7033	0.423831	0.343874	1.51925	0.217733	0.683745	PARP6	10
ENSGALG00000001983	3.12089	0.982357	0.908937	1.18309	0.276728	0.743534	NA	8
ENSGALG00000001985	16.6738	-0.199191	0.356714	0.312817	0.575957	0.904178	PIGQ	14
ENSGALG00000001986	718.828	0.459553	0.0737888	38.1871	6.42767420134283e-10	1.01887093557338e-07	VCP	Z
ENSGALG00000001988	20.5955	-0.240299	0.322622	0.55716	0.455407	0.854918	TXNRD2	15
ENSGALG00000001992	3148.57	-0.447597	0.0458105	97.6636	4.95865410050593e-23	2.84461456899023e-20	PKLR	10
ENSGALG00000001995	123.021	0.465563	0.192311	5.7512	0.0164774	0.19615	LIMS2	9
ENSGALG00000001998	21.4361	-0.0630164	0.387497	0.0265432	0.870581	0.982472	R3HDM4	28
ENSGALG00000002000	6.26086	-0.116492	0.527468	0.0488517	0.825074	0.97155	GRAMD2A	10
ENSGALG00000002001	48.6001	0.150281	0.206311	0.53074	0.466296	0.859432	STXBP3	8
ENSGALG00000002002	32.627	-0.449039	0.257519	3.06077	0.0802039	0.45066	BCAS2	26
ENSGALG00000002003	87.6419	0.10091	0.218815	0.212164	0.645076	0.924817	BMPR1A	6
ENSGALG00000002008	0.982593	0.0951213	1.54999	0.00383509	0.95062	NA	RNF157	18
ENSGALG00000002009	26.6647	0.119286	0.319582	0.139204	0.709074	0.941463	FANCG	Z
ENSGALG00000002010	36.0111	-0.107839	0.263357	0.168084	0.68182	0.934634	SNIP1	23
ENSGALG00000002012	0.215403	1.07	3.5338	0.167445	0.682393	NA	NA	6
ENSGALG00000002013	62.3651	-0.0752615	0.190931	0.155498	0.693336	0.937861	MEAF6	23
ENSGALG00000002014	246.617	-0.341917	0.106246	10.4522	0.00122504	0.033465	SMU1	Z
ENSGALG00000002016	56.6155	-0.383896	0.190785	4.06807	0.0437012	0.336401	PRKCD	12
ENSGALG00000002018	53.7104	-0.273206	0.227905	1.44809	0.228834	0.696775	CAPN15	14
ENSGALG00000002021	23.5044	-0.0697572	0.295119	0.055947	0.813021	0.969239	ZC3H12A	23
ENSGALG00000002022	84.4136	-0.020618	0.168053	0.0153906	0.901269	0.988527	B4GALT1	Z
ENSGALG00000002023	27.2034	0.323975	0.272986	1.41268	0.234613	0.702032	PIGO	Z
ENSGALG00000002024	7.9543	0.795921	0.523676	2.35234	0.125095	0.550841	COMT	15
ENSGALG00000002028	0.225074	1.07	3.5338	0.184205	0.667784	NA	GPRC5B	14
ENSGALG00000002029	145.177	0.0188768	0.140213	0.0182369	0.892577	0.987771	TMEM259	28
ENSGALG00000002033	48.2687	-0.270885	0.211035	1.65294	0.19856	0.660845	NDUFB6	14
ENSGALG00000002038	64.5833	-0.190198	0.247754	0.594795	0.440571	0.8465	DENND2C	26
ENSGALG00000002042	72.8147	0.138268	0.165162	0.701308	0.402345	0.82898	NA	14
ENSGALG00000002043	50.6618	0.138209	0.202624	0.465349	0.495135	0.873689	NA	9
ENSGALG00000002044	18.8715	-0.183284	0.326992	0.314446	0.574964	0.903779	EEF2KMT	14
ENSGALG00000002046	0.759026	0.392767	2.48987	0.0245157	0.87558	NA	NA	6
ENSGALG00000002050	129.018	-0.0528955	0.133126	0.158032	0.690975	0.937143	EXOC7	18
ENSGALG00000002053	84.6886	-0.116708	0.169127	0.477696	0.489468	0.870345	POR	19
ENSGALG00000002055	6.35269	1.5109	0.851454	3.049	0.0807869	0.45288	HES4	21
ENSGALG00000002056	40.0514	0.176323	0.247729	0.505978	0.476885	0.864219	TANGO2	15
ENSGALG00000002057	49.7197	0.313663	0.199483	2.48093	0.115234	0.532186	POLR2D	9
ENSGALG00000002060	115.556	-0.0572465	0.137255	0.174164	0.676438	0.933873	TAF15	19
ENSGALG00000002062	164.926	0.0860826	0.152843	0.316611	0.573651	0.903446	SRP68	18
ENSGALG00000002064	120.019	-0.0641915	0.141626	0.206144	0.649807	0.926943	STOML2	Z
ENSGALG00000002066	186.074	0.214816	0.114033	3.54226	0.0598237	0.393608	NCOA4	6
ENSGALG00000002067	24.3971	-0.0669782	0.286053	0.0550239	0.814541	0.969313	NA	14
ENSGALG00000002069	10.7452	-0.417897	0.415988	1.01232	0.314347	0.773231	FAM214B	Z
ENSGALG00000002070	91.9532	0.0544514	0.155566	0.122495	0.726344	0.947616	SAP130	9
ENSGALG00000002081	4.85162	-1.2258	0.725737	2.95723	0.0854942	0.464988	MMP28	19
ENSGALG00000002082	0.235578	1.07	3.5338	0.201374	0.653614	NA	AMPD1	26
ENSGALG00000002085	56.3886	-0.0958578	0.24115	0.158479	0.690561	0.937132	FZR1	28
ENSGALG00000002087	209.778	0.0439426	0.100146	0.192588	0.660772	0.929649	NCBP1	Z
ENSGALG00000002089	105.597	-0.0373594	0.151328	0.0611629	0.804667	0.968315	TIMM23	6
ENSGALG00000002090	86.0384	-0.145854	0.150614	0.938371	0.332697	0.785729	GPSM2	8
ENSGALG00000002091	1.55714	1.68802	1.32031	1.8029	0.179362	0.638377	NA	11
ENSGALG00000002094	38.8642	-0.0438341	0.243433	0.0324539	0.857035	0.979109	TRMT2A	15
ENSGALG00000002095	205.6	0.174515	0.139096	1.56411	0.211065	0.673029	CHMP4B	20
ENSGALG00000002099	31.2694	-0.514496	0.338294	2.35429	0.124938	0.550726	NA	12
ENSGALG00000002103	0.212429	-0.372667	3.5338	-0.0160537	1	NA	TPPP3	11
ENSGALG00000002106	79.3503	-0.315966	0.186401	2.89607	0.0887959	0.474169	CLCC1	8
ENSGALG00000002107	676.147	-0.0467868	0.070775	0.437717	0.508227	0.877839	RANBP1	15
ENSGALG00000002110	24.3391	0.208568	0.337709	0.380063	0.53757	0.891478	TSTD2	Z
ENSGALG00000002111	0.323054	0.108231	2.66889	-0.00786653	1	NA	NA	14
ENSGALG00000002116	3.91626	0.0913478	0.736209	0.0160922	0.899055	0.988493	TEN1	18
ENSGALG00000002117	126.699	-0.0180548	0.142217	0.0161702	0.898812	0.988489	PARG	6
ENSGALG00000002118	51.8638	0.927868	0.397453	5.15476	0.0231828	0.24014	KCNMB1	13
ENSGALG00000002119	180.47	-0.0316612	0.11309	0.0785963	0.779209	0.961599	VPS35L	14
ENSGALG00000002123	5.83066	-0.282911	0.599878	0.223063	0.636716	0.923788	OSCP1	23
ENSGALG00000002124	36.785	0.362493	0.279378	1.67323	0.195826	0.656587	ZDHHC8	15
ENSGALG00000002125	9.23519	0.860351	0.482328	3.26093	0.0709489	0.429128	TMOD1	Z
ENSGALG00000002127	1.98337	1.41398	1.2277	1.36394	0.242855	0.70874	LSM10	23
ENSGALG00000002129	101.642	0.130567	0.1553	0.705871	0.400818	0.82845	WDR47	8
ENSGALG00000002131	28.8324	-0.126242	0.266248	0.225015	0.635245	0.923788	NPRL2	12
ENSGALG00000002137	92.1342	0.0669652	0.176784	0.143473	0.704853	0.940871	PGAM5	15
ENSGALG00000002138	25.5779	0.740894	0.32429	5.21305	0.022418	0.235869	HYAL2	12
ENSGALG00000002139	1630.1	-0.0357881	0.0481982	0.552074	0.457472	0.855903	CSDE1	26
ENSGALG00000002141	392.004	0.0604089	0.118127	0.260754	0.609602	0.916797	UGGT1	9
ENSGALG00000002142	11.8822	0.411917	0.495632	0.686037	0.407516	0.832051	DGKQ	Z
ENSGALG00000002143	119.398	0.0478435	0.130799	0.133861	0.714462	0.943107	ANKLE2	15
ENSGALG00000002144	360.124	-0.0914768	0.0873755	1.09849	0.294597	0.75756	THRAP3	23
ENSGALG00000002145	239.09	0.256723	0.130884	3.80996	0.0509485	0.364151	CAMSAP2	8
ENSGALG00000002147	168.642	-0.249473	0.114424	4.76939	0.0289701	0.271598	SIKE1	26
ENSGALG00000002150	3.72085	-0.888055	0.700578	1.62669	0.202161	0.664554	CPEB1	10
ENSGALG00000002151	15.4631	-0.120845	0.358462	0.114151	0.735466	0.948457	PEX12	19
ENSGALG00000002155	31.0154	0.557348	0.253147	4.90485	0.0267814	0.259429	HS6ST1	9
ENSGALG00000002157	438.313	-0.131202	0.0842745	2.43296	0.118809	0.538799	RPS17	10
ENSGALG00000002158	216.019	0.233378	0.115869	4.03821	0.0444811	0.339803	GOLGA3	15
ENSGALG00000002159	80.8196	0.17143	0.159407	1.15711	0.282066	0.747902	ACOX1	18
ENSGALG00000002160	83.8658	0.739516	0.210235	12.1329	0.000495408	0.0169551	B2M	10
ENSGALG00000002162	112.956	-0.0131736	0.14287	0.00851374	0.926484	0.990603	ACO1	Z
ENSGALG00000002164	21.8118	0.10896	0.379789	0.0823177	0.774181	0.960206	DDX59	8
ENSGALG00000002167	2.40735	0.196395	1.01165	0.0377284	0.84599	0.977286	PATL2	10
ENSGALG00000002169	206.721	0.463463	0.2021	5.11119	0.0237721	0.242706	PLEKHB2	9
ENSGALG00000002172	205.709	-0.127557	0.135657	0.889022	0.345742	0.797618	FAM168B	9
ENSGALG00000002175	32.096	0.310575	0.250107	1.54649	0.213655	0.676985	KIF14	8
ENSGALG00000002179	49.49	0.000340399	0.200911	0.000479758	0.982525	0.99179	FBF1	18
ENSGALG00000002180	107.711	0.123034	0.15061	0.666531	0.414264	0.835958	CHFR	15
ENSGALG00000002183	0.912476	1.82907	1.78881	1.02118	0.312239	NA	PRR16	Z
ENSGALG00000002187	126	0.356029	0.205212	2.95895	0.0854036	0.464705	HSD17B4	Z
ENSGALG00000002189	158.971	0.107625	0.139097	0.597327	0.4396	0.8465	SNX1	10
ENSGALG00000002192	66.2387	-0.263427	0.573554	0.214789	0.643039	0.923886	PTPRC	8
ENSGALG00000002193	24.7421	0.580113	0.357362	2.60581	0.106473	0.515052	ARHGEF4	9
ENSGALG00000002194	59.4527	-0.204871	0.183434	1.24879	0.263784	0.730036	MRPL38	18
ENSGALG00000002197	2351.84	-0.0157755	0.0599835	0.0692814	0.792386	0.965284	NPM1	13
ENSGALG00000002198	116.179	0.429541	0.176768	5.8289	0.0157649	0.191493	FHOD1	11
ENSGALG00000002199	6.68136	1.25926	0.694232	3.29942	0.0693045	0.424459	KLHL17	21
ENSGALG00000002201	37.6647	0.581781	0.819355	0.482051	0.487495	0.869461	PPL	14
ENSGALG00000002204	0.215886	-0.372667	3.5338	-0.0131717	1	NA	SLC7A4	15
ENSGALG00000002205	29.6065	-0.0202974	0.294584	0.0047653	0.944965	0.991408	FBRSL1	15
ENSGALG00000002207	28.6941	-1.30794	0.397476	11.3611	0.000749999	0.0230491	ATP6V1G3	8
ENSGALG00000002210	970.86	0.0865033	0.118108	0.533354	0.4652	0.859243	PPIB	10
ENSGALG00000002216	285.165	-0.338284	0.330086	1.07461	0.299907	0.762668	NEK7	8
ENSGALG00000002219	31.3972	0.0645771	0.263102	0.0606446	0.80548	0.968315	WBP2	18
ENSGALG00000002222	138.693	-0.257901	0.146895	3.10703	0.077955	0.446564	NOC2L	21
ENSGALG00000002223	25.7202	-2.7461	0.903518	9.91933	0.00163552	0.0414092	LHX9	8
ENSGALG00000002225	23.4453	0.484945	0.417764	1.32536	0.249632	0.715856	RFFL	19
ENSGALG00000002227	65.5795	0.4688	0.198145	5.58008	0.0181659	0.208	DMXL1	Z
ENSGALG00000002229	174.882	0.00678504	0.112465	0.00365834	0.95177	0.991408	FBXW11	13
ENSGALG00000002232	102.655	0.0883553	0.135818	0.423539	0.515176	0.881205	RERE	21
ENSGALG00000002234	11.1089	0.92498	0.496571	3.48304	0.0620006	0.40096	UNC13D	18
ENSGALG00000002237	96.8191	0.00371649	0.194219	0.000385647	0.984332	0.99179	ATP6V0D1	11
ENSGALG00000002239	50.392	-0.374534	0.206585	3.30629	0.0690151	0.423764	REXO5	14
ENSGALG00000002240	5.27407	-0.76491	0.583684	1.73093	0.188292	0.645886	C3orf18	12
ENSGALG00000002242	0.564162	2.28547	2.04261	1.63677	0.200769	NA	GALNT9	15
ENSGALG00000002246	18.4974	-0.112703	0.366666	0.095229	0.757632	0.954627	DENND1B	8
ENSGALG00000002247	52.273	-0.0870394	0.210618	0.17144	0.678835	0.933873	SETD6	11
ENSGALG00000002249	125.023	0.140654	0.145919	0.927017	0.335639	0.788846	AGO1	23
ENSGALG00000002250	7.92477	0.194452	0.553312	0.123309	0.725473	0.947616	DTWD2	Z
ENSGALG00000002253	10.0825	-0.257952	0.459828	0.315996	0.574024	0.903446	HEMK1	12
ENSGALG00000002260	18.5153	0.863212	0.397324	4.7004	0.0301556	0.276262	CISH	12
ENSGALG00000002262	366.308	0.0792242	0.0957846	0.682508	0.408724	0.832775	ETF1	13
ENSGALG00000002263	0.320327	0.108226	3.48756	-0.00645294	1	NA	KLHL6	9
ENSGALG00000002267	35.2627	0.21783	0.232319	0.881586	0.347768	0.799307	DCUN1D3	14
ENSGALG00000002272	146.075	-0.154812	0.121935	1.61541	0.203733	0.666948	NOC4L	15
ENSGALG00000002273	23.6908	0.243173	0.30269	0.645791	0.421622	0.839984	LYRM1	14
ENSGALG00000002276	7.1901	0.17657	0.557647	0.10026	0.751518	0.951477	EME2	14
ENSGALG00000002277	37.9738	0.118561	0.28365	0.174457	0.676181	0.933873	KLHL24	9
ENSGALG00000002278	25.2049	-0.0781062	0.263918	0.0875789	0.767278	0.958262	UNK	18
ENSGALG00000002282	10.3051	1.26151	0.497471	6.69041	0.00969328	0.141033	TMEM200A	3
ENSGALG00000002283	12.2755	0.873922	0.559197	2.38754	0.122306	0.545807	MAPKAPK3	12
ENSGALG00000002284	98.8576	0.146237	0.183687	0.631294	0.426881	0.842344	TRAPPC3	23
ENSGALG00000002285	24.5922	-0.212015	0.276767	0.58763	0.443337	0.847721	SPSB3	14
ENSGALG00000002286	714.572	0.0795721	0.147794	0.288319	0.5913	0.90971	H3F3B	18
ENSGALG00000002288	81.065	0.0111248	0.190029	0.00364055	0.951887	0.991408	LIG3	19
ENSGALG00000002294	0.994639	0.108646	1.49664	0.00527405	0.942106	NA	SEMA6A	Z
ENSGALG00000002298	96.7594	1.27242	0.293908	17.3789	3.06209086528811e-05	0.00184445	COL8A2	23
ENSGALG00000002301	446.188	0.165974	0.0807633	4.20842	0.0402237	0.32087	CNOT1	11
ENSGALG00000002304	56.3524	0.0506151	0.218302	0.053743	0.816674	0.969498	ADPRHL2	23
ENSGALG00000002305	35.7531	-0.134256	0.289349	0.21701	0.641328	0.923788	ZBTB41	8
ENSGALG00000002308	39.8895	0.0151617	0.237808	0.00429228	0.947764	0.991408	COMMD10	Z
ENSGALG00000002311	16.7441	-0.868416	0.375742	5.44899	0.0195797	0.216744	GALK1	18
ENSGALG00000002312	2.47784	-0.28491	1.08653	0.0699693	0.791382	0.965247	TMEM132E	19
ENSGALG00000002313	37.8489	-0.0798237	0.278933	0.0828744	0.773439	0.960206	SLC38A7	11
ENSGALG00000002315	105.943	-0.0872185	0.185758	0.221147	0.638168	0.923788	NA	9
ENSGALG00000002316	75.3501	0.105379	0.189062	0.310102	0.577617	0.904178	NUBP2	14
ENSGALG00000002319	0.89311	-0.139162	1.49678	0.00882725	0.925146	NA	TEKT2	23
ENSGALG00000002321	273.587	0.0519685	0.131337	0.156487	0.692412	0.937667	GOT2	11
ENSGALG00000002325	3.2019	-1.11768	0.994943	1.31413	0.251648	0.718202	IGFALS	14
ENSGALG00000002326	54.5626	0.509594	0.377206	1.77038	0.183335	0.642139	NA	Z
ENSGALG00000002335	3.20368	3.77098	1.33312	10.2478	0.00136849	0.0364079	DOCK3	12
ENSGALG00000002336	99.7665	0.283111	0.154876	3.3358	0.0677873	0.419216	EP400	15
ENSGALG00000002341	227.74	0.101905	0.108852	0.874916	0.349598	0.800686	AP3S1	Z
ENSGALG00000002345	53.3392	-0.0985861	0.221148	0.199214	0.655356	0.928723	ATG12	Z
ENSGALG00000002346	60.0114	-0.158924	0.202788	0.616204	0.432462	0.844386	CLSPN	23
ENSGALG00000002347	162.029	0.992567	0.426871	4.97966	0.0256471	0.254087	DIPK2A	9
ENSGALG00000002350	2.41738	0.514816	0.909257	0.323773	0.569349	0.9025	NA	14
ENSGALG00000002354	86.079	-0.113794	0.16065	0.502393	0.478451	0.865513	PUS1	15
ENSGALG00000002356	9.69434	-0.289979	0.506626	0.329372	0.566029	0.902012	CMTR2	11
ENSGALG00000002358	15.2007	-1.49963	0.378979	16.3086	5.38177888910272e-05	0.00280668	CDO1	Z
ENSGALG00000002362	131.676	-0.225794	0.135279	2.79737	0.094419	0.490581	MANF	12
ENSGALG00000002363	731.891	-0.13961	0.101314	1.91338	0.166588	0.622152	HSPA9	13
ENSGALG00000002364	239.449	0.226636	0.111009	4.14831	0.041676	0.327509	SEC16A	17
ENSGALG00000002371	56.4823	0.450477	0.273765	2.66142	0.102809	0.508015	RUSC2	Z
ENSGALG00000002374	0.450203	0.603514	2.57104	0.0663866	0.796672	NA	SLC9A9	9
ENSGALG00000002375	125.5	0.205932	0.353077	0.335473	0.562454	0.90033	NOTCH1	17
ENSGALG00000002377	6280.07	-0.731578	0.0512951	212.172	4.6139862869025e-48	9.26411546638574e-45	ENO1	21
ENSGALG00000002379	65.2676	0.0242089	0.174905	0.0192041	0.889783	0.98688	MRPS17	19
ENSGALG00000002386	2.19455	-0.308558	0.860656	0.128423	0.720072	0.945988	TMEM8B	Z
ENSGALG00000002388	134.945	0.0394495	0.157027	0.0630599	0.801723	0.967869	NIPSNAP2	19
ENSGALG00000002389	16.8181	0.223438	0.916208	0.0585697	0.808771	0.968315	NA	18
ENSGALG00000002390	9.91884	-1.22082	0.587998	4.49899	0.0339149	0.294998	CA6	21
ENSGALG00000002394	29.9391	0.460246	0.249723	3.43404	0.0638656	0.406959	RGP1	Z
ENSGALG00000002395	0.432437	-1.85355	1.97202	1.12867	0.288058	NA	NA	6
ENSGALG00000002397	21.5627	0.914409	0.699092	1.60817	0.20475	0.667963	PSPH	19
ENSGALG00000002399	53.5471	-0.378319	0.193616	3.83366	0.0502332	0.361033	NA	Z
ENSGALG00000002403	39.1712	0.0625242	0.243863	0.0657595	0.797614	0.966075	ULK1	15
ENSGALG00000002407	0.218361	1.07	3.5338	0.172747	0.677682	NA	HYDIN	11
ENSGALG00000002408	63.9992	-0.0844295	0.212544	0.158351	0.690679	0.937132	NCDN	23
ENSGALG00000002412	52.9271	-0.011783	0.213758	0.00306832	0.955826	0.991409	GBA2	Z
ENSGALG00000002414	80.5542	0.182704	0.169183	1.16503	0.280425	0.747625	TSPAN14	6
ENSGALG00000002415	67.0927	-0.16608	0.177638	0.876329	0.349209	0.80038	SAP30BP	18
ENSGALG00000002417	119.396	-0.0458511	0.174964	0.0690727	0.792692	0.965284	GMPPA	7
ENSGALG00000002419	36.8918	0.0260741	0.247804	0.0114326	0.91485	0.989878	KIAA1328	Z
ENSGALG00000002421	34.2647	0.441137	0.834412	0.270427	0.603045	0.913812	FAM213A	6
ENSGALG00000002424	27.7235	-0.070503	0.270683	0.0679264	0.79438	0.965375	RECQL5	18
ENSGALG00000002426	9.39195	0.535275	0.465975	1.33182	0.248481	0.715218	EXOSC3	6
ENSGALG00000002427	1.38918	2.49664	1.73443	1.9918	0.158153	0.607546	SMIM5	18
ENSGALG00000002430	174.775	-0.320492	0.114205	7.91624	0.00489929	0.0906632	SMN	Z
ENSGALG00000002431	0.537454	-2.26888	2.31456	1.24165	0.265153	NA	NA	8
ENSGALG00000002437	4.77111	0.164862	0.700384	0.0555014	0.813753	0.96928	DIPK1B	17
ENSGALG00000002439	130.092	-0.378358	0.186501	4.18584	0.040763	0.322956	BDP1	Z
ENSGALG00000002445	112.84	0.154633	0.178591	0.746259	0.387663	0.822169	KIAA0319L	23
ENSGALG00000002447	871.937	0.0361899	0.099191	0.132895	0.715449	0.943206	CTNNA1	13
ENSGALG00000002448	675.505	0.0665209	0.0902123	0.542105	0.461562	0.858519	CCT6A	19
ENSGALG00000002450	44.7123	0.0293249	0.218059	0.0182896	0.892423	0.987771	WDR24	14
ENSGALG00000002455	0.422813	-1.8548	2.4286	0.817095	0.366031	NA	LRRTM2	13
ENSGALG00000002457	25.631	0.282607	0.384376	0.535604	0.46426	0.858736	SIL1	13
ENSGALG00000002458	48.7292	-0.299898	0.18963	2.50259	0.113659	0.529939	VAC14	11
ENSGALG00000002461	0.643451	0.0712938	2.07999	0.00140393	0.970111	NA	NA	15
ENSGALG00000002463	40.7334	-0.320461	0.226317	2.01143	0.156119	0.603582	NA	19
ENSGALG00000002466	1.22583	0.52777	1.32355	0.160059	0.689102	0.936871	SLC2A5	21
ENSGALG00000002467	35.8297	-0.72733	0.30025	6.01818	0.0141593	0.178337	MTSS2	11
ENSGALG00000002469	178.747	0.378509	0.27802	1.80511	0.179096	0.638377	CDC73	8
ENSGALG00000002470	3.77143	0.581839	0.888039	0.425586	0.514163	0.880847	NA	7
ENSGALG00000002473	29.1316	0.599813	0.308628	3.75745	0.0525726	0.368866	GPR157	21
ENSGALG00000002478	594.68	0.170521	0.107711	2.48274	0.115102	0.531886	MATR3	13
ENSGALG00000002479	16.1431	-0.582877	0.342689	2.91546	0.0877343	0.471215	MAT1A	6
ENSGALG00000002484	15.4223	-0.296321	0.403542	0.543289	0.461073	0.858242	CRYM	14
ENSGALG00000002485	48.202	-0.3106	0.215717	2.08484	0.148768	0.593141	PHKG1	19
ENSGALG00000002486	45.6171	0.229461	0.20489	1.25752	0.26212	0.728323	RNF123	12
ENSGALG00000002487	68.0877	-0.0386753	0.17825	0.0472782	0.827869	0.97206	SFSWAP	15
ENSGALG00000002488	132.497	0.0509043	0.137283	0.137551	0.710727	0.942135	PAIP2B	13
ENSGALG00000002489	26.1888	0.757362	0.300914	6.38965	0.0114788	0.15632	PPP1R26	17
ENSGALG00000002490	195.158	0.0696757	0.117726	0.350148	0.554029	0.898055	UQCRC2	14
ENSGALG00000002492	8.98382	0.707317	0.622572	1.26972	0.259819	0.725494	H6PD	21
ENSGALG00000002495	114.308	-0.0921199	0.142299	0.420134	0.51687	0.882224	CHCHD2P9	19
ENSGALG00000002497	66.7725	0.0202386	0.177524	0.0132402	0.908393	0.9889	RHOT2	14
ENSGALG00000002499	71.7881	0.0772207	0.179943	0.18407	0.667899	0.93106	NA	23
ENSGALG00000002500	66.5398	-0.0981273	0.182684	0.288789	0.590997	0.909618	GMPPB	12
ENSGALG00000002501	77.7432	-0.0098157	0.171981	0.00332233	0.954036	0.991409	VKORC1L1	19
ENSGALG00000002504	31.8281	0.179987	0.263105	0.467809	0.493997	0.873568	RO60	8
ENSGALG00000002506	92.5136	1.12873	0.34911	9.67011	0.00187291	0.0458595	SPSB1	21
ENSGALG00000002510	69.339	-0.0339619	0.1764	0.0375257	0.846399	0.977286	IP6K1	12
ENSGALG00000002514	470.405	0.0146795	0.138626	0.0112756	0.915434	0.989878	SFPQ	23
ENSGALG00000002515	17.9057	0.275872	0.678479	0.162843	0.686552	0.935955	OLFM1	17
ENSGALG00000002517	2.09615	0.221644	1.00729	0.0484345	0.82581	0.971601	TMEM35B	23
ENSGALG00000002519	28.2181	0.320224	0.313908	1.03546	0.30888	0.76905	SLC25A33	21
ENSGALG00000002523	147.023	-0.0435834	0.132968	0.108103	0.742314	0.950432	CREB3	Z
ENSGALG00000002524	220.679	0.021722	0.108213	0.0403197	0.840857	0.975505	UCHL5	8
ENSGALG00000002525	10.5698	-2.06647	0.464475	21.125	4.30284533066774e-06	0.000344101	RASGEF1A	6
ENSGALG00000002527	55.8007	-0.313832	0.18302	2.94717	0.0860281	0.46563	NA	21
ENSGALG00000002528	67.9338	0.12933	0.174751	0.548174	0.459065	0.856551	DNAJC18	13
ENSGALG00000002529	32.5307	-0.608485	0.275178	4.95822	0.0259669	0.254742	MCCC2	Z
ENSGALG00000002531	411.829	-0.0146756	0.102502	0.0205804	0.885928	0.986289	SF3B3	11
ENSGALG00000002536	167.154	-0.0193245	0.134222	0.020819	0.885273	0.986287	STX2	15
ENSGALG00000002539	0.663978	1.3141	2.10034	0.392935	0.53076	NA	KCNN2	Z
ENSGALG00000002542	62.9187	-0.262619	0.210067	1.57439	0.20957	0.672372	GUSB	19
ENSGALG00000002543	125.09	-0.658403	0.124347	28.2971	1.04054334097897e-07	1.13958414807033e-05	CSGALNACT2	6
ENSGALG00000002546	4781.78	1.53743	0.399929	12.7366	0.000358561	0.0131294	COL5A1	17
ENSGALG00000002548	1287.65	0.0461491	0.107247	0.184616	0.667436	0.93106	TLN1	Z
ENSGALG00000002551	0.315238	-2.3365	3.36556	0.914566	0.338906	NA	CFAP70	14
ENSGALG00000002553	1.74504	3.90328	1.65611	5.54474	0.0185363	0.209797	PCDH1	13
ENSGALG00000002554	39.7345	0.764559	0.289061	6.89858	0.0086264	0.131215	TSPAN2	26
ENSGALG00000002555	40.914	0.712681	0.251177	8.05698	0.00453286	0.0859097	RET	6
ENSGALG00000002556	3.08909	0.184117	0.852333	0.0466292	0.829036	0.972501	NGF	26
ENSGALG00000002557	3.76842	-2.41468	0.786299	10.2885	0.00133865	0.0357577	ADGRD1	15
ENSGALG00000002558	1.00549	1.99958	1.77745	1.23196	0.267026	NA	ASL1	19
ENSGALG00000002561	6.94596	-0.741326	0.579935	1.6582	0.197846	0.660157	NA	26
ENSGALG00000002563	15.2225	-0.163832	0.364174	0.202524	0.652692	0.928263	TPM4	28
ENSGALG00000002569	842.269	-0.093344	0.079729	1.3767	0.240664	0.707185	RAN	15
ENSGALG00000002576	5.09736	-0.838807	0.659941	1.64745	0.199306	0.66093	ASL2	19
ENSGALG00000002578	25.3691	0.0153391	0.29619	0.0027173	0.958427	0.99179	NA	Z
ENSGALG00000002579	2.83101	-1.11193	0.956166	1.39416	0.237703	0.704187	RIMBP2	15
ENSGALG00000002581	2.87644	-0.436452	0.784495	0.309704	0.577862	0.904326	NA	8
ENSGALG00000002583	38.7364	-1.74996	0.299333	36.2183	1.76408209380194e-09	2.62369098568295e-07	PIK3CD	21
ENSGALG00000002587	38.3001	-0.229454	0.223959	1.05167	0.305122	0.766256	CRCP	19
ENSGALG00000002588	76.8147	-0.162069	0.197309	0.678823	0.409992	0.832808	PPARD	26
ENSGALG00000002591	142.881	-0.0979271	0.133346	0.540859	0.462077	0.858519	POLR2E	28
ENSGALG00000002594	22.8267	0.784758	0.31605	6.24843	0.0124303	0.163838	TFPI	7
ENSGALG00000002595	112.183	-0.205003	0.137967	2.21346	0.136812	0.573554	GPX4	28
ENSGALG00000002598	69.955	0.271464	0.213525	1.60576	0.205089	0.668509	TPST1	19
ENSGALG00000002599	14.6416	0.750246	0.389506	3.76136	0.0524498	0.368219	ARHGEF39	Z
ENSGALG00000002603	74.7334	-0.0879022	0.167393	0.275891	0.599407	0.912368	COG4	11
ENSGALG00000002605	62.4284	0.567724	0.230212	6.00398	0.0142737	0.178779	MRPL17	Z
ENSGALG00000002606	238.664	-0.400728	0.237734	2.9123	0.0879064	0.471719	CLSTN1	21
ENSGALG00000002610	1.78732	1.91215	1.37341	2.09488	0.147793	0.591754	NA	14
ENSGALG00000002612	194.054	0.076864	0.11073	0.481466	0.487759	0.869461	U2SURP	9
ENSGALG00000002615	6.02476	-0.200545	0.522887	0.147357	0.701074	0.939679	DEF6	26
ENSGALG00000002616	159.259	0.463677	0.123193	14.1547	0.000168377	0.00716537	LZIC	21
ENSGALG00000002618	10.4953	-0.349779	0.435763	0.647458	0.421023	0.839635	KCTD7	19
ENSGALG00000002621	10.4845	0.43713	0.436433	1.00986	0.314937	0.773332	SLC25A42	28
ENSGALG00000002622	8.89217	0.0234654	0.522596	0.00209366	0.963504	0.99179	FCHSD1	13
ENSGALG00000002623	360.88	-0.420901	0.0884799	22.8918	1.7138329839488e-06	0.000157607	PCOLCE2	9
ENSGALG00000002624	259.212	-0.163447	0.0989973	2.73544	0.0981443	0.49895	BMS1	6
ENSGALG00000002630	21.0785	0.0961435	0.287541	0.112055	0.737817	0.949457	ZNF76	26
ENSGALG00000002631	6.12637	2.76066	1.14579	5.53301	0.018661	0.210133	LRRC75A	19
ENSGALG00000002632	12.4659	0.569558	0.442592	1.65708	0.197998	0.660195	CALCRL	7
ENSGALG00000002634	71.1539	-0.178235	0.180078	0.982282	0.321636	0.779176	HDAC3	13
ENSGALG00000002637	0.580906	2.31783	2.43408	1.23789	0.265877	NA	RBP7	21
ENSGALG00000002638	3.36156	0.577436	0.893878	0.415677	0.519102	0.882657	NA	6
ENSGALG00000002639	72.281	-0.207146	0.194933	1.13476	0.286763	0.750531	TRPC1	9
ENSGALG00000002644	757.857	-0.119416	0.0757344	2.49851	0.113954	0.529955	RPL10A	26
ENSGALG00000002645	0.21236	-0.372667	3.5338	-0.0161042	1	NA	PIWIL1	15
ENSGALG00000002646	16.4141	0.686257	0.667082	1.01691	0.313253	0.772836	FAM171B	7
ENSGALG00000002647	1.62348	0.536444	1.40953	0.143637	0.704692	0.940831	PLS1	9
ENSGALG00000002648	15.5032	0.479832	0.417764	1.31267	0.251911	0.718414	NA	11
ENSGALG00000002649	140.518	0.108624	0.161599	0.450399	0.502145	0.875068	UBE4B	21
ENSGALG00000002651	137.766	0.0200438	0.158008	0.0162229	0.898648	0.988489	ST3GAL2	11
ENSGALG00000002653	44.3408	0.0887892	0.235499	0.14236	0.705946	0.941463	NCBP3	19
ENSGALG00000002655	2394.37	0.276331	0.212863	1.64854	0.199158	0.66093	ITGAV	7
ENSGALG00000002656	82.2958	0.0973429	0.165016	0.347799	0.555362	0.898055	CRK	19
ENSGALG00000002659	200.065	-0.0978236	0.107439	0.830936	0.362002	0.8076	WDR5B	17
ENSGALG00000002661	618.298	-0.0258175	0.0741991	0.121169	0.72777	0.947616	YWHAE	19
ENSGALG00000002663	67.5253	0.0177745	0.173293	0.0107619	0.917376	0.990089	ATR	9
ENSGALG00000002666	72.1985	-0.0494645	0.228586	0.0473618	0.827719	0.972005	RAB11FIP3	14
ENSGALG00000002667	30.4996	0.116061	0.44706	0.0672392	0.7954	0.965388	OLFML2B	8
ENSGALG00000002671	0.225547	1.07	3.5338	0.184983	0.667126	NA	NA	15
ENSGALG00000002675	0.328264	-1.2719	3.42461	0.218872	0.639901	NA	SCUBE3	26
ENSGALG00000002678	1331.54	0.195938	0.0794629	6.00901	0.014233	0.17861	NA	10
ENSGALG00000002679	51.3106	0.244036	0.269504	0.813464	0.367098	0.81186	GLT1D1	15
ENSGALG00000002682	29.7581	-0.0145797	0.282381	0.00306325	0.955862	0.991409	BRD3	17
ENSGALG00000002683	94.0774	-0.140974	0.192895	0.537372	0.463524	0.858688	DECR2	14
ENSGALG00000002686	77.9692	-0.281018	0.18732	2.26743	0.132119	0.564011	ECD	6
ENSGALG00000002689	60.2123	-0.118026	0.181734	0.422548	0.515668	0.881671	NUP35	7
ENSGALG00000002690	20.7637	-0.38208	0.297942	1.64776	0.199264	0.66093	PDPR	11
ENSGALG00000002692	0.758542	-0.490978	1.72779	0.0817891	0.774887	NA	NA	26
ENSGALG00000002693	50.2053	-0.180914	0.204724	0.782082	0.376505	0.816836	FAM149B1	6
ENSGALG00000002695	60.2478	0.489321	0.220072	4.90668	0.0267531	0.259429	SLC15A4	15
ENSGALG00000002699	86.9853	0.444019	0.159501	7.76803	0.00531791	0.0960492	VAV2	17
ENSGALG00000002701	95.8433	-0.186545	0.156072	1.43231	0.231388	0.698984	DNAJC9	6
ENSGALG00000002703	96.7873	-0.0875861	0.150133	0.340621	0.559471	0.899401	TFAM	6
ENSGALG00000002705	264.314	-0.230269	0.1148	4.05787	0.0439659	0.338007	CISD1	6
ENSGALG00000002706	122.326	0.0731298	0.210049	0.120973	0.727981	0.947616	XRN1	9
ENSGALG00000002707	1.29928	-1.37938	1.26738	1.22575	0.268235	0.735252	CHRNB2	25
ENSGALG00000002708	211.674	-0.111699	0.398765	0.0791117	0.778505	0.961251	LINGO1	10
ENSGALG00000002709	1027.26	0.374445	0.145663	6.42626	0.0112445	0.154303	MYO1C	19
ENSGALG00000002710	13.8002	0.694509	0.37591	3.48826	0.0618056	0.400954	IPMK	6
ENSGALG00000002714	17.6207	0.243876	0.462904	0.27562	0.599586	0.912368	TMEM132C	15
ENSGALG00000002719	216.596	0.106654	0.111283	0.916867	0.338299	0.790436	CSNK1D	18
ENSGALG00000002722	2.02328	-2.02123	0.99236	4.44017	0.0351028	0.299109	MST1	12
ENSGALG00000002723	12.4922	-0.0118982	0.440415	0.000987046	0.974937	0.99179	ANKS1A	26
ENSGALG00000002725	68.9304	0.108572	0.229252	0.22369	0.636242	0.923788	UAP1	8
ENSGALG00000002726	435.119	0.0471167	0.0977041	0.232194	0.629902	0.922757	KIF1B	21
ENSGALG00000002728	455.803	-0.30887	0.185343	2.83149	0.0924326	0.48499	SLC16A3	18
ENSGALG00000002729	25.3613	0.177394	0.297774	0.3551	0.55124	0.897162	GK5	9
ENSGALG00000002734	108.636	0.0499551	0.144119	0.120518	0.728474	0.947616	UHMK1	8
ENSGALG00000002735	39.1684	-0.262347	0.309636	0.725116	0.394471	0.825607	TAF11	26
ENSGALG00000002739	135.77	-0.119768	0.202769	0.351388	0.553329	0.898055	INPP5K	19
[truncated: 13,603 more rows]
