# Supplementary material for: Multi-layered dosage compensation of the avian Z chromosome by increased transcriptional burst frequency and elevated translational rates
Source: Nat Commun. 2025 Oct 13;16:9088. doi: 10.1038/s41467-025-64817-w (PMC12518621; doi:10.1038/s41467-025-64817-w)
Supplement: Supplementary file 9 — Supplementary Dataset 5 [file 41467_2025_64817_MOESM9_ESM.xlsx]

## Sheet: Sheet1
Supplementary Data 5. E-box motif enrichment analysis using HOMER
Chr	Base length	E-box number	Ratio of E-box motif per non-n-masked base
chr1	164155448	174	1.05997e-06
chr10	19292128	167	8.65638e-06
chr11	18623035	169	9.07478e-06
chr12	18613943	170	9.13294e-06
chr13	17342837	179	1.03213e-05
chr14	14549164	172	1.1822e-05
chr15	11913148	251	2.10692e-05
chr16	1870929	129	6.89497e-05
chr17	10036642	190	1.89306e-05
chr18	10208893	198	1.93949e-05
chr19	9407096	209	2.22173e-05
chr2	127455170	132	1.03566e-06
chr20	12905307	174	1.34828e-05
chr21	6280357	129	2.05402e-05
chr22	4602861	177	3.84543e-05
chr23	5413684	192	3.54657e-05
chr24	5902854	124	2.10068e-05
chr25	2689420	182	6.76726e-05
chr26	5428461	155	2.85532e-05
chr27	5138410	215	4.18417e-05
chr28	4359260	139	3.18861e-05
chr3	97256640	124	1.27498e-06
chr30	610306	205	0.000335897
chr31	3752272	643	0.000171363
chr32	319510	55	0.000172139
chr33	4756203	398	8.36802e-05
chr4	81247908	127	1.56312e-06
chr5	54077527	183	3.38403e-06
chr6	33131303	158	4.7689e-06
chr7	33941708	146	4.30149e-06
chr8	27382694	156	5.69703e-06
chr9	22499173	164	7.28916e-06
chrZ	64506588	120	1.86028e-06
